# Supplementary material for: Identification of Therapeutic Targets for Hyperuricemia: Systematic Genome-Wide Mendelian Randomization and Colocalization Analysis
Source: Biomedicines. 2025 Apr 23;13(5):1022. doi: 10.3390/biomedicines13051022 (PMC12109542; doi:10.3390/biomedicines13051022)
Supplement: Supplementary file 1 [file biomedicines-13-01022-s001.zip]

Archive with 2 entries (2 files):
- STROBE-MR-checklist.pdf
- Supplementary tables - revised.xlsx
