# Supplementary material for: Identification of Therapeutic Targets for Hyperuricemia: Systematic Genome-Wide Mendelian Randomization and Colocalization Analysis
Source: Biomedicines. 2025 Apr 23;13(5):1022. doi: 10.3390/biomedicines13051022 (PMC12109542; doi:10.3390/biomedicines13051022)
Supplement: Supplementary file 1 [file biomedicines-13-01022-s001.zip › Supplementary tables - revised.xlsx]

## Sheet: Catalog
Tables	Title
S1	The potential druggable genes in DGIdb database.
S2	The druggable genes from a review by Finan C et al.
S3	The final list of potential druggable genes.
S4	The instrumental variants and F statistics for blood eQTLs.
S5	The instrumental variants and F statistics for kidney eQTLs.
S6	The instrumental variants and F statistics for intestine eQTLs.
S7	MR results of blood eQTLs and serum UA levels.
S8	MR results of kidney eQTLs and serum UA levels.
S9	MR results of intestine eQTLs and serum UA levels.
S10	The significant results of SMR analysis.
S11	The significant results of colocalization analysis.
S12	The phenome-wide association analysis results of ADORA2B.
S13	The phenome-wide association analysis results of NDUFC2.

## Sheet: Table S1
Table S1 The potential druggable genes in DGIdb database. More details are shown in DGIdb.
Gene name	Entrez id
CDK7	1022
VDR	7421
GPR55	9290
NR1H4	9971
FGFR2	2263
APOE	348
BLM	641
P2RX7	5027
TRPC6	7225
CYP2E1	1571
PDGFRB	5159
MMP2	4313
MAPT	4137
NR2E3	10002
DNTT	1791
ARAF	369
PIK3R2	5296
MAPK8	5599
POLH	5429
CBX1	10951
ICAM1	3383
ATP4A	495
CHRM5	1133
IDH1	3417
SPHK1	8877
CYP3A4	1576
APOBEC3G	60489
F2R	2149
TRPV1	7442
ATP1A1	476
EZH2	2146
HTR1A	3350
USP1	7398
KDM4E	390245
NA	NA
NFKB1	4790
PI4KB	5298
CD2	914
ADRB2	154
CACNA1F	778
NFE2L2	4780
GABRA6	2559
SMARCA4	6597
IL10	3586
CA2	760
CSF1R	1436
TLR8	51311
JAK3	3718
PDK1	5163
ALDH1A1	216
COL6A6	131873
RARG	5916
NR1I2	8856
SCN11A	11280
FMO3	2328
GADD45A	1647
POLK	51426
DRD4	1815
IL2RA	3559
KDR	3791
GMNN	51053
NR3C1	2908
KRAS	3845
MAPK12	6300
RACGAP1	29127
MGMT	4255
BAX	581
ATAD5	79915
CACNB4	785
RAB9A	9367
CYP1A2	1544
ALK	238
CYP2C9	1559
VEGFA	7422
KDM4A	9682
IRAK4	51135
TUBA3E	112714
HRH4	59340
PTGER4	5734
HTR2A	3356
HTR2B	3357
BCHE	590
CHRM2	1129
RRM1	6240
GABRE	2564
TUBB	203068
GRM2	2912
RET	5979
APLNR	187
SLC6A4	6532
BRAF	673
VHL	7428
ADRB1	153
FLT3	2322
CYP2D6	1565
DRD2	1813
PRKCB	5579
RORC	6097
TOP2B	7155
TP53	7157
DRD1	1812
JAK2	3717
TH	7054
HTR2C	3358
AGTR1	185
PDE4C	5143
FLT1	2321
BRCA1	672
HDAC11	79885
GFER	2671
PTEN	5728
CFTR	1080
CDKN2A	1029
AVPR2	554
APOA5	116519
PRKCQ	5588
CCR2	729230
TNF	7124
GNB3	2784
LCK	3932
OPRD1	4985
PDGFRA	5156
FURIN	5045
CDC25B	994
STAT3	6774
RGS4	5999
THPO	7066
LIPC	3990
CSNK2A2	1459
NTRK1	4914
HDAC2	3066
KDM5A	5927
MUC1	4582
CYP2C19	1557
RAD52	5893
HDAC1	3065
ACVR1	90
ADRA2A	150
HRH1	3269
ABCB1	5243
EDNRA	1909
TRPC5	7224
GABRR1	2569
ITGAL	3683
EGFR	1956
HSD17B10	3028
AR	367
TUBA1A	7846
PDE3A	5139
PPARD	5467
HDAC6	10013
WRN	7486
GGCX	2677
NAT1	9
CTH	1491
LTB4R	1241
SCN4A	6329
KMO	8564
ALOX5	240
P2RY14	9934
ROCK2	9475
MTHFR	4524
GPR139	124274
MAP2K1	5604
CLCN2	1181
CHRM3	1131
PPARG	5468
FGFR4	2264
GALR1	2587
GRIN2A	2903
PDE4B	5142
MAPK11	5600
PROC	5624
PIK3CA	5290
AKR1B1	231
GFAP	2670
PIK3R1	5295
PAX8	7849
GPBAR1	151306
ADAMTS5	11096
ALPL	249
ABL1	25
NQO1	1728
TSPO	706
PTGER1	5731
TERT	7015
CBR1	873
SRC	6714
CA1	759
SLC5A1	6523
PLEKHJ1	55111
MAOA	4128
IGHE	3497
LHCGR	3973
G6PD	2539
EHMT2	10919
PRLHR	2834
KCNJ1	3758
HPGD	3248
CA5A	763
HTR1D	3352
TYR	7299
TPH2	121278
JUN	3725
L3MBTL1	26013
PROKR1	10887
CHEK2	11200
KLK4	9622
AKT1	207
APH1A	51107
CHRM1	1128
DPP4	1803
FEN1	2237
CCR5	1234
HDAC4	9759
FCGR3A	2214
CDK8	1024
CASP3	836
CXCR1	3577
NPR1	4881
SMAD3	4088
YES1	7525
IKBKE	9641
ADORA2B	136
HLA-A	3105
GRM7	2917
P4HTM	54681
NPSR1	387129
PPARA	5465
CYP3A5	1577
PRKCD	5580
TLR9	54106
HMGCR	3156
XIAP	331
MPHOSPH8	54737
GRIN3A	116443
PIK3CG	5294
SRPK1	6732
CPB2	1361
LTK	4058
CYP1A1	1543
CLK2	1196
TUBB1	81027
SMN2	6607
CYP3A43	64816
ADRA1A	148
GRM1	2911
ALPG	251
SCN5A	6331
PIK3R3	8503
APBB1	322
LYN	4067
GRIN2D	2906
GSTP1	2950
GABRQ	55879
UGCG	7357
GABRA3	2556
PTGS1	5742
GABRA5	2558
GABRA1	2554
TOP1	7150
PIM1	5292
DRD3	1814
IL2	3558
AHR	196
ERBB4	2066
FSHR	2492
ALOX5AP	241
RXRG	6258
PRSS2	5645
ADRA1B	147
ITPA	3704
OPRL1	4987
AKT3	10000
RPS6KB1	6198
BDNF	627
TLR2	7097
PAK1	5058
IFNB1	3456
CCR4	1233
CTNNB1	1499
GABRG3	2567
KCNJ10	3766
MPO	4353
HTT	3064
BRD4	23476
ITGB2	3689
PAH	5053
PTGDR	5729
ITGA4	3676
DNASE1L3	1776
GCK	2645
ACHE	43
PMS2	5395
RRM2	6241
CSF2RA	1438
IFNG	3458
CCKBR	887
APAF1	317
EDNRB	1910
CDK1	983
IL2RG	3561
PTGES3	10728
MAGEA3	4102
COMT	1312
F11	2160
BCL2	596
PRPS1	5631
MTOR	2475
ALB	213
CAPN10	11132
IDO2	169355
NDUFB2	4708
TNFSF13	8741
KIT	3815
AVPR1A	552
PSMB4	5692
PGR	5241
GLP1R	2740
POLB	5423
PDCD1	5133
KCNK10	54207
NR3C2	4306
SI	6476
VSIR	64115
RRP7A	27341
DNMT1	1786
C3AR1	719
INSR	3643
BAZ2B	29994
PSMB2	5690
ABCC1	4363
HPSE	10855
ROS1	6098
SLC23A1	9963
CASP9	842
SCN1A	6323
ASIC3	9311
KCNJ11	3767
NR5A2	2494
GRIN3B	116444
GRIA1	2890
BTK	695
FAAH	2166
SOST	50964
SIK2	23235
SLC2A1	6513
FGF2	2247
MAPK3	5595
HCRTR1	3061
ADK	132
FHIT	2272
GABRB2	2561
TACR1	6869
MAP4K5	11183
NAT2	10
HTR4	3360
PIM3	415116
TSHR	7253
ABCA1	19
CNR2	1269
ADRA2C	152
RAD54L	8438
S1PR3	1903
OPRK1	4986
SREBF1	6720
RYR1	6261
KCNH2	3757
CD19	930
GSK3B	2932
GABRB1	2560
APBA1	320
PLG	5340
SCN9A	6335
OPRM1	4988
FTO	79068
GNAQ	2776
CD3G	917
TGM2	7052
PDE3B	5140
CALCR	799
AURKC	6795
NOS2	4843
GCGR	2642
ADRA1D	146
GABRA4	2557
TRPM3	80036
GRP	2922
MGAM	8972
PLK1	5347
AURKB	9212
SLC15A1	6564
CCL17	6361
PTH1R	5745
CNR1	1268
TYRO3	7301
PSMD14	10213
MAPK14	1432
FFAR4	338557
FKBP5	2289
HTR1E	3354
RPTOR	57521
CCL2	6347
ALAD	210
CYP19A1	1588
STAT1	6772
NTRK2	4915
PTHLH	5744
BACE1	23621
NR1H3	10062
ITGB3	3690
ALG10	84920
SYT2	127833
SENP7	57337
CYTH2	9266
PTGS2	5743
MT-ND4	4538
RXFP4	339403
IKZF1	10320
TTR	7276
PTGER3	5733
IL6R	3570
CYP17A1	1586
ATP7A	538
PDE2A	5138
NR1I3	9970
FGF3	2248
ERBB2	2064
HDAC3	8841
TUBB2B	347733
TNFRSF10A	8797
CHEK1	1111
GRM5	2915
GABRG1	2565
TGFBR1	7046
TPH1	7166
RAPGEF4	11069
STK11	6794
PDPK1	5170
DHFR	1719
CP	1356
RXRA	6256
IDO1	3620
MCHR1	2847
CYB5R2	51700
ITGB1	3688
ANXA1	301
MT-ND2	4536
SLCO2B1	11309
TUBB2A	7280
MITF	4286
HSP90AB1	3326
VCAM1	7412
RUNX1	861
NELFCD	51497
KDM4C	23081
ATM	472
DKK1	22943
FLT4	2324
SGK2	10110
GLS	2744
ABCC5	10057
CDKN1A	1026
CDK2	1017
GSTA1	2938
CA9	768
MTNR1A	4543
AQP2	359
HTR3D	200909
HNF4A	3172
SSTR2	6752
GPC3	2719
NRIP1	8204
UMOD	7369
ABCC10	89845
RBP4	5950
GABRD	2563
HRH3	11255
VIPR2	7434
EPHA2	1969
CHRNA9	55584
PIK3C2G	5288
CD6	923
HTR1B	3351
HDAC10	83933
LPL	4023
HIF1A	3091
CHRNA10	57053
ACE	1636
IL1A	3552
DDIT3	1649
KAT2A	2648
NEK2	4751
CAMK2D	817
TRPM4	54795
GRM3	2913
IL17A	3605
TUBA1C	84790
APEX1	328
TUBB8	347688
CD22	933
EIF4A1	1973
NOS3	4846
ANKK1	255239
GUCY1B2	2974
STK36	27148
TESK2	10420
APOA1	335
CYSLTR1	10800
GJC3	349149
S100A12	6283
FFAR2	2867
EIF2B1	1967
IGF1	3479
NFKB2	4791
SIGMAR1	10280
ESR1	2099
MAP2K2	5605
TNFRSF8	943
NPC1	4864
LOH19CR1	8378
PTPRC	5788
HDAC8	55869
KCNK9	51305
PIK3R6	146850
IL2RB	3560
CYP2B6	1555
SLC6A2	6530
LIPE	3991
TAC1	6863
HKDC1	80201
NR1D1	9572
ERCC1	2067
DCTD	1635
PLA2G4A	5321
CKM	1158
SSTR4	6754
HCAR1	27198
MS4A1	931
GBA	2629
SSTR1	6751
HDAC7	51564
GABRB3	2562
TEK	7010
GRIA2	2891
SLC6A3	6531
PTGIR	5739
NPM1	4869
SMO	6608
TP73	7161
HRAS	3265
PLAUR	5329
BDKRB1	623
FOLH1	2346
KCNN2	3781
APH1B	83464
ASXL1	171023
PDE4A	5141
PDE4D	5144
FRK	2444
IL4	3565
ATXN2	6311
GRPR	2925
ME3	10873
GSK3A	2931
HTR6	3362
PTGIS	5740
IL12B	3593
P2RY12	64805
SLC1A1	6505
RARA	5914
PNP	4860
IGF1R	3480
L3MBTL3	84456
HSP90AA1	3320
CHRM4	1132
CD40LG	959
CDK18	5129
CHRNA4	1137
ANO1	55107
GABRR3	200959
PLAU	5328
TRPM2	7226
GABRP	2568
SLC12A3	6559
IL13RA2	3598
TFPI	7035
MT-ND1	4535
TSHB	7252
KCNB2	9312
SERPINE1	5054
FYN	2534
VIP	7432
PPP3CA	5530
TUBA4A	7277
KCNQ2	3785
ASIC1	41
ATRX	546
KCNJ5	3762
GRIN1	2902
GATM	2628
MINK1	50488
SCN10A	6336
MPL	4352
TUBA3D	113457
ATIC	471
BIRC2	329
PRKCG	5582
GABRR2	2570
MAP4K4	9448
DDR2	4921
GHR	2690
PIK3C2B	5287
GHRHR	2692
CSNK1D	1453
PIK3C3	5289
HCK	3055
ALOX12	239
TRPC3	7222
TOP2A	7153
PIK3CB	5291
GIPR	2696
PDE1B	5153
ADCY9	115
USP9Y	8287
MAOB	4129
GNAS	2778
UGT1A4	54657
YEATS4	8089
HSD11B1	3290
XDH	7498
RIPK2	8767
IL6	3569
P2RY6	5031
BCAT2	587
CSF2	1437
RIPK1	8737
GLA	2717
KCNA1	3736
PRKD3	23683
FGFR1	2260
PSMD2	5708
SLC2A4	6517
HEBP1	50865
MMP8	4317
CAMKK2	10645
ADORA2A	135
RPS6KA3	6197
SCN3A	6328
FPR2	2358
RAC1	5879
MSLN	10232
TSC2	7249
SENP1	29843
KCNA10	3744
F2	2147
B4GALNT1	2583
MELK	9833
PYGL	5836
CDK9	1025
SMN1	6606
CHRNG	1146
MBNL1	4154
TPSAB1	7177
PRL	5617
MAPK9	5601
DCK	1633
DPYD	1806
IL5	3567
ATG5	9474
RTN4	57142
ABCC8	6833
AADAT	51166
KMT2A	4297
PRMT3	10196
MAGEA1	4100
CD74	972
CD3D	915
GABRG2	2566
JAK1	3716
TNFRSF17	608
TGFBR3	7049
HGF	3082
PLK3	1263
CSF3R	1441
CACNA1C	775
INS	3630
UGT1A1	54658
CAMK2B	816
GALK1	2584
FGFR3	2261
SELP	6403
AMHR2	269
TTK	7272
KCNA5	3741
FNTB	2342
TNFSF13B	10673
UGT2B7	7364
UGT1A6	54578
KLK3	354
CHRNB2	1141
ADRA2B	151
GABRA2	2555
THRB	7068
CA6	765
BLK	640
GJB3	2707
CDK4	1019
TAAR1	134864
PHKG2	5261
MCL1	4170
SSRP1	6749
NDUFB6	4712
PDE7B	27115
CD80	941
CASR	846
CSNK1E	1454
NTRK3	4916
CD274	29126
MST1R	4486
RECQL	5965
FASN	2194
MERTK	10461
BIRC5	332
NQO2	4835
HDAC9	9734
HSPA8	3312
KCNK2	3776
GLRA1	2741
TYMS	7298
ADSS2	159
FBXW7	55294
EDN1	1906
BCL6	604
EPOR	2057
BGLAP	632
KCNQ4	9132
HDAC5	10014
PTGDR2	11251
SLC22A7	10864
CREBBP	1387
PTH	5741
TUBB4B	10383
ERN1	2081
IDS	3423
SLCO1B1	10599
TNC	3371
CIP2A	57650
F9	2158
TDP1	55775
PIK3CD	5293
MC4R	4160
TYK2	7297
SERPINA5	5104
SLC12A1	6557
ODC1	4953
ALOX15	246
TRPM1	4308
RAPGEF3	10411
ANGPT2	285
GALR3	8484
GDF2	2658
IL1B	3553
CEL	1056
PTH2R	5746
GNRH1	2796
NCAM1	4684
TLR7	51284
DBH	1621
CTSG	1511
MKNK2	2872
NDUFB9	4715
PRKCA	5578
CCND1	595
CRBN	51185
GABBR1	2550
SLC22A2	6582
AGTR2	186
PSMC2	5701
RXFP1	59350
CTNNBL1	56259
RAF1	5894
S1PR5	53637
GGT1	2678
MET	4233
TUBB3	10381
PSMA2	5683
DNER	92737
CHUK	1147
TMEM97	27346
HIPK2	28996
SLC16A5	9121
AURKA	6790
AQP1	358
NR1H2	7376
DDX5	1655
CHRNA2	1135
CFLAR	8837
EGLN1	54583
BCR	613
SV2A	9900
UGT1A9	54600
GATA3	2625
MICA	100507436
GRM8	2918
ESR2	2100
CBFB	865
ATR	545
CLK4	57396
ADGRV1	84059
ADRB3	155
POLI	11201
PIP4K2A	5305
ABCG2	9429
SLC6A9	6536
ABCC2	1244
SLC22A1	6580
KAT2B	8850
CETP	1071
MCOLN1	57192
KLRD1	3824
DYRK1A	1859
NT5E	4907
SLC1A6	6511
TBXA2R	6915
HTR5A	3361
S1PR1	1901
PIK3R4	30849
GPR119	139760
KCNQ1	3784
IMPDH1	3614
ATAD2	29028
LEP	3952
BACE2	25825
PSMB1	5689
PSORS1C1	170679
TFF2	7032
APP	351
UBA3	9039
ADORA1	134
TNFRSF11A	8792
APRT	353
TXN	7295
BDKRB2	624
FPR3	2359
PRKCI	5584
FOLR1	2348
GNRHR	2798
CBLC	23624
ERCC4	2072
GUCY2D	3000
SMARCB1	6598
NOS1	4842
TNFRSF4	7293
DHODH	1723
TUBA1B	10376
RARB	5915
MMP13	4322
GC	2638
LEPR	3953
SH2B1	25970
F5	2153
CA4	762
NUAK1	9891
PDGFB	5155
GRIN2C	2905
MLNR	2862
GNL3	26354
KDM1B	221656
BRD2	6046
EGLN2	112398
TNFRSF14	8764
CDC7	8317
ENPP2	5168
PDE5A	8654
SIRT1	23411
CHRNA3	1136
HCN1	348980
CA12	771
HTR3A	3359
SLCO1B3	28234
HPRT1	3251
RB1	5925
DYRK1B	9149
OR52E2	119678
CYCSP5	360158
NOX1	27035
HSF1	3297
SPR	6697
DPP8	54878
CHRNA1	1134
KCNH4	23415
UGT1A10	54575
CDK6	1021
GJA8	2703
E2F1	1869
ADA	100
PGF	5228
CALCB	797
PDE10A	10846
MAPK1	5594
CGB5	93659
CTSK	1513
PDE6B	5158
TAB2	23118
CRHR2	1395
LAMC2	3918
HSPB1	3315
TBX2	6909
CD86	942
CACNG1	786
TRPC4	7223
BMP10	27302
FKBP1A	2280
IFNAR1	3454
NDUFA2	4695
IKBKB	3551
HRH2	3274
ATG4B	23192
RNF8	9025
CCL4	6351
AXL	558
ADORA3	140
MARK3	4140
SCN2A	6326
ACACB	32
HCRTR2	3062
PIK3R5	23533
GPR17	2840
P2RY1	5028
PTPN1	5770
PRCP	5547
PDIA2	64714
TNFRSF1B	7133
CEACAM5	1048
ITGAX	3687
ALPI	248
TRPV3	162514
GHSR	2693
MTNR1B	4544
PLD2	5338
IRS1	3667
RFPL4B	442247
STK17A	9263
CACNB3	784
TARDBP	23435
CD27	939
MAPK10	5602
ACVR1B	91
SLC18A2	6571
TFPI2	7980
GRIK2	2898
HSPA4	3308
SCN8A	6334
APC	324
PSMB8	5696
MAP3K3	4215
TK1	7083
OXTR	5021
PNLIP	5406
S1PR4	8698
ETV6	2120
CPS1	1373
KCNJ14	3770
CYP11B1	1584
CCR1	1230
MEN1	4221
SYK	6850
CLCN6	1185
DRD5	1816
SERPINC1	462
TSSK2	23617
PSEN2	5664
PTK2	5747
SUMO1	7341
CXCL12	6387
AVPR1B	553
F2RL1	2150
FCGR3B	2215
CXCR4	7852
BRPF1	7862
COL18A1	80781
METAP2	10988
TGFB1	7040
CATSPER2	117155
CTAG1B	1485
CD52	1043
SELE	6401
PTAFR	5724
ASIC2	40
CCL3	6348
LPAR4	2846
CXCR2	3579
SETD2	29072
ITK	3702
ELANE	1991
TLR3	7098
ELP5	23587
GHRL	51738
KAT5	10524
ABCC6	368
PSMA8	143471
MAP2K5	5607
C5AR1	728
MAP3K20	51776
GPR35	2859
HLA-DRB3	3125
MAPK13	5603
NOTCH4	4855
HTR3B	9177
SLK	9748
ERBB3	2065
GLCCI1	113263
NRG1	3084
IAPP	3375
AMH	268
LOXL2	4017
MAP2K3	5606
XPNPEP2	7512
BRCA2	675
SLC29A1	2030
SETD7	80854
NPY	4852
HCN3	57657
GUCY2C	2984
MYC	4609
CDKN2B-AS1	100048912
ADORA2A-AS1	646023
SLC5A4	6527
CACNA2D1	781
EP300	2033
MAP3K7	6885
RELA	5970
TUBB6	84617
CATSPER1	117144
RBP3	5949
AFP	174
CASP1	834
ANPEP	290
SLC6A15	55117
APOBEC3F	200316
HOXB1	3211
VIPR1	7433
PIP	5304
NF1	4763
GCLC	2729
GRIA3	2892
LMNA	4000
PI3	5266
HBB	3043
CXCL10	3627
COL5A1	1289
PKM	5315
ERCC2	2068
DGAT2	84649
NDUFB8	4714
NRAS	4893
HLA-DRA	3122
PTGES	9536
COL11A1	1301
IL3RA	3563
CACNA1H	8912
CXCL8	3576
GPR183	1880
EIF2AK3	9451
TRPA1	8989
CHRNE	1145
ATP2A1	487
FXYD2	486
KISS1R	84634
GLI1	2735
STK3	6788
SNAP25	6616
GALR2	8811
FOXC2	2303
RORA	6095
C5	727
CCR9	10803
PRKCE	5581
GRIK1	2897
BCAR3	8412
CES1	1066
F10	2159
PAK4	10298
KCNT1	57582
SSTR3	6753
ABCB11	8647
KCNN4	3783
AQP4	361
NR5A1	2516
HCP5	10866
ARID1A	8289
GUCY1A2	2977
TEC	7006
ADCY1	107
PYGM	5837
KLF4	9314
IMPA1	3612
HEXB	3074
STX1B	112755
ESRRA	2101
KLK7	5650
FOLR2	2350
FFAR3	2865
SSTR5	6755
UGT1A5	54579
CAT	847
KCNS3	3790
XBP1	7494
CCR8	1237
CR2	1380
NAPEPLD	222236
MT1G	4495
PSMC5	5705
DROSHA	29102
HSPA5	3309
RRP1B	23076
NGF	4803
NDUFB5	4711
UBE2N	7334
CUL4A	8451
CEACAM1	634
ALOX15B	247
CELSR2	1952
IRAK1	3654
CACNA1D	776
TRH	7200
PPCDC	60490
PRKD1	5587
DNMT3A	1788
CA7	766
IL31	386653
NTF3	4908
PPAT	5471
CASP7	840
CMKLR1	1240
IFNL3	282617
APOB	338
IL1R1	3554
MARK1	4139
GJA3	2700
DPP9	91039
CTSL	1514
PSMB9	5698
GRM4	2914
AKR1C3	8644
NPPC	4880
ANGPTL3	27329
FER	2241
BIRC7	79444
MLKL	197259
CSF3	1440
SLC22A8	9376
CDH5	1003
TG	7038
SLC6A12	6539
UGT1A3	54659
KCNT2	343450
KCNC4	3749
BMX	660
PTGFR	5737
PRKDC	5591
NPR2	4882
GRIN2B	2904
MYCN	4613
CACNA1B	774
CAPN2	824
MUC16	94025
CASP6	839
CALCRL	10203
ABHD6	57406
HLA-DRB1	3123
DES	1674
CACNA1G	8913
PTGDS	5730
CYB5R3	1727
ACTC1	70
VKORC1	79001
STAT2	6773
MAP4K2	5871
MC5R	4161
LDLR	3949
PTGER2	5732
TACR2	6865
FGR	2268
ARRB2	409
GJB2	2706
TAT	6898
DTNBP1	84062
TDO2	6999
MIF	4282
FPR1	2357
CACNA1S	779
NOX4	50507
SLC28A2	9153
CACNG2	10369
FGB	2244
MYO9B	4650
CXCL2	2920
NT5C2	22978
SCNN1A	6337
AKT2	208
SH2D1A	4068
ITGAV	3685
SERPINA6	866
MAP2K7	5609
GRIA4	2893
CDKAL1	54901
TPBG	7162
CHRNA7	1139
HCAR2	338442
CCR3	1232
RNASEH2A	10535
MYLK	4638
SENP8	123228
NAAA	27163
KRT19	3880
RPE65	6121
CGA	1081
MAFB	9935
NDUFC2	4718
PTK2B	2185
IL23A	51561
PSMD13	5719
PDE7A	5150
GPR68	8111
CIC	23152
PLK4	10733
CYP2J2	1573
LRRK2	120892
CYP1B1	1545
FOXO3	2309
PIK3C2A	5286
CXCR3	2833
ITGB5	3693
FABP5	2171
BRD7	29117
USP2	9099
KCNJ4	3761
ADH1A	124
RAMP3	10268
NMUR2	56923
FAS	355
COL1A2	1278
CYP26B1	56603
CMKLR2	2825
CCNK	8812
PSEN1	5663
HTRA1	5654
VIM	7431
F8	2157
CDK19	23097
ARSA	410
SFTPB	6439
EXO1	9156
SLC33A1	9197
MR1	3140
GCG	2641
HLA-C	3107
CSNK2A1	1457
HTR1F	3355
SPINT1	6692
RHBDF2	79651
PARP1	142
CNPY4	245812
NMUR1	10316
BRS3	680
ABCC4	10257
GJB1	2705
GLRA3	8001
SF3B3	23450
SOX10	6663
CD83	9308
CYP2C8	1558
TXNRD1	7296
SNCA	6622
MME	4311
CCL21	6366
CHAT	1103
PDE6C	5146
EPHA7	2045
TSG101	7251
PSMC6	5706
LSS	4047
CACNA2D3	55799
EPCAM	4072
PLD1	5337
ITGAM	3684
C10ORF67	256815
SERPINB2	5055
PRKAA1	5562
KLC1	3831
CD40	958
SOD2	6648
FGA	2243
LNPEP	4012
S1PR2	9294
HMGB1	3146
MDH2	4191
KCNMA1	3778
OPN1LW	5956
GLP2R	9340
GSR	2936
C5AR2	27202
LPAR3	23566
PBRM1	55193
BRDT	676
IL11	3589
GABBR2	9568
SLC22A6	9356
DGKB	1607
DGAT1	8694
IL18	3606
GCLM	2730
CRP	1401
THRA	7067
P2RY4	5030
PGD	5226
RASGRP1	10125
ERAP2	64167
CSNK1G2	1455
CDH23	64072
MUC5AC	4586
CASP10	843
GRK5	2869
CYP2A6	1548
SLC14A2	8170
PIM2	11040
BAP1	8314
FECH	2235
PKD2L1	9033
MAP3K9	4293
TYMSOS	494514
DOK5	55816
MGLL	11343
AOX1	316
DYRK3	8444
LTB4R2	56413
TAOK1	57551
ALCAM	214
ORAI1	84876
TRPM8	79054
CTLA4	1493
GATA2	2624
NCOA1	8648
NCOA3	8202
KCNA4	3739
SMAD4	4089
FFAR1	2864
CALCA	796
MARK2	2011
ERG	2078
HTR3C	170572
GUCY1B1	2983
IL15	3600
SCARB1	949
SRD5A2	6716
CCN2	1490
PRKD2	25865
GLRA2	2742
PSMD11	5717
PADI4	23569
AQP9	366
KCNH6	81033
CD28	940
CRHR1	1394
NLRP3	114548
NPY2R	4887
SLC36A2	153201
SENP6	26054
PMM2	5373
SLC22A12	116085
IL6ST	3572
HYAL2	8692
ITGA5	3678
TBK1	29110
CYP7B1	9420
ADH1B	125
EIF3A	8661
PTPRF	5792
ITGA2B	3674
GPR37	2861
SCN7A	6332
SLC5A7	60482
PTCH1	5727
CLCN1	1180
RYR3	6263
IGFBP6	3489
ABO	28
TXK	7294
UCHL5	51377
MC1R	4157
ADAM33	80332
DAPK3	1613
C11ORF65	160140
MGAT2	4247
SPP1	6696
XIRP2	129446
GSTZ1	2954
ADM	133
AREG	374
KLK6	5653
FDPS	2224
ROCK1	6093
PSMD4P1	54035
STK4	6789
MSH6	2956
EED	8726
HCN4	10021
GSTM1	2944
HTR7	3363
KCNK12	56660
EYA2	2139
STAT5A	6776
TOP1MT	116447
RXFP3	51289
FOXO1	2308
FGF4	2249
CTDSP1	58190
CX3CR1	1524
PRKAB1	5564
MC3R	4159
SF3B1	23451
LIMK1	3984
CLK1	1195
KCNA6	3742
SGK1	6446
BRD3	8019
CA14	23632
PRKCZ	5590
ITGA11	22801
SLC12A2	6558
NPEPPS	9520
DAGLA	747
KCNQ3	3786
XPO1	7514
PSMB3	5691
TPCN2	219931
PTPN5	84867
FOS	2353
CYP27B1	1594
TUBA3C	7278
ZNF165	7718
ATP7B	540
DDR1	780
PAK5	57144
AMY2A	279
ATF2	1386
OXER1	165140
PHEX	5251
CYP46A1	10858
DMPK	1760
NDUFS8	4728
FNTA	2339
OXGR1	27199
STAT6	6778
PSENEN	55851
DPEP1	1800
CSNK1A1	1452
IFNAR2	3455
VPS37A	137492
SLC29A4	222962
ALDH1A2	8854
BRD1	23774
UGT1A7	54577
CACNA1I	8911
FST	10468
CHRND	1144
SPATA5	166378
SLCO1A2	6579
NR0B2	8431
MRGPRX2	117194
CBL	867
ENPEP	2028
NAMPT	10135
PGGT1B	5229
CECR2	27443
IFNA1	3439
DPYSL3	1809
NPY1R	4886
PKN2	5586
HNMT	3176
HSP90AA2P	3324
F2RL3	9002
RAD50	10111
TLR4	7099
SLC38A2	54407
PNPLA3	80339
NFATC2	4773
P2RX4	5025
ADAM17	6868
DPP7	29952
GRM6	2916
QRFPR	84109
PROKR2	128674
KDM1A	23028
STK16	8576
MAP4K3	8491
PRB2	653247
GATA1	2623
CD37	951
CCL1	6346
RABEP1	9135
GJB6	10804
PMEL	6490
IVL	3713
CDK3	1018
STK38L	23012
PRSS3	5646
AGT	183
IPO8	10526
CDK5	1020
MMP9	4318
GLRB	2743
KCNA7	3743
MSTN	2660
GRK2	156
REEP5	7905
MMP16	4325
CYP4F2	8529
UTS2R	2837
MVK	4598
NDUFS2	4720
CACNG7	59284
LTA4H	4048
RHOA	387
GAPDH	2597
ATP1A3	478
TFAP2A	7020
ALDH3A1	218
SRSF10	10772
TUBB4A	10382
UMPS	7372
CASP5	838
PSMA7	5688
SUMO2	6613
PRRC2A	7916
ACAT1	38
IGFBP1	3484
CFB	629
ORAI2	80228
GATA4	2626
CDH11	1009
ATP5F1E	514
PTPN11	5781
TNKS2	80351
AKT1S1	84335
PLIN1	5346
MICB	4277
CCND3	896
SCTR	6344
CACNG3	10368
IFNA2	3440
PLCG1	5335
MEG3	55384
IL13RA1	3597
RPS6KA1	6195
BMP7	655
KDM6A	7403
PDE9A	5152
ADH4	127
CACNA2D2	9254
SMPD1	6609
CRTC1	23373
INSRR	3645
LTF	4057
PZP	5858
CTSS	1520
TNNT2	7139
PAEP	5047
PLIN3	10226
ATP2A3	489
WEE1	7465
BPI	671
HR	55806
GGCT	79017
KIR2DL3	3804
P2RX3	5024
MARCKSL1	65108
MKNK1	8569
POR	5447
SLCO1C1	53919
TGFB2	7042
MAP3K14	9020
MYD88	4615
GRIK3	2899
COIL	8161
PIN1	5300
IGF2	3481
KCNQ5	56479
MIR27A	407018
ITGB6	3694
MOBP	4336
TRPV4	59341
IL12A	3592
STAT5B	6777
MDM4	4194
CYP4B1	1580
ADCYAP1R1	117
KCNC2	3747
IL4R	3566
TASP1	55617
RBX1	9978
P2RY11	5032
FABP4	2167
PSMD4	5710
CAMK2G	818
MAP3K5	4217
ARG1	383
TRPC7	57113
CD248	57124
ACP3	55
CTSC	1075
HAS3	3038
BCL2L1	598
PDGFC	56034
NDUFAF3	25915
PTMA	5757
GPR12	2835
STING1	340061
ACADSB	36
HPN	3249
GRB2	2885
GALNS	2588
TNK2	10188
CYP27A1	1593
FCER1G	2207
PRF1	5551
NPFFR1	64106
CYSLTR2	57105
CASP4	837
BMPR1A	657
CD4	920
GSTT1	2952
TBXAS1	6916
PSMD3	5709
RBBP9	10741
GAA	2548
CYP24A1	1591
PTPN22	26191
CYP26C1	340665
PSMC1	5700
POLD1	5424
SCN1B	6324
PTBP1	5725
TNNC2	7125
MMP12	4321
TACR3	6870
TMSB10	9168
ATAT1	79969
SHMT1	6470
SGPL1	8879
MAP3K1	4214
ERAP1	51752
FAM178B	51252
SRI	6717
MAZ	4150
NT5C1A	84618
REN	5972
SLCO2A1	6578
CCN1	3491
EIF4H	7458
PIGM	93183
ABCG8	64241
CELA1	1990
STAT4	6775
PSMD6	9861
PTPN7	5778
SUCNR1	56670
GJD2	57369
TNFRSF10B	8795
PCSK7	9159
GUCY1A1	2982
NECTIN4	81607
AIFM1	9131
TLE3	7090
GABPA	2551
UBA2	10054
CCKAR	886
RPS6KA4	8986
IFNL4	101180976
DHRS9	10170
RYR2	6262
CCL8	6355
TXNDC11	51061
SMARCA2	6595
ADCY6	112
ADCY5	111
HP	3240
KCNH7	90134
TJP1	7082
DIABLO	56616
CPOX	1371
EML4	27436
MYH7	4625
NDUFB4	4710
CHRNB4	1143
MC2R	4158
POLA1	5422
SERPING1	710
GBP6	163351
PRKACA	5566
CREB1	1385
PARP3	10039
APOA2	336
WDR5	11091
SCNN1B	6338
KCNG2	26251
TNFSF10	8743
FCGR2B	2213
CLCNKB	1188
AKR1C1	1645
SLC6A1	6529
GPR32	2854
FCGR2A	2212
P4HB	5034
MYOD1	4654
NPPA-AS1	100379251
CD8A	925
CDH1	999
LIPF	8513
FHL2	2274
EPHX2	2053
FGG	2266
XRCC1	7515
REG1A	5967
B2M	567
PSMC3IP	29893
SLIT1	6585
BRSK1	84446
PSMB10	5699
RXRB	6257
CNGA2	1260
ECE1	1889
MLANA	2315
CTSA	5476
NPY5R	4889
SLC7A5	8140
SMAD2	4087
STS	412
KCNN1	3780
PGC	5225
M6PR	4074
HIPK4	147746
SCAP	22937
ARRB1	408
SLC9A3	6550
KCNH1	3756
PDF	64146
HSD11B2	3291
NTSR1	4923
TAF1	6872
PSMA6	5687
UGT1A8	54576
ACTB	60
MTTP	4547
CPT2	1376
TPO	7173
CACNG6	59285
GNRHR2	114814
HSP90B2P	7190
VEGFB	7423
NDUFS1	4719
KCNN3	3782
KMT5C	84787
FCER2	2208
PKN1	5585
CD79B	974
BIRC3	330
ACP1	52
SELPLG	6404
GGPS1	9453
KCNK3	3777
GPR15	2838
NR0B1	190
FDFT1	2222
STK33	65975
PCSK9	255738
KCNA2	3737
SRMS	6725
POLG	5428
ALDH2	217
CD44	960
ABCC3	8714
ACVR2A	92
PTK6	5753
HOMER1	9456
HEXA	3073
FN1	2335
SLC26A9	115019
ASPG	374569
USP7	7874
FAAH2	158584
FANCC	2176
TAOK3	51347
MLST8	64223
SLCO4C1	353189
S100A2	6273
KRT18	3875
INPP5A	3632
NR4A1	3164
SLC31A1	1317
CPM	1368
SLC16A1	6566
SPSB2	84727
MED12L	116931
DAO	1610
EPHA8	2046
RGS12	6002
SAP130	79595
CMA1	1215
VEGFC	7424
PRKX	5613
ESRRB	2103
MSANTD1	345222
EEF1A1	1915
SLC5A2	6524
ACACA	31
EPHB1	2047
HLA-DRB5	3127
VWF	7450
PRDX5	25824
SLC10A2	6555
CYP3A7	1551
CDKN2B	1030
ACVRL1	94
BCL2L2	599
IMPDH2	3615
EPM2A	7957
NDUFA9	4704
IL9	3578
MTRF1L	54516
FTH1	2495
F12	2161
PREP	5550
CXCR5	643
GFRA1	2674
PLA2G1B	5319
EGF	1950
MAG	4099
COL1A1	1277
TRPC1	7220
NCL	4691
SLC1A2	6506
TRPV2	51393
KCNS2	3788
GJD4	219770
CAMK4	814
CPB1	1360
CCL7	6354
CNGA1	1259
MVD	4597
POLR2A	5430
SLC19A1	6573
KLRK1	22914
MT1IP	644314
NME1	4830
CES2	8824
GJD3	125111
NDUFAF4	29078
CD58	965
FLCN	201163
GDF5	8200
MMP15	4324
MT-ND5	4540
APCS	325
PLA2G2A	5320
LDHA	3939
GDNF	2668
ITPR1	3708
CTNNA2	1496
P2RX1	5023
HNF1A	6927
CHRNA6	8973
PTPRM	5797
GPR18	2841
GAL	51083
MAP2K6	5608
LIF	3976
MMP1	4312
CHRNB1	1140
MBP	4155
CDKN1B	1027
KAT8	84148
LGALS9	3965
HTR3E	285242
PMCH	5367
PHB2	11331
GPR52	9293
CD14	929
SST	6750
TBXT	6862
RPS6KA5	9252
PRMT1	3276
NDUFS4	4724
SLC1A3	6507
BTF3P11	690
ABAT	18
TNFSF11	8600
CCNE1	898
IL13	3596
RPS6KA6	27330
SPG7	6687
OASL	8638
DIO1	1733
ITGB7	3695
CARM1	10498
KLC3	147700
HLA-E	3133
NDUFAB1	4706
CCNG1	900
KCNF1	3754
MGA	23269
VKORC1L1	154807
ZUP1	221302
ACE2	59272
NDUFB1	4707
LIPG	9388
HMOX1	3162
NEDD8	4738
ZACN	353174
NDUFA5	4698
TMPRSS15	5651
PRSS1	5644
TUSC2	11334
NOTCH1	4851
TXNRD3	114112
PARP2	10038
GART	2618
PDE6A	5145
MCOLN3	55283
MT1A	4489
ACKR4	51554
BHMT	635
IPO7	10527
SOAT1	6646
RHAG	6005
EEF2	1938
STK39	27347
CXCR6	10663
ATP5F1D	513
EIF4E	1977
TAAR6	319100
PSMA5	5686
GPR84	53831
PCSK6	5046
MAPKAPK2	9261
ADAM8	101
LPAR2	9170
HSD3B1	3283
SLC12A7	10723
CCRL2	9034
SPHK2	56848
NTF4	4909
TDP2	51567
FGFR1OP2	26127
CCL18	6362
IFNR	3466
AOC3	8639
FZD7	8324
GNA11	2767
TET2	54790
TNFRSF13C	115650
SLC1A7	6512
NDUFA7	4701
HCAR3	8843
CTSB	1508
CCR7	1236
GPR143	4935
SEM1	7979
LIMK2	3985
RPA1	6117
ASNS	440
NFKBIA	4792
PIEZO1	9780
SLC9A1	6548
BMP2	650
AKR1C4	1109
CSNK1G1	53944
NRG3	10718
EPRS1	2058
APOBEC3A	200315
OR52J2P	79529
PSMD8	5714
KDM5B	10765
NDUFA13	51079
HSPB2	3316
KCNE1	3753
TIE1	7075
PGP	283871
PTP4A3	11156
CMPK1	51727
PTPN6	5777
PBK	55872
KCNJ3	3760
PLA2G7	7941
MYB	4602
VASP	7408
[truncated: 1,955 more rows]

## Sheet: Table S2
Table S2 The druggable genes from a review by Finan C et al.
Ensembl gene id	Gene name
ENSG00000000938	FGR
ENSG00000001626	CFTR
ENSG00000001630	CYP51A1
ENSG00000002549	LAP3
ENSG00000004468	CD38
ENSG00000004478	FKBP4
ENSG00000004660	CAMKK1
ENSG00000004700	RECQL
ENSG00000004809	SLC22A16
ENSG00000004846	ABCB5
ENSG00000004948	CALCR
ENSG00000005381	MPO
ENSG00000005421	PON1
ENSG00000005471	ABCB4
ENSG00000005844	ITGAL
ENSG00000005961	ITGA2B
ENSG00000006071	ABCC8
ENSG00000006283	CACNA1G
ENSG00000006327	TNFRSF12A
ENSG00000006432	MAP3K9
ENSG00000006638	TBXA2R
ENSG00000007047	MARK4
ENSG00000007171	NOS2
ENSG00000007216	SLC13A2
ENSG00000007264	MATK
ENSG00000007312	CD79B
ENSG00000007314	SCN4A
ENSG00000007402	CACNA2D2
ENSG00000007908	SELE
ENSG00000007933	FMO3
ENSG00000008018	PSMB1
ENSG00000008086	CDKL5
ENSG00000008394	MGST1
ENSG00000010310	GIPR
ENSG00000010322	NISCH
ENSG00000010610	CD4
ENSG00000010671	BTK
ENSG00000010810	FYN
ENSG00000010932	FMO1
ENSG00000011566	MAP4K3
ENSG00000011677	GABRA3
ENSG00000012124	CD22
ENSG00000012504	NR1H4
ENSG00000012779	ALOX5
ENSG00000012983	MAP4K5
ENSG00000013441	CLK1
ENSG00000013725	CD6
ENSG00000015413	DPEP1
ENSG00000015520	NPC1L1
ENSG00000016490	CLCA1
ENSG00000016602	CLCA4
ENSG00000017427	IGF1
ENSG00000018625	ATP1A2
ENSG00000019186	CYP24A1
ENSG00000019582	CD74
ENSG00000019991	HGF
ENSG00000021461	CYP3A43
ENSG00000021826	CPS1
ENSG00000022355	GABRA1
ENSG00000023445	BIRC3
ENSG00000023839	ABCC2
ENSG00000026025	VIM
ENSG00000026508	CD44
ENSG00000026751	SLAMF7
ENSG00000027075	PRKCH
ENSG00000027697	IFNGR1
ENSG00000028116	VRK2
ENSG00000030304	MUSK
ENSG00000034152	MAP2K3
ENSG00000035664	DAPK2
ENSG00000036530	CYP46A1
ENSG00000036828	CASR
ENSG00000037280	FLT4
ENSG00000041982	TNC
ENSG00000042088	TDP1
ENSG00000043591	ADRB1
ENSG00000044524	EPHA3
ENSG00000047936	ROS1
ENSG00000048052	HDAC9
ENSG00000049249	TNFRSF9
ENSG00000049319	SRD5A2
ENSG00000050555	LAMC3
ENSG00000050628	PTGER3
ENSG00000050748	MAPK9
ENSG00000051382	PIK3CB
ENSG00000053747	LAMA3
ENSG00000053918	KCNQ1
ENSG00000055118	KCNH2
ENSG00000057593	F7
ENSG00000058085	LAMC2
ENSG00000058404	CAMK2B
ENSG00000058729	RIOK2
ENSG00000059377	TBXAS1
ENSG00000061273	HDAC7
ENSG00000061918	GUCY1B3
ENSG00000061938	TNK2
ENSG00000062038	CDH3
ENSG00000062524	LTK
ENSG00000062822	POLD1
ENSG00000063854	HAGH
ENSG00000064012	CASP8
ENSG00000064300	NGFR
ENSG00000064393	HIPK2
ENSG00000064547	LPAR2
ENSG00000064989	CALCRL
ENSG00000065243	PKN2
ENSG00000065325	GLP2R
ENSG00000065361	ERBB3
ENSG00000065534	MYLK
ENSG00000065559	MAP2K4
ENSG00000065613	SLK
ENSG00000065621	GSTO2
ENSG00000065675	PRKCQ
ENSG00000065883	CDK13
ENSG00000065989	PDE4A
ENSG00000066056	TIE1
ENSG00000066230	SLC9A3
ENSG00000066405	CLDN18
ENSG00000066468	FGFR2
ENSG00000067182	TNFRSF1A
ENSG00000067225	PKM
ENSG00000067606	PRKCZ
ENSG00000067900	ROCK1
ENSG00000068024	HDAC4
ENSG00000068078	FGFR3
ENSG00000069431	ABCC9
ENSG00000069535	MAOB
ENSG00000069696	DRD4
ENSG00000069764	PLA2G10
ENSG00000070019	GUCY2C
ENSG00000070748	CHAT
ENSG00000070808	CAMK2A
ENSG00000070886	EPHA8
ENSG00000070915	SLC12A3
ENSG00000071054	MAP4K4
ENSG00000071242	RPS6KA2
ENSG00000072062	PRKACA
ENSG00000072133	RPS6KA6
ENSG00000072210	ALDH3A2
ENSG00000072274	TFRC
ENSG00000072506	HSD17B10
ENSG00000072518	MARK2
ENSG00000072694	FCGR2B
ENSG00000072786	STK10
ENSG00000073417	PDE8A
ENSG00000073734	ABCB11
ENSG00000073737	DHRS9
ENSG00000073756	PTGS2
ENSG00000073803	MAP3K13
ENSG00000074319	TSG101
ENSG00000074410	CA12
ENSG00000074590	NUAK1
ENSG00000074803	SLC12A1
ENSG00000074966	TXK
ENSG00000075043	KCNQ2
ENSG00000075073	TACR2
ENSG00000075388	FGF4
ENSG00000075413	MARK3
ENSG00000075651	PLD1
ENSG00000076258	FMO4
ENSG00000076662	ICAM3
ENSG00000076706	MCAM
ENSG00000076984	MAP2K7
ENSG00000077092	RARB
ENSG00000077097	TOP2B
ENSG00000077238	IL4R
ENSG00000077264	PAK3
ENSG00000077498	TYR
ENSG00000077782	FGFR1
ENSG00000078098	FAP
ENSG00000079277	MKNK1
ENSG00000079459	FDFT1
ENSG00000079999	KEAP1
ENSG00000080224	EPHA6
ENSG00000080293	SCTR
ENSG00000080644	CHRNA3
ENSG00000080815	PSEN1
ENSG00000080824	HSP90AA1
ENSG00000081051	AFP
ENSG00000081237	PTPRC
ENSG00000081248	CACNA1S
ENSG00000081320	STK17B
ENSG00000081800	SLC13A1
ENSG00000082175	PGR
ENSG00000082482	KCNK2
ENSG00000082556	OPRK1
ENSG00000082701	GSK3B
ENSG00000082781	ITGB5
ENSG00000083290	ULK2
ENSG00000083457	ITGAE
ENSG00000084207	GSTP1
ENSG00000084453	SLCO1A2
ENSG00000084674	APOB
ENSG00000085511	MAP3K4
ENSG00000085563	ABCB1
ENSG00000085662	AKR1B1
ENSG00000085871	MGST2
ENSG00000086205	FOLH1
ENSG00000086548	CEACAM6
ENSG00000087076	HSD17B14
ENSG00000087085	ACHE
ENSG00000087237	CETP
ENSG00000087245	MMP2
ENSG00000087494	PTHLH
ENSG00000087586	AURKA
ENSG00000088002	SULT2B1
ENSG00000088386	SLC15A1
ENSG00000088832	FKBP1A
ENSG00000089250	NOS1
ENSG00000089597	GANAB
ENSG00000090020	SLC9A1
ENSG00000090339	ICAM1
ENSG00000090376	IRAK3
ENSG00000090402	SI
ENSG00000090534	THPO
ENSG00000091128	LAMB4
ENSG00000091136	LAMB1
ENSG00000091181	IL5RA
ENSG00000091262	ABCC6
ENSG00000091436
ENSG00000091831	ESR1
ENSG00000091879	ANGPT2
ENSG00000091972	CD200
ENSG00000092009	CMA1
ENSG00000092054	MYH7
ENSG00000092068	SLC7A8
ENSG00000092096	SLC22A17
ENSG00000092445	TYRO3
ENSG00000092969	TGFB2
ENSG00000093010	COMT
ENSG00000094631	HDAC6
ENSG00000094963	FMO2
ENSG00000095303	PTGS1
ENSG00000095464	PDE6C
ENSG00000095596	CYP26A1
ENSG00000096060	FKBP5
ENSG00000096063	SRPK1
ENSG00000096384	HSP90AB1
ENSG00000096717	SIRT1
ENSG00000096968	JAK2
ENSG00000096996	IL12RB1
ENSG00000097007	ABL1
ENSG00000099250	NRP1
ENSG00000099866	MADCAM1
ENSG00000099875	MKNK2
ENSG00000100030	MAPK1
ENSG00000100170	SLC5A1
ENSG00000100191	SLC5A4
ENSG00000100197	CYP2D6
ENSG00000100243	CYB5R3
ENSG00000100299	ARSA
ENSG00000100346	CACNA1I
ENSG00000100385	IL2RB
ENSG00000100429	HDAC10
ENSG00000100433	KCNK10
ENSG00000100577	GSTZ1
ENSG00000100612	DHRS7
ENSG00000100644	HIF1A
ENSG00000100652	SLC10A1
ENSG00000100739	BDKRB1
ENSG00000100784	RPS6KA5
ENSG00000100804	PSMB5
ENSG00000100823	APEX1
ENSG00000100867	DHRS2
ENSG00000100983	GSS
ENSG00000100985	MMP9
ENSG00000100997	ABHD12
ENSG00000101017	CD40
ENSG00000101076	HNF4A
ENSG00000101109	STK4
ENSG00000101162	TUBB1
ENSG00000101180	HRH3
ENSG00000101187	SLCO4A1
ENSG00000101188	NTSR1
ENSG00000101204	CHRNA4
ENSG00000101213	PTK6
ENSG00000101266	CSNK2A1
ENSG00000101306	MYLK2
ENSG00000101336	HCK
ENSG00000101349	PAK7
ENSG00000101680	LAMA1
ENSG00000101782	RIOK3
ENSG00000101846	STS
ENSG00000101868	POLA1
ENSG00000101966	XIAP
ENSG00000102001	CACNA1F
ENSG00000102010	BMX
ENSG00000102096	PIM2
ENSG00000102225	CDK16
ENSG00000102245	CD40LG
ENSG00000102312	PORCN
ENSG00000102393	GLA
ENSG00000102468	HTR2A
ENSG00000102524	TNFSF13B
ENSG00000102539	MLNR
ENSG00000102572	STK24
ENSG00000102755	FLT1
ENSG00000102796	DHRS12
ENSG00000102854	MSLN
ENSG00000102882	MAPK3
ENSG00000102967	DHODH
ENSG00000102996	MMP15
ENSG00000103222	ABCC1
ENSG00000103257	SLC7A5
ENSG00000103546	SLC6A2
ENSG00000103642	LACTB
ENSG00000103653	CSK
ENSG00000103855	CD276
ENSG00000104205	SGK3
ENSG00000104267	CA2
ENSG00000104312	RIPK2
ENSG00000104321	TRPA1
ENSG00000104365	IKBKB
ENSG00000104368	PLAT
ENSG00000104375	STK3
ENSG00000104549	SQLE
ENSG00000104687	GSR
ENSG00000104689	TNFRSF10A
ENSG00000104774	MAN2B1
ENSG00000104783	KCNN4
ENSG00000104814	MAP4K1
ENSG00000104833	TUBB4A
ENSG00000104894	CD37
ENSG00000104921	FCER2
ENSG00000104936	DMPK
ENSG00000105146	AURKC
ENSG00000105173	CCNE1
ENSG00000105204	DYRK1B
ENSG00000105221	AKT2
ENSG00000105287	PRKD2
ENSG00000105329	TGFB1
ENSG00000105383	CD33
ENSG00000105388	CEACAM5
ENSG00000105397	TYK2
ENSG00000105398	SULT2A1
ENSG00000105409	ATP1A3
ENSG00000105464	GRIN2D
ENSG00000105613	MAST1
ENSG00000105639	JAK3
ENSG00000105650	PDE4C
ENSG00000105675	ATP4A
ENSG00000105695	MAG
ENSG00000105697	HAMP
ENSG00000105723	GSK3A
ENSG00000105737	GRIK5
ENSG00000105810	CDK6
ENSG00000105851	PIK3CG
ENSG00000105852	PON3
ENSG00000105854	PON2
ENSG00000105976	MET
ENSG00000106123	EPHB6
ENSG00000106128	GHRHR
ENSG00000106211	HSPB1
ENSG00000106258	CYP3A5
ENSG00000106348	IMPDH1
ENSG00000106546	AHR
ENSG00000106688	SLC1A1
ENSG00000106799	TGFBR1
ENSG00000106804	C5
ENSG00000106991	ENG
ENSG00000107140	TESK1
ENSG00000107159	CA9
ENSG00000107165	TYRP1
ENSG00000107643	MAPK8
ENSG00000107854	TNKS2
ENSG00000107984	DKK1
ENSG00000108242	CYP2C18
ENSG00000108405	P2RX1
ENSG00000108443	RPS6KB1
ENSG00000108556	CHRNE
ENSG00000108576	SLC6A4
ENSG00000108602	ALDH3A1
ENSG00000108691	CCL2
ENSG00000108786	HSD17B1
ENSG00000108840	HDAC5
ENSG00000108846	ABCC3
ENSG00000108984	MAP2K6
ENSG00000109016	DHRS7B
ENSG00000109099	PMP22
ENSG00000109158	GABRA4
ENSG00000109163	GNRHR
ENSG00000109181	UGT2B10
ENSG00000109193	SULT1E1
ENSG00000109320	NFKB1
ENSG00000109339	MAPK10
ENSG00000109471	IL2
ENSG00000109610	SOD3
ENSG00000110063	DCPS
ENSG00000110092	CCND1
ENSG00000110148	CCKBR
ENSG00000110195	FOLR1
ENSG00000110330	BIRC2
ENSG00000110422	HIPK3
ENSG00000110448	CD5
ENSG00000110628	SLC22A18
ENSG00000110680	CALCA
ENSG00000110799	VWF
ENSG00000110931	CAMKK2
ENSG00000110944	IL23A
ENSG00000111012	CYP27B1
ENSG00000111057	KRT18
ENSG00000111142	METAP2
ENSG00000111144	LTA4H
ENSG00000111275	ALDH2
ENSG00000111319	SCNN1A
ENSG00000111321	LTBR
ENSG00000111424	VDR
ENSG00000111537	IFNG
ENSG00000111700	SLCO1B3
ENSG00000111816	FRK
ENSG00000111837	MAK
ENSG00000112033	PPARD
ENSG00000112038	OPRM1
ENSG00000112062	MAPK14
ENSG00000112096	SOD2
ENSG00000112115	IL17A
ENSG00000112116	IL17F
ENSG00000112144	ICK
ENSG00000112164	GLP1R
ENSG00000112294	ALDH5A1
ENSG00000112312	GMNN
ENSG00000112499	SLC22A2
ENSG00000112541	PDE10A
ENSG00000112576	CCND3
ENSG00000112715	VEGFA
ENSG00000112739	PRPF4B
ENSG00000112742	TTK
ENSG00000112759	SLC29A1
ENSG00000112769	LAMA4
ENSG00000112964	GHR
ENSG00000113070	HBEGF
ENSG00000113161	HMGCR
ENSG00000113231	PDE8B
ENSG00000113240	CLK4
ENSG00000113263	ITK
ENSG00000113302	IL12B
ENSG00000113327	GABRG2
ENSG00000113448	PDE4D
ENSG00000113494	PRLR
ENSG00000113520	IL4
ENSG00000113525	IL5
ENSG00000113578	FGF1
ENSG00000113580	NR3C1
ENSG00000113712	CSNK1A1
ENSG00000113721	PDGFRB
ENSG00000113749	HRH2
ENSG00000114013	CD86
ENSG00000114124	GRK7
ENSG00000114200	BCHE
ENSG00000114770	ABCC5
ENSG00000114859	CLCN2
ENSG00000115008	IL1A
ENSG00000115085	ZAP70
ENSG00000115159	GPD2
ENSG00000115170	ACVR1
ENSG00000115221	ITGB6
ENSG00000115232	ITGA4
ENSG00000115310	RTN4
ENSG00000115353	TACR1
ENSG00000115414	FN1
ENSG00000115486	GGCX
ENSG00000115526	CHST10
ENSG00000115590	IL1R2
ENSG00000115594	IL1R1
ENSG00000115657	ABCB6
ENSG00000115661	STK16
ENSG00000115694	STK25
ENSG00000115705	TPO
ENSG00000115758	ODC1
ENSG00000115825	PRKD3
ENSG00000115884	SDC1
ENSG00000115977	AAK1
ENSG00000116032	GRIN3B
ENSG00000116106	EPHA4
ENSG00000116141	MARK1
ENSG00000116157	GPX7
ENSG00000116329	OPRD1
ENSG00000116478	HDAC1
ENSG00000116711	PLA2G4A
ENSG00000116783	TNNI3K
ENSG00000116824	CD2
ENSG00000117013	KCNQ4
ENSG00000117020	AKT3
ENSG00000117215	PLA2G2D
ENSG00000117362	APH1A
ENSG00000117400	MPL
ENSG00000117448	AKR1A1
ENSG00000117480	FAAH
ENSG00000117507	FMO6P
ENSG00000117525	F3
ENSG00000117586	TNFSF4
ENSG00000117594	HSD11B1
ENSG00000117601	SERPINC1
ENSG00000117650	NEK2
ENSG00000117676	RPS6KA1
ENSG00000117971	CHRNB4
ENSG00000117984	CTSD
ENSG00000118046	STK11
ENSG00000118058	KMT2A
ENSG00000118113	MMP8
ENSG00000118271	TTR
ENSG00000118298	CA14
ENSG00000118432	CNR1
ENSG00000118514	ALDH8A1
ENSG00000118523	CTGF
ENSG00000118777	ABCG2
ENSG00000118785	SPP1
ENSG00000118971	CCND2
ENSG00000119004	CYP20A1
ENSG00000119535	CSF3R
ENSG00000119630	PGF
ENSG00000119699	TGFB3
ENSG00000119711	ALDH6A1
ENSG00000119715	ESRRB
ENSG00000119772	DNMT3A
ENSG00000119782	FKBP1B
ENSG00000119888	EPCAM
ENSG00000120088	CRHR1
ENSG00000120156	TEK
ENSG00000120217	CD274
ENSG00000120235	IFNA6
ENSG00000120242	IFNA8
ENSG00000120251	GRIA2
ENSG00000120659	TNFSF11
ENSG00000120889	TNFRSF10B
ENSG00000120899	PTK2B
ENSG00000120903	CHRNA2
ENSG00000120907	ADRA1A
ENSG00000120915	EPHX2
ENSG00000120949	TNFRSF8
ENSG00000121270	ABCC11
ENSG00000121351	IAPP
ENSG00000121361	KCNJ8
ENSG00000121594	CD80
ENSG00000121691	CAT
ENSG00000121764	HCRTR1
ENSG00000121807	CCR2
ENSG00000121853	GHSR
ENSG00000121879	PIK3CA
ENSG00000121933	ADORA3
ENSG00000121966	CXCR4
ENSG00000122025	FLT3
ENSG00000122194	PLG
ENSG00000122420	PTGFR
ENSG00000122641	INHBA
ENSG00000122863	CHST3
ENSG00000122966	CIT
ENSG00000123143	PKN1
ENSG00000123179	EBPL
ENSG00000123191	ATP7B
ENSG00000123201	GUCY1B2
ENSG00000123374	CDK2
ENSG00000123505	AMD1
ENSG00000123561	SERPINA7
ENSG00000123595	RAB9A
ENSG00000124089	MC3R
ENSG00000124302	CHST8
ENSG00000124574	ABCC10
ENSG00000124588	NQO2
ENSG00000124610	HIST1H1A
ENSG00000124784	RIOK1
ENSG00000124882	EREG
ENSG00000125255	SLC10A2
ENSG00000125257	ABCC4
ENSG00000125384	PTGER2
ENSG00000125388	GRK4
ENSG00000125498	KIR2DL1
ENSG00000125508	SRMS
ENSG00000125510	OPRL1
ENSG00000125538	IL1B
ENSG00000125551	PLGLB2
ENSG00000125675	GRIA3
ENSG00000125726	CD70
ENSG00000125735	TNFSF14
ENSG00000125834	STK35
ENSG00000125910	S1PR4
ENSG00000126067	PSMB2
ENSG00000126218	F10
ENSG00000126266	FFAR1
ENSG00000126351	THRA
ENSG00000126583	PRKCG
ENSG00000126895	AVPR2
ENSG00000126934	MAP2K2
ENSG00000127318	IL22
ENSG00000127334	DYRK2
ENSG00000127554	GFER
ENSG00000127948	POR
ENSG00000128039	SRD5A3
ENSG00000128052	KDR
ENSG00000128059	PPAT
ENSG00000128271	ADORA2A
ENSG00000128602	SMO
ENSG00000128655	PDE11A
ENSG00000128829	EIF2AK4
ENSG00000128917	DLL4
ENSG00000128918	ALDH1A2
ENSG00000129214	SHBG
ENSG00000129315	CCNT1
ENSG00000129484	PARP2
ENSG00000129521	EGLN3
ENSG00000130304	SLC27A1
ENSG00000130413	STK33
ENSG00000130540	SULT4A1
ENSG00000130649	CYP2E1
ENSG00000130669	PAK4
ENSG00000130702	LAMA5
ENSG00000130758	MAP3K10
ENSG00000130816	DNMT1
ENSG00000131023	LATS1
ENSG00000131269	ABCB7
ENSG00000131389	SLC6A6
ENSG00000131471	AOC3
ENSG00000131686	CA6
ENSG00000131747	TOP2A
ENSG00000131759	RARA
ENSG00000131781	FMO5
ENSG00000132155	RAF1
ENSG00000132170	PPARG
ENSG00000132329	RAMP1
ENSG00000132356	PRKAA1
ENSG00000132437	DDC
ENSG00000132639	SNAP25
ENSG00000132671	SSTR4
ENSG00000132681	ATP1A4
ENSG00000132746	ALDH3B2
ENSG00000132964	CDK8
ENSG00000132965	ALOX5AP
ENSG00000133019	CHRM3
ENSG00000133059	DSTYK
ENSG00000133083	DCLK1
ENSG00000133101	CCNA1
ENSG00000133216	EPHB2
ENSG00000133433	GSTT2B
ENSG00000133731	IMPA1
ENSG00000133742	CA1
ENSG00000134057	CCNB1
ENSG00000134058	CDK7
ENSG00000134184	GSTM1
ENSG00000134201	GSTM5
ENSG00000134202	GSTM3
ENSG00000134259	NGF
ENSG00000134318	ROCK2
ENSG00000134352	IL6ST
ENSG00000134460	IL2RA
ENSG00000134489	HRH4
ENSG00000134538	SLCO1B1
ENSG00000134602
ENSG00000134640	MTNR1B
ENSG00000134716	CYP2J2
ENSG00000134780	DAGLA
ENSG00000134853	PDGFRA
ENSG00000135047	CTSL
ENSG00000135090	TAOK3
ENSG00000135226	UGT2B28
ENSG00000135250	SRPK2
ENSG00000135312	HTR1B
ENSG00000135318	NT5E
ENSG00000135333	EPHA7
ENSG00000135341	MAP3K7
ENSG00000135446	CDK4
ENSG00000135503	ACVR1B
ENSG00000135605	TEC
ENSG00000135679	MDM2
ENSG00000135702	CHST5
ENSG00000135766	EGLN1
ENSG00000135821	GLUL
ENSG00000135862	LAMC1
ENSG00000135902	CHRND
ENSG00000135914	HTR2B
ENSG00000135929	CYP27A1
ENSG00000136160	EDNRB
ENSG00000136213	CHST12
ENSG00000136235	GPNMB
ENSG00000136244	IL6
ENSG00000136531	SCN2A
ENSG00000136546	SCN7A
ENSG00000136573	BLK
ENSG00000136634	IL10
ENSG00000136807	CDK9
ENSG00000136875	PRPF4
ENSG00000136928	GABBR2
ENSG00000136943	CTSV
ENSG00000137070	IL11RA
ENSG00000137124	ALDH1B1
ENSG00000137193	PIM1
ENSG00000137204	SLC22A7
ENSG00000137252	HCRTR2
ENSG00000137267	TUBB2A
ENSG00000137275	RIPK1
ENSG00000137285	TUBB2B
ENSG00000137364	TPMT
ENSG00000137491	SLCO2B1
ENSG00000137509	PRCP
ENSG00000137571	SLCO5A1
ENSG00000137573	SULF1
ENSG00000137673	MMP7
ENSG00000137745	MMP13
ENSG00000137752	CASP1
ENSG00000137764	MAP2K5
ENSG00000137843	PAK6
ENSG00000137845	ADAM10
ENSG00000137860	SLC28A2
ENSG00000137869	CYP19A1
ENSG00000137975	CLCA2
ENSG00000138039	LHCGR
ENSG00000138061	CYP1B1
ENSG00000138074	SLC5A6
ENSG00000138109	CYP2C9
ENSG00000138115	CYP2C8
ENSG00000138160	KIF11
ENSG00000138356	AOX1
ENSG00000138379	MSTN
ENSG00000138435	CHRNA1
ENSG00000138448	ITGAV
ENSG00000138449	SLC40A1
ENSG00000138613	APH1B
ENSG00000138669	PRKG2
ENSG00000138685	FGF2
ENSG00000138696	BMPR1B
ENSG00000138735	PDE5A
ENSG00000138756	BMP2K
ENSG00000138769	CDKL2
ENSG00000138780	GSTCD
ENSG00000138814	PPP3CA
ENSG00000138823	MTTP
ENSG00000139155	SLCO1C1
ENSG00000139567	ACVRL1
ENSG00000139610	CELA1
ENSG00000139625	MAP3K12
ENSG00000139626	ITGB7
ENSG00000139874	SSTR1
ENSG00000140009	ESR2
ENSG00000140443	IGF1R
ENSG00000140459	CYP11A1
ENSG00000140465	CYP1A1
ENSG00000140474	ULK3
ENSG00000140505	CYP1A2
ENSG00000140538	NTRK3
ENSG00000140675	SLC5A2
ENSG00000140795	MYLK3
ENSG00000140798	ABCC12
ENSG00000140835	CHST4
ENSG00000140992	PDPK1
ENSG00000141458	NPC1
ENSG00000141503	MINK1
ENSG00000141510	TP53
ENSG00000141551	CSNK1D
ENSG00000141720	PIP4K2B
ENSG00000141736	ERBB2
ENSG00000141744	PNMT
ENSG00000142002	DPP9
ENSG00000142166	IFNAR1
ENSG00000142168	SOD1
ENSG00000142178	SIK1
ENSG00000142192	APP
ENSG00000142208	AKT1
ENSG00000142319	SLC6A3
ENSG00000142494	SLC47A1
ENSG00000142583	SLC2A5
ENSG00000142627	EPHA2
ENSG00000142731	PLK4
ENSG00000142973	CYP4B1
ENSG00000143149	ALDH9A1
ENSG00000143167	GPA33
ENSG00000143171	RXRG
ENSG00000143198	MGST3
ENSG00000143217	PVRL4
ENSG00000143257	NR1I3
ENSG00000143322	ABL2
ENSG00000143365	RORC
ENSG00000143387	CTSK
ENSG00000143398	PIP5K1A
ENSG00000143437	ARNT
ENSG00000143466	IKBKE
ENSG00000143498	TAF1A
ENSG00000143799	PARP1
ENSG00000143801	PSEN2
ENSG00000143819	EPHX1
ENSG00000143839	REN
ENSG00000143851	PTPN7
ENSG00000144230	GPR17
ENSG00000144285	SCN1A
ENSG00000144481	TRPM8
ENSG00000144671	SLC22A14
ENSG00000144852	NR1I2
ENSG00000144891	AGTR1
ENSG00000145242	EPHA5
ENSG00000145321	GC
ENSG00000145349	CAMK2D
ENSG00000145386	CCNA2
ENSG00000145545	SRD5A1
ENSG00000145777	TSLP
ENSG00000145839	IL9
ENSG00000145863	GABRA6
ENSG00000145864	GABRB2
ENSG00000145888	GLRA1
ENSG00000145949	MYLK4
ENSG00000146070	PLA2G7
ENSG00000146233	CYP39A1
ENSG00000146242	TPBG
ENSG00000146399	TAAR1
ENSG00000146477	SLC22A3
ENSG00000146648	EGFR
ENSG00000146872	TLK2
ENSG00000146904	EPHA1
ENSG00000147082	CCNB3
ENSG00000147099	HDAC8
ENSG00000147119	CHST7
ENSG00000147155	EBP
ENSG00000147246	HTR2C
ENSG00000147257	GPC3
ENSG00000147576	ADHFE1
ENSG00000147873	IFNA5
ENSG00000147955	SIGMAR1
ENSG00000148053	NTRK2
ENSG00000148154	UGCG
ENSG00000148344	PTGES
ENSG00000148400	NOTCH1
ENSG00000148408	CACNA1B
ENSG00000148660	CAMK2G
ENSG00000148680	HTR7
ENSG00000148795	CYP17A1
ENSG00000148834	GSTO1
ENSG00000148848	ADAM12
ENSG00000149269	PAK1
ENSG00000149294	NCAM1
ENSG00000149295	DRD2
ENSG00000149305	HTR3B
ENSG00000149403	GRIK4
ENSG00000149452	SLC22A8
ENSG00000149554	CHEK1
ENSG00000149742	SLC22A9
ENSG00000149968	MMP3
ENSG00000150093	ITGB1
ENSG00000150337	FCGR1A
ENSG00000150457	LATS2
ENSG00000150540	HNMT
ENSG00000150593	PDCD4
ENSG00000150594	ADRA2A
ENSG00000150782	IL18
ENSG00000151067	CACNA1C
ENSG00000151090	THRB
ENSG00000151224	MAT1A
ENSG00000151247	EIF4E
ENSG00000151422	FER
ENSG00000151577	DRD3
ENSG00000151617	EDNRA
ENSG00000151623	NR3C2
ENSG00000151665	PIGF
ENSG00000151694	ADAM17
ENSG00000151834	GABRA2
ENSG00000152270	PDE3B
ENSG00000152578	GRIA4
ENSG00000152601	MBNL1
ENSG00000152822	GRM1
ENSG00000153208	MERTK
ENSG00000153253	SCN3A
ENSG00000153923	CLCA3P
ENSG00000153956	CACNA2D1
ENSG00000154080	CHST9
ENSG00000154188	ANGPT1
ENSG00000154229	PRKCA
ENSG00000154310	TNIK
ENSG00000154928	EPHB1
ENSG00000155111	CDK19
ENSG00000155380	SLC16A1
ENSG00000155465	SLC7A7
ENSG00000155511	GRIA1
ENSG00000156006	NAT2
ENSG00000156096	UGT2B4
ENSG00000156103	MMP16
ENSG00000156222	SLC28A1
ENSG00000156427	FGF18
ENSG00000156711	MAPK13
ENSG00000156738	MS4A1
ENSG00000156873	PHKG2
ENSG00000157005	SST
ENSG00000157017	GHRL
ENSG00000157103	SLC6A1
ENSG00000157219	HTR5A
ENSG00000157227	MMP14
ENSG00000157326	DHRS4
ENSG00000157379	DHRS1
ENSG00000157388	CACNA1D
ENSG00000157404	KIT
ENSG00000157456	CCNB2
ENSG00000157540	DYRK1A
ENSG00000157764	BRAF
ENSG00000157765	SLC34A2
ENSG00000158104	HPD
ENSG00000158125	XDH
ENSG00000158296	SLC13A3
ENSG00000158748	HTR6
ENSG00000158825	CDA
ENSG00000159110	IFNAR2
ENSG00000159128	IFNGR2
ENSG00000159131	GART
ENSG00000159164	SV2A
ENSG00000159228	CBR1
ENSG00000159231	CBR3
ENSG00000159423	ALDH4A1
ENSG00000159640	ACE
ENSG00000159958	TNFRSF13C
ENSG00000160013	PTGIR
ENSG00000160179	ABCG1
ENSG00000160223	ICOSLG
ENSG00000160255	ITGB2
ENSG00000160396	HIPK4
ENSG00000160469	BRSK1
ENSG00000160551	TAOK1
ENSG00000160584	SIK3
ENSG00000160683	CXCR5
ENSG00000160712	IL6R
ENSG00000160716	CHRNB2
ENSG00000160752	FDPS
ENSG00000160789	LMNA
ENSG00000160791	CCR5
ENSG00000160801	PTH1R
ENSG00000160867	FGFR4
ENSG00000160868	CYP3A4
ENSG00000160870	CYP3A7
ENSG00000160882	CYP11B1
ENSG00000160951	PTGER1
ENSG00000161509	GRIN2C
ENSG00000161638	ITGA5
ENSG00000161905	ALOX15
ENSG00000162009	SSTR5
ENSG00000162302	RPS6KA4
ENSG00000162409	PRKAA2
ENSG00000162434	JAK1
ENSG00000162496	DHRS3
ENSG00000162733	DDR2
ENSG00000162736	NCSTN
ENSG00000163131	CTSS
ENSG00000163235	TGFA
ENSG00000163285	GABRG1
ENSG00000163288	GABRB1
ENSG00000163349	HIPK1
ENSG00000163393	SLC22A15
ENSG00000163394	CCKAR
ENSG00000163399	ATP1A1
ENSG00000163406	SLC15A2
ENSG00000163464	CXCR1
ENSG00000163485	ADORA1
ENSG00000163513	TGFBR2
ENSG00000163517	HDAC11
ENSG00000163545	NUAK2
ENSG00000163558	PRKCI
ENSG00000163586	FABP1
ENSG00000163599	CTLA4
ENSG00000163600	ICOS
ENSG00000163673	DCLK3
ENSG00000163823	CCR1
ENSG00000163873	GRIK3
ENSG00000163932	PRKCD
ENSG00000164024	METAP1
ENSG00000164078	MST1R
ENSG00000164082	GRM2
ENSG00000164129	NPY5R
ENSG00000164136	IL15
ENSG00000164171	ITGA2
ENSG00000164270	HTR4
ENSG00000164344	KLKB1
ENSG00000164400	CSF2
ENSG00000164418	GRIK2
ENSG00000164535	DAGLB
ENSG00000164543	STK17A
ENSG00000164647	STEAP1
ENSG00000164690	SHH
ENSG00000164733	CTSB
ENSG00000164742	ADCY1
ENSG00000164776	PHKG1
ENSG00000164850	GPER1
ENSG00000164867	NOS3
ENSG00000164879	CA3
ENSG00000164885	CDK5
ENSG00000164904	ALDH7A1
ENSG00000165025	SYK
ENSG00000165029	ABCA1
ENSG00000165092	ALDH1A1
ENSG00000165240	ATP7A
ENSG00000165304	MELK
ENSG00000165409	TSHR
ENSG00000165646	SLC18A2
ENSG00000165731	RET
ENSG00000165841	CYP2C19
ENSG00000166148	AVPR1A
ENSG00000166206	GABRB3
ENSG00000166501	PRKCB
ENSG00000166603	MC4R
ENSG00000166736	HTR3A
ENSG00000166741	NNMT
ENSG00000166794	PPIB
ENSG00000166851	PLK1
ENSG00000167165	UGT1A6
ENSG00000167244	IGF2
ENSG00000167325	RRM1
ENSG00000167346	MMP26
ENSG00000167397	VKORC1
ENSG00000167434	CA4
ENSG00000167468	GPX4
ENSG00000167536	DHRS13
ENSG00000167600	CYP2S1
ENSG00000167601	AXL
ENSG00000167653	PSCA
ENSG00000167657	DAPK3
ENSG00000167658	EEF2
ENSG00000167723	TRPV3
ENSG00000167900	TK1
ENSG00000167910	CYP7A1
ENSG00000167941	SOST
ENSG00000168065	SLC22A11
ENSG00000168067	MAP4K2
ENSG00000168229	PTGDR
ENSG00000168298	HIST1H1E
ENSG00000168356	SCN11A
ENSG00000168398	BDKRB2
ENSG00000168412	MTNR1A
ENSG00000168522	FNTA
ENSG00000168539	CHRM1
ENSG00000168610	STAT3
ENSG00000168615	ADAM9
ENSG00000168748	CA7
ENSG00000168765	GSTM4
ENSG00000168830	HTR1E
ENSG00000168959	GRM5
ENSG00000169032	MAP2K1
ENSG00000169083	AR
ENSG00000169084	DHRSX
ENSG00000169174	PCSK9
ENSG00000169194	IL13
ENSG00000169239	CA5B
ENSG00000169245	CXCL10
ENSG00000169252	ADRB2
ENSG00000169313	P2RY12
ENSG00000169398	PTK2
ENSG00000169403	PTAFR
ENSG00000169418	NPR1
ENSG00000169427	KCNK9
ENSG00000169429	IL8
ENSG00000169432	SCN9A
ENSG00000169442	CD52
ENSG00000169676	DRD5
ENSG00000169710	FASN
ENSG00000169783	LINGO1
ENSG00000169836	TACR3
ENSG00000169967	MAP3K2
ENSG00000170145	SIK2
ENSG00000170175	CHRNB1
ENSG00000170209	ANKK1
ENSG00000170214	ADRA1B
ENSG00000170312	CDK1
ENSG00000170421	KRT8
ENSG00000170425	ADORA2B
ENSG00000170430	MGMT
ENSG00000170458	CD14
ENSG00000170558	CDH2
ENSG00000170820	FSHR
ENSG00000170899	GSTA4
ENSG00000170956	CEACAM3
ENSG00000170989	S1PR1
ENSG00000171094	ALK
ENSG00000171105	INSR
ENSG00000171132	PRKCE
ENSG00000171189	GRIK1
ENSG00000171234	UGT2B7
ENSG00000171298	GAA
ENSG00000171303	KCNK3
ENSG00000171310	CHST11
ENSG00000171345	KRT19
ENSG00000171408	PDE7B
ENSG00000171428	NAT1
ENSG00000171497	PPID
ENSG00000171522	PTGER4
ENSG00000171552	BCL2L1
ENSG00000171557	FGG
ENSG00000171560	FGA
ENSG00000171564	FGB
ENSG00000171608	PIK3CD
ENSG00000171720	HDAC3
ENSG00000171759	PAH
ENSG00000171791	BCL2
ENSG00000171848	RRM2
ENSG00000171873	ADRA1D
ENSG00000171903	CYP4F11
ENSG00000172037	LAMB2
ENSG00000172062	SMN1
ENSG00000172156	CCL11
ENSG00000172270	BSG
ENSG00000172572	PDE3A
ENSG00000172817	CYP7B1
ENSG00000172819	RARG
ENSG00000172831	CES2
ENSG00000172889	EGFL7
ENSG00000172893	DHCR7
ENSG00000172940	SLC22A13
ENSG00000172955	ADH6
ENSG00000173020	ADRBK1
ENSG00000173153	ESRRA
ENSG00000173175	ADCY5
ENSG00000173198	CYSLTR1
ENSG00000173327	MAP3K11
ENSG00000173511	VEGFB
ENSG00000173585	CCR9
ENSG00000173597	SULT1B1
ENSG00000173610	UGT2A1
ENSG00000173638	SLC19A1
ENSG00000173930	SLCO4C1
ENSG00000174156	GSTA3
ENSG00000174175	SELP
ENSG00000174292	TNK1
ENSG00000174417	TRHR
ENSG00000174607	UGT8
ENSG00000174640	SLCO2A1
ENSG00000174669	SLC29A2
ENSG00000174672	BRSK2
ENSG00000174775	HRAS
ENSG00000174807	CD248
ENSG00000174990	CA5A
ENSG00000175003	SLC22A1
ENSG00000175040	CHST2
ENSG00000175206	NPPA
ENSG00000175264	CHST1
ENSG00000175305	CCNE2
ENSG00000175344	CHRNA7
ENSG00000175535	PNLIP
ENSG00000175591	P2RY2
ENSG00000175756	AURKAIP1
ENSG00000176014	TUBB6
ENSG00000176105	YES1
ENSG00000176136	MC5R
ENSG00000176153	GPX2
ENSG00000176387	HSD11B2
ENSG00000176444	CLK2
ENSG00000176463	SLCO3A1
ENSG00000176601	MAP3K19
ENSG00000176749	CDK5R1
ENSG00000176884	GRIN1
ENSG00000176890	TYMS
ENSG00000177084	POLE
ENSG00000177169	ULK1
ENSG00000177189	RPS6KA3
ENSG00000177455	CD19
ENSG00000177628	GBA
ENSG00000177663	IL17RA
ENSG00000178035	IMPDH2
ENSG00000178084	HTR3C
ENSG00000178394	HTR1A
ENSG00000178467	P4HTM
ENSG00000178562	CD28
ENSG00000178568	ERBB4
ENSG00000178607	ERN1
ENSG00000178623	GPR35
ENSG00000178950	GAK
ENSG00000178999	AURKB
ENSG00000179097	HTR1F
ENSG00000179142	CYP11B2
ENSG00000179546	HTR1D
ENSG00000179603	GRM8
ENSG00000179921	GPBAR1
ENSG00000180176	TH
ENSG00000180210	F2
ENSG00000180370	PAK2
ENSG00000180432	CYP8B1
ENSG00000180616	SSTR2
ENSG00000180638	SLC47A2
ENSG00000180720	CHRM4
ENSG00000180739	S1PR5
ENSG00000180767	CHST13
ENSG00000180772	AGTR2
ENSG00000180815	MAP3K15
ENSG00000180871	CXCR2
ENSG00000180914	OXTR
ENSG00000181019	NQO1
ENSG00000181072	CHRM2
ENSG00000181085	MAPK15
ENSG00000181104	F2R
ENSG00000181143	MUC16
ENSG00000181408	UTS2R
ENSG00000181856	SLC2A4
ENSG00000182256	GABRG3
ENSG00000182333	LIPF
ENSG00000182541	LIMK2
ENSG00000182578	CSF1R
ENSG00000182580	EPHB3
ENSG00000182782	HCAR2
ENSG00000182793	GSTA5
ENSG00000182866	LCK
ENSG00000183044	ABAT
ENSG00000183049	CAMK1D
ENSG00000183134	PTGDR2
ENSG00000183196	CHST6
ENSG00000183317	EPHA10
ENSG00000183421	RIPK4
ENSG00000183454	GRIN2A
ENSG00000183473	SSTR3
ENSG00000183735	TBK1
ENSG00000183765	CHEK2
ENSG00000183813	CCR4
ENSG00000183873	SCN5A
ENSG00000183943	PRKX
ENSG00000184156	KCNQ3
ENSG00000184160	ADRA2C
ENSG00000184216	IRAK1
ENSG00000184254	ALDH1A3
ENSG00000184304	PRKD1
ENSG00000184343	SRPK3
ENSG00000184357	HIST1H1B
ENSG00000184371	CSF1
ENSG00000184428	TOP1MT
ENSG00000184544	DHRS7C
ENSG00000184588	PDE4B
ENSG00000184674	GSTT1
ENSG00000184845	DRD1
ENSG00000184937	WT1
ENSG00000184984	CHRM5
ENSG00000184999	SLC22A10
ENSG00000185010	F8
ENSG00000185015	CA13
ENSG00000185231	MC2R
ENSG00000185291	IL3RA
ENSG00000185313	SCN10A
ENSG00000185386	MAPK11
ENSG00000185499	MUC1
ENSG00000185513	L3MBTL1
ENSG00000185559	DLK1
ENSG00000185664	PMEL
ENSG00000185686	PRAME
ENSG00000185760	KCNQ5
ENSG00000185974	GRK1
ENSG00000186009	ATP4B
ENSG00000186038	HTR3E
ENSG00000186090	HTR3D
ENSG00000186104	CYP2R1
ENSG00000186115	CYP4F2
ENSG00000186160	CYP4Z1
ENSG00000186204	CYP4F12
ENSG00000186297	GABRA5
ENSG00000186318	BACE1
ENSG00000186350	RXRA
ENSG00000186526	CYP4F8
ENSG00000186529	CYP4F3
ENSG00000186716	BCR
ENSG00000186795	KCNK18
ENSG00000186803	IFNA10
ENSG00000186827	TNFRSF4
ENSG00000186868	MAPT
ENSG00000186891	TNFRSF18
ENSG00000186951	PPARA
ENSG00000187010	RHD
ENSG00000187048	CYP4A11
ENSG00000187134	AKR1C1
ENSG00000187258	NPSR1
ENSG00000187266	EPOR
ENSG00000187486	KCNJ11
ENSG00000187553	CYP26C1
ENSG00000187630	DHRS4L2
ENSG00000187758	ADH1A
ENSG00000187837	HIST1H1C
ENSG00000188130	MAPK12
ENSG00000188229	TUBB4B
ENSG00000188257	PLA2G2A
ENSG00000188379	IFNA2
ENSG00000188389	PDCD1
ENSG00000188404	SELL
ENSG00000188641	DPYD
ENSG00000188778	ADRB3
ENSG00000188784	PLA2G2E
ENSG00000188822	CNR2
ENSG00000188906	LRRK2
ENSG00000189013	KIR2DL4
ENSG00000189060	H1F0
ENSG00000189091	SF3B3
ENSG00000189221	MAOA
ENSG00000196126	HLA-DRB1
ENSG00000196132	MYT1
ENSG00000196139	AKR1C3
ENSG00000196188	CTSE
ENSG00000196218	RYR1
ENSG00000196230	TUBB
ENSG00000196262	PPIA
ENSG00000196305	IARS
ENSG00000196344	ADH7
ENSG00000196352	CD55
ENSG00000196411	EPHB4
ENSG00000196468	FGF16
ENSG00000196498	NCOR2
ENSG00000196502	SULT1A1
ENSG00000196517	SLC6A9
ENSG00000196549	MME
ENSG00000196557	CACNA1H
ENSG00000196569	LAMA2
ENSG00000196591	HDAC2
ENSG00000196611	MMP1
ENSG00000196616	ADH1B
ENSG00000196620	UGT2B15
ENSG00000196639	HRH1
ENSG00000196664	TLR7
ENSG00000196689	TRPV1
ENSG00000196730	DAPK1
ENSG00000196811	CHRNG
ENSG00000196839	ADA
ENSG00000196876	SCN8A
ENSG00000196878	LAMB3
ENSG00000197122	SRC
ENSG00000197150	ABCB8
ENSG00000197165	SULT1A2
ENSG00000197208	SLC22A4
ENSG00000197299	BLM
ENSG00000197375	SLC22A5
ENSG00000197386	HTT
ENSG00000197408	CYP2B6
ENSG00000197442	MAP3K5
ENSG00000197446	CYP2F1
ENSG00000197448	GSTK1
ENSG00000197506	SLC28A3
ENSG00000197561	ELANE
ENSG00000197616	MYH6
ENSG00000197635	DPP4
ENSG00000197646	PDCD1LG2
ENSG00000197766	CFD
ENSG00000197838	CYP2A13
ENSG00000197888	UGT2B17
ENSG00000197891	SLC22A12
ENSG00000197894	ADH5
ENSG00000197901	SLC22A6
ENSG00000197919	IFNA1
ENSG00000198001	IRAK4
ENSG00000198049	AVPR1B
ENSG00000198074	AKR1B10
ENSG00000198077	CYP2A7
ENSG00000198099	ADH4
ENSG00000198121	LPAR1
ENSG00000198189	HSD17B11
ENSG00000198203	SULT1C2
ENSG00000198223	CSF2RA
ENSG00000198355	PIM3
ENSG00000198400	NTRK1
ENSG00000198431	TXNRD1
ENSG00000198502	HLA-DRB5
ENSG00000198598	MMP17
ENSG00000198691	ABCA4
ENSG00000198704	GPX6
ENSG00000198734	F5
ENSG00000198785	GRIN3A
ENSG00000198793	MTOR
ENSG00000198805	PNP
ENSG00000198822	GRM3
ENSG00000198838	RYR3
ENSG00000198848	CES1
ENSG00000198851	CD3E
ENSG00000198900	TOP1
ENSG00000198909	MAP3K3
ENSG00000198947	DMD
ENSG00000203797	DDO
ENSG00000203859	HSD3B2
ENSG00000204231	RXRB
ENSG00000204264	PSMB8
ENSG00000204287	HLA-DRA
ENSG00000204385	SLC44A4
ENSG00000204427	ABHD16A
ENSG00000204580	DDR1
ENSG00000204681	GABBR1
ENSG00000204983	PRSS1
ENSG00000205155	PSENEN
ENSG00000205268	PDE7A
ENSG00000205359	SLCO6A1
ENSG00000205571	SMN2
ENSG00000205755	CRLF2
ENSG00000206503	HLA-A
ENSG00000211445	GPX3
ENSG00000211452	DIO1
ENSG00000211699	TRGV3
ENSG00000211707	TRBV7-1
ENSG00000211810	TRAV29DV5
ENSG00000211891	IGHE
ENSG00000212122	TSSK1B
ENSG00000213341	CHUK
ENSG00000213366	GSTM2
ENSG00000213694	S1PR3
ENSG00000213759	UGT2B11
ENSG00000213903	LTB4R
ENSG00000213923	CSNK1E
ENSG00000214042	IFNA7
ENSG00000214102	WEE2
ENSG00000215182	MUC5AC
ENSG00000215644	GCGR
ENSG00000220205	VAMP2
ENSG00000221867	MAGEA3
ENSG00000222040	ADRA2B
ENSG00000226979	LTA
ENSG00000227507	LTB
ENSG00000228716	DHFR
ENSG00000229164	TRAC
ENSG00000232810	TNF
ENSG00000233276	GPX1
ENSG00000236637	IFNA4
ENSG00000239697	TNFSF12
ENSG00000239732	TLR9
ENSG00000240224	UGT1A5
ENSG00000241119	UGT1A9
ENSG00000241186	TDGF1
ENSG00000241635	UGT1A8
ENSG00000242366	UGT1A1
ENSG00000242515	UGT1A10
ENSG00000243135	UGT1A3
ENSG00000243480	AMY2A
ENSG00000243772	KIR2DL3
ENSG00000243955	GSTA1
ENSG00000244067	GSTA2
ENSG00000244122	UGT1A7
ENSG00000244474	UGT1A4
ENSG00000248144	ADH1C
ENSG00000254087	LYN
ENSG00000255974	CYP2A6
ENSG00000256713	PGA5
ENSG00000257335	MGAM
ENSG00000257365	FNTB
ENSG00000258429	PDF
ENSG00000258839	MC1R
ENSG00000258947
ENSG00000259207	ITGB3
ENSG00000261052	SULT1A3
ENSG00000267534	S1PR2
ENSG00000269858	EGLN2
ENSG00000270024	C8orf44-SGK3
ENSG00000273079	GRIN2B
ENSG00000001036	FUCA2
ENSG00000001084	GCLC
ENSG00000002330	BAD
ENSG00000002726	AOC1
ENSG00000004487	KDM1A
ENSG00000005339	CREBBP
ENSG00000006062	MAP3K14
ENSG00000006634	DBF4
ENSG00000006837	CDKL3
ENSG00000007952	NOX1
ENSG00000008118	CAMK1G
ENSG00000008128	CDK11A
ENSG00000008516	MMP25
ENSG00000010219	DYRK4
ENSG00000010379	SLC6A13
ENSG00000010438	PRSS3
ENSG00000011304	PTBP1
ENSG00000011405	PIK3C2A
ENSG00000011422	PLAUR
ENSG00000011485	PPP5C
ENSG00000012048	BRCA1
ENSG00000014216	CAPN1
ENSG00000014257	ACPP
ENSG00000025434	NR1H3
ENSG00000025708	TYMP
ENSG00000027644	INSRR
ENSG00000031544	NR2E3
ENSG00000033178	UBA6
ENSG00000036473	OTC
ENSG00000036565	SLC18A1
ENSG00000036672	USP2
ENSG00000041880	PARP3
ENSG00000044574	HSPA5
ENSG00000049247	UTS2
ENSG00000051180	RAD51
ENSG00000055332	EIF2AK2
ENSG00000055732	MCOLN3
ENSG00000056291	NPFFR2
ENSG00000057252	SOAT1
ENSG00000058091	CDK14
ENSG00000059758	CDK17
ENSG00000060982	BCAT1
ENSG00000064601	CTSA
ENSG00000064651	SLC12A2
ENSG00000064687	ABCA7
ENSG00000065427	KARS
ENSG00000065833	ME1
ENSG00000066044	ELAVL1
ENSG00000066135	KDM4A
ENSG00000068903	SIRT2
ENSG00000068976	PYGM
ENSG00000069956	MAPK6
ENSG00000070501	POLB
ENSG00000070610	GBA2
ENSG00000070759	TESK2
ENSG00000070770	CSNK2A2
ENSG00000070831	CDC42
ENSG00000071909	MYO3B
ENSG00000073009	IKBKG
ENSG00000073060	SCARB1
ENSG00000074047	GLI2
ENSG00000074416	MGLL
ENSG00000074603	DPP8
ENSG00000075673	ATP12A
ENSG00000076555	ACACB
ENSG00000077616	NAALAD2
ENSG00000078061	ARAF
ENSG00000078142	PIK3C3
ENSG00000078549	ADCYAP1R1
ENSG00000079215	SLC1A3
ENSG00000079435	LIPE
ENSG00000080618	CPB2
ENSG00000080709	KCNN2
ENSG00000084072	PPIE
ENSG00000084774	CAD
ENSG00000085377	PREP
ENSG00000086061	DNAJA1
ENSG00000086232	EIF2AK1
ENSG00000086696	HSD17B2
ENSG00000086991	NOX4
ENSG00000087095	NLK
ENSG00000088305	DNMT3B
ENSG00000088926	F11
ENSG00000089022	MAPKAPK5
ENSG00000089041	P2RX7
ENSG00000089050	RBBP9
ENSG00000089685	BIRC5
ENSG00000091428	RAPGEF4
ENSG00000091704	CPA1
ENSG00000092295	TGM1
ENSG00000092531	SNAP23
ENSG00000095015	MAP3K1
ENSG00000095777	MYO3A
ENSG00000097046	CDC7
ENSG00000099194	SCD
ENSG00000099810	MTAP
ENSG00000100219	XBP1
ENSG00000100300	TSPO
ENSG00000100312	ACR
ENSG00000100324	TAB1
ENSG00000100393	EP300
ENSG00000100448	CTSG
ENSG00000100453	GZMB
ENSG00000100490	CDKL1
ENSG00000100504	PYGL
ENSG00000100906	NFKBIA
ENSG00000101049	SGK2
ENSG00000101160	CTSZ
ENSG00000101224	CDC25B
ENSG00000101323	HAO1
ENSG00000101444	AHCY
ENSG00000101670	LIPG
ENSG00000101916	TLR8
ENSG00000101945	SUV39H1
ENSG00000101958	GLRA2
ENSG00000101981	F9
ENSG00000102172	SMS
ENSG00000102195	GPR50
ENSG00000102239	BRS3
ENSG00000102554	KLF5
ENSG00000102699	PARP4
ENSG00000103150	MLYCD
ENSG00000103319	EEF2K
ENSG00000103811	CTSH
ENSG00000104332	SFRP1
ENSG00000104885	DOT1L
ENSG00000105143	SLC1A6
ENSG00000105426	PTPRS
ENSG00000105486	LIG1
ENSG00000105492	SIGLEC6
ENSG00000105501	SIGLEC5
ENSG00000105642	KCNN1
ENSG00000105835	NAMPT
ENSG00000106018	VIPR2
ENSG00000106100	NOD1
ENSG00000106144	CASP2
ENSG00000106366	SERPINE1
ENSG00000106633	GCK
ENSG00000106682	EIF4H
ENSG00000106683	LIMK1
ENSG00000107077	KDM4C
ENSG00000107593	PKD2L1
ENSG00000107779	BMPR1A
ENSG00000107798	LIPA
ENSG00000107968	MAP3K8
ENSG00000108179	PPIF
ENSG00000108379	WNT3
ENSG00000108479	GALK1
ENSG00000108788	MLX
ENSG00000108839	ALOX12
ENSG00000108861	DUSP3
ENSG00000109321	AREG
ENSG00000109323	MANBA
ENSG00000109576	AADAT
ENSG00000109861	CTSC
ENSG00000109991	P2RX3
ENSG00000110090	CPT1A
ENSG00000110436	SLC1A2
ENSG00000110881	ASIC1
ENSG00000110887	DAO
ENSG00000110911	SLC11A2
ENSG00000111199	TRPV4
ENSG00000111640	GAPDH
ENSG00000111716	LDHB
ENSG00000111725	PRKAB1
ENSG00000111886	GABRR2
ENSG00000112079	STK38
ENSG00000112245	PTP4A1
ENSG00000112486	CCR6
ENSG00000112701	SENP6
ENSG00000113262	GRM6
ENSG00000113407	TARS
ENSG00000113441	LNPEP
ENSG00000114166	KAT2B
ENSG00000114491	UMPS
ENSG00000114670	NEK11
ENSG00000114738	MAPKAPK3
ENSG00000114739	ACVR2B
ENSG00000114812	VIPR1
ENSG00000114854	TNNC1
ENSG00000114857	NKTR
ENSG00000114904	NEK4
ENSG00000114999	TTL
ENSG00000115233	PSMD14
ENSG00000115252	PDE1A
ENSG00000115415	STAT1
ENSG00000115457	IGFBP2
ENSG00000115461	IGFBP5
ENSG00000115665	SLC5A7
ENSG00000115687	PASK
ENSG00000115828	QPCT
ENSG00000115919	KYNU
ENSG00000116014	KISS1R
ENSG00000116016	EPAS1
ENSG00000116039	ATP6V1B1
ENSG00000116171	SCP2
ENSG00000116237	ICMT
ENSG00000116337	AMPD2
ENSG00000116649	SRM
ENSG00000116748	AMPD1
ENSG00000116882	HAO2
ENSG00000117009	KMO
ENSG00000117152	RGS4
ENSG00000117266	CDK18
ENSG00000117298	ECE1
ENSG00000117308	GALE
ENSG00000117394	SLC2A1
ENSG00000117834	SLC5A9
ENSG00000118194	TNNT2
ENSG00000118515	SGK1
ENSG00000118762	PKD2
ENSG00000118939	UCHL3
ENSG00000119121	TRPM6
ENSG00000119408	NEK6
ENSG00000119638	NEK9
ENSG00000119912	IDE
ENSG00000119915	ELOVL3
ENSG00000120054	CPN1
ENSG00000120868	APAF1
ENSG00000121774	KHDRBS1
ENSG00000121858	TNFSF10
ENSG00000121989	ACVR2A
ENSG00000122012	SV2C
ENSG00000122121	XPNPEP2
ENSG00000122861	PLAU
ENSG00000122873	CISD1
ENSG00000123268	ATF1
ENSG00000123358	NR4A1
ENSG00000123360	PDE1B
ENSG00000123454	DBH
ENSG00000123700	KCNJ2
ENSG00000123815	ADCK4
ENSG00000123992	DNPEP
ENSG00000124140	SLC12A5
ENSG00000124151	NCOA3
ENSG00000124253	PCK1
ENSG00000124299	PEPD
ENSG00000124491	F13A1
ENSG00000124493	GRM4
ENSG00000124762	CDKN1A
ENSG00000124767	GLO1
ENSG00000125378	BMP4
ENSG00000125780	TGM3
ENSG00000126012	KDM5C
ENSG00000126247	CAPNS1
ENSG00000126261	UBA2
ENSG00000126262	FFAR2
ENSG00000126368	NR1D1
ENSG00000126561	STAT5A
ENSG00000126602	TRAP1
ENSG00000127329	PTPRB
ENSG00000127445	PIN1
ENSG00000127472	PLA2G5
ENSG00000127564	PKMYT1
ENSG00000127947	PTPN12
ENSG00000128285	MCHR1
ENSG00000128310	GALR3
ENSG00000128383	APOBEC3A
ENSG00000128951	DUT
ENSG00000129167	TPH1
ENSG00000129219	PLD2
ENSG00000129450	SIGLEC9
ENSG00000129473	BCL2L2
ENSG00000129991	TNNI3
ENSG00000130037	KCNA5
ENSG00000130164	LDLR
ENSG00000130234	ACE2
ENSG00000130821	SLC6A8
ENSG00000130948	HSD17B3
ENSG00000131203	IDO1
ENSG00000131408	NR1H2
ENSG00000131473	ACLY
ENSG00000131480	AOC2
ENSG00000131482	G6PC
ENSG00000132142	ACACA
ENSG00000132164	SLC6A11
ENSG00000132196	HSD17B7
ENSG00000132670	PTPRA
ENSG00000132840	BHMT2
ENSG00000132906	CASP9
ENSG00000132915	PDE6A
ENSG00000133056	PIK3C2B
ENSG00000133275	CSNK1G2
ENSG00000133706	LARS
ENSG00000133805	AMPD3
ENSG00000134072	CAMK1
ENSG00000134216	CHIA
ENSG00000134242	PTPN22
ENSG00000134333	LDHA
ENSG00000134480	CCNH
ENSG00000134684	YARS
ENSG00000134817	APLNR
ENSG00000134899	ERCC5
ENSG00000135124	P2RX4
ENSG00000135486	HNRNPA1
ENSG00000135577	NMBR
ENSG00000135587	SMPD2
ENSG00000135678	CPM
ENSG00000135898	GPR55
ENSG00000136098	NEK3
ENSG00000136448	NMT1
ENSG00000136810	TXN
ENSG00000136869	TLR4
ENSG00000136877	FPGS
ENSG00000136931	NR5A1
ENSG00000136960	ENPP2
ENSG00000137055	PLAA
ENSG00000137168	PPIL1
ENSG00000137563	GGH
ENSG00000137601	NEK1
ENSG00000137674	MMP20
ENSG00000137675	MMP27
ENSG00000137875	BCL2L10
ENSG00000137948	BRDT
ENSG00000138030	KHK
ENSG00000138032	PPM1B
ENSG00000138207	RBP4
ENSG00000138363	ATIC
ENSG00000138395	CDK15
ENSG00000138398	PPIG
ENSG00000138468	SENP7
ENSG00000138622	HCN4
ENSG00000138744	NAAA
ENSG00000138792	ENPEP
ENSG00000138794	CASP6
ENSG00000139144	PIK3C2G
ENSG00000139190	VAMP1
ENSG00000139287	TPH2
ENSG00000139687	RB1
ENSG00000140263	SORD
ENSG00000140287	HDC
ENSG00000140379	BCL2A1
ENSG00000140943	MBTPS1
ENSG00000141401	IMPA2
ENSG00000141753	IGFBP4
ENSG00000141837	CACNA1A
ENSG00000141867	BRD4
ENSG00000142082	SIRT3
ENSG00000142149	HUNK
ENSG00000142230	SAE1
ENSG00000142453	CARM1
ENSG00000142515	KLK3
ENSG00000142619	PADI3
ENSG00000142623	PADI1
ENSG00000142657	PGD
ENSG00000142733	MAP3K6
ENSG00000142875	PRKACB
ENSG00000142920	ADC
ENSG00000142949	PTPRF
ENSG00000143224	PPOX
ENSG00000143384	MCL1
ENSG00000143393	PI4KB
ENSG00000143479	DYRK3
ENSG00000143603	KCNN3
ENSG00000143627	PKLR
ENSG00000143727	ACP1
ENSG00000143776	CDC42BPA
ENSG00000143933	CALM2
ENSG00000144407	PTH2R
ENSG00000144476	ACKR3
ENSG00000144579	CTDSP1
ENSG00000144959	NCEH1
ENSG00000145284	SCD5
ENSG00000145335	SNCA
ENSG00000145384	FABP2
ENSG00000145451	GLRA3
ENSG00000145632	PLK2
ENSG00000145675	PIK3R1
ENSG00000145692	BHMT
ENSG00000145730	PAM
ENSG00000145982	FARS2
ENSG00000146276	GABRR1
ENSG00000146674	IGFBP3
ENSG00000146678	IGFBP1
ENSG00000147044	CASK
ENSG00000147262	GPR119
ENSG00000147432	CHRNB3
ENSG00000147434	CHRNA6
ENSG00000148734	NPFFR1
ENSG00000148832	PAOX
ENSG00000149311	ATM
ENSG00000149418	ST14
ENSG00000149451	ADAM33
ENSG00000149930	TAOK2
ENSG00000151292	CSNK1G3
ENSG00000151414	NEK7
ENSG00000151552	QDPR
ENSG00000151632	AKR1C2
ENSG00000151651	ADAM8
ENSG00000151704	KCNJ1
ENSG00000151790	TDO2
ENSG00000152034	MCHR2
ENSG00000152256	PDK1
ENSG00000152495	CAMK4
ENSG00000152689	RASGRP3
ENSG00000152904	GGPS1
ENSG00000152953	STK32B
ENSG00000153002	CPB1
ENSG00000153201	RANBP2
ENSG00000153234	NR4A2
ENSG00000153802	TMPRSS11D
ENSG00000154025	SLC5A10
ENSG00000154277	UCHL1
ENSG00000154678	PDE1C
ENSG00000154734	ADAMTS1
ENSG00000154736	ADAMTS5
ENSG00000155096	AZIN1
ENSG00000156110	ADK
ENSG00000156113	KCNMA1
ENSG00000156136	DCK
ENSG00000156510	HKDC1
ENSG00000157106	SMG1
ENSG00000157184	CPT2
ENSG00000157554	ERG
ENSG00000157778	PSMG3
ENSG00000158402	CDC25C
ENSG00000158786	PLA2G2F
ENSG00000158859	ADAMTS4
ENSG00000158865	SLC5A11
ENSG00000159267	HLCS
ENSG00000159403	C1R
ENSG00000159593	NAE1
ENSG00000159788	RGS12
ENSG00000160014	CALM3
ENSG00000160191	PDE9A
ENSG00000160211	G6PD
ENSG00000160285	LSS
ENSG00000160307	S100B
ENSG00000161570	CCL5
ENSG00000161960	EIF4A1
ENSG00000162383	SLC1A7
ENSG00000162438	CTRC
ENSG00000162551	ALPL
ENSG00000162692	VCAM1
ENSG00000162711	NLRP3
ENSG00000162728	KCNJ9
ENSG00000162881	OXER1
ENSG00000162889	MAPKAPK2
ENSG00000162909	CAPN2
ENSG00000163050	ADCK3
ENSG00000163098	BIRC8
ENSG00000163106	HPGDS
ENSG00000163286	ALPPL2
ENSG00000163295	ALPI
ENSG00000163482	STK36
ENSG00000163629	PTPN13
ENSG00000163631	ALB
ENSG00000163751	CPA3
ENSG00000163788	SNRK
ENSG00000163931	TKT
ENSG00000164045	CDC25A
ENSG00000164116	GUCY1A3
ENSG00000164120	HPGD
ENSG00000164128	NPY1R
ENSG00000164219	PGGT1B
ENSG00000164251	F2RL1
ENSG00000164305	CASP3
ENSG00000164362	TERT
ENSG00000164588	HCN1
ENSG00000165140	FBP1
ENSG00000165168	CYBB
ENSG00000165280	VCP
ENSG00000165591	FAAH2
ENSG00000165704	HPRT1
ENSG00000165752	STK32C
ENSG00000165806	CASP7
ENSG00000165862	PNLIPRP2
ENSG00000165970	SLC6A5
ENSG00000166192	SENP8
ENSG00000166483	WEE1
ENSG00000166484	MAPK7
ENSG00000166548	TK2
ENSG00000166598	HSP90B1
ENSG00000166670	MMP10
ENSG00000166825	ANPEP
ENSG00000166828	SCNN1G
ENSG00000166888	STAT6
ENSG00000166908	PIP4K2C
ENSG00000166948	TGM6
ENSG00000166949	SMAD3
ENSG00000166986	MARS
ENSG00000167114	SLC27A4
ENSG00000167207	NOD2
ENSG00000167261	DPEP2
ENSG00000167280	ENGASE
ENSG00000167508	MVD
ENSG00000167748	KLK1
ENSG00000167779	IGFBP6
ENSG00000167780	SOAT2
ENSG00000168036	CTNNB1
ENSG00000168078	PBK
ENSG00000168329	CX3CR1
ENSG00000168397	ATG4B
ENSG00000168447	SCNN1B
ENSG00000168487	BMP1
ENSG00000168496	FEN1
ENSG00000168646	AXIN2
ENSG00000168925	CTRB1
ENSG00000168938	PPIC
ENSG00000169118	CSNK1G1
ENSG00000169302	STK32A
ENSG00000169618	PROKR1
ENSG00000169684	CHRNA5
ENSG00000169692	AGPAT2
ENSG00000169860	P2RY1
ENSG00000169925	BRD3
ENSG00000170027	YWHAG
ENSG00000170242	USP47
ENSG00000170255	MRGPRX1
ENSG00000170266	GLB1
ENSG00000170323	FABP4
ENSG00000170345	FOS
ENSG00000170390	DCLK2
ENSG00000170522	ELOVL6
ENSG00000170835	CEL
ENSG00000170890	PLA2G1B
ENSG00000171049	FPR2
ENSG00000171051	FPR1
ENSG00000171219	CDC42BPG
ENSG00000171509	RXFP1
ENSG00000171517	LPAR3
ENSG00000171631	P2RY6
ENSG00000171860	C3AR1
ENSG00000171865	RNASEH1
ENSG00000171960	PPIH
ENSG00000172071	EIF2AK3
ENSG00000172236	TPSAB1
ENSG00000172531	PPP1CA
ENSG00000172939	OXSR1
ENSG00000172943	PHF8
ENSG00000173039	RELA
ENSG00000173083	HPSE
ENSG00000173120	KDM2A
ENSG00000173213
ENSG00000173239	LIPM
ENSG00000173273	TNKS
ENSG00000173366
ENSG00000173486	FKBP2
ENSG00000173653	RCE1
ENSG00000173757	STAT5B
ENSG00000173826	KCNH6
ENSG00000173846	PLK3
ENSG00000173868	PHOSPHO1
ENSG00000173876	TUBB8
ENSG00000174080	CTSF
ENSG00000174600	CMKLR1
ENSG00000174738	NR1D2
ENSG00000174876	AMY1B
ENSG00000175054	ATR
ENSG00000175354	PTPN2
ENSG00000175445	LPL
ENSG00000175634	RPS6KB2
ENSG00000176170	SPHK1
ENSG00000176393	RNPEP
ENSG00000176978	DPP7
ENSG00000177239	MAN1B1
ENSG00000177272	KCNA3
ENSG00000177453	NIM1K
ENSG00000177463	NR2C2
ENSG00000177602	GSG2
ENSG00000177606	JUN
ENSG00000177889	UBE2N
ENSG00000177954	RPS27
ENSG00000178700	DHFRL1
ENSG00000178802	MPI
ENSG00000179163	FUCA1
ENSG00000179295	PTPN11
ENSG00000179335	CLK3
ENSG00000179934	CCR8
ENSG00000180138	CSNK1A1L
ENSG00000180509	KCNE1
[truncated: 2,481 more rows]

## Sheet: Table S3
Table S3 The final list of potential druggable genes.
Gene name	Description
A1BG	alpha-1-B glycoprotein [Source:HGNC Symbol;Acc:5]
A2M	alpha-2-macroglobulin [Source:HGNC Symbol;Acc:7]
A2ML1	alpha-2-macroglobulin-like 1 [Source:HGNC Symbol;Acc:23336]
AADACL2	arylacetamide deacetylase-like 2 [Source:HGNC Symbol;Acc:24427]
AADAT	aminoadipate aminotransferase [Source:HGNC Symbol;Acc:17929]
AAK1	AP2 associated kinase 1 [Source:HGNC Symbol;Acc:19679]
AANAT	NA
AATK	apoptosis-associated tyrosine kinase [Source:HGNC Symbol;Acc:21]
ABAT	4-aminobutyrate aminotransferase [Source:HGNC Symbol;Acc:23]
ABCA1	ATP-binding cassette, sub-family A (ABC1), member 1 [Source:HGNC Symbol;Acc:29]
ABCA12	ATP-binding cassette, sub-family A (ABC1), member 12 [Source:HGNC Symbol;Acc:14637]
ABCA13	ATP-binding cassette, sub-family A (ABC1), member 13 [Source:HGNC Symbol;Acc:14638]
ABCA2	ATP-binding cassette, sub-family A (ABC1), member 2 [Source:HGNC Symbol;Acc:32]
ABCA3	ATP-binding cassette, sub-family A (ABC1), member 3 [Source:HGNC Symbol;Acc:33]
ABCA4	ATP-binding cassette, sub-family A (ABC1), member 4 [Source:HGNC Symbol;Acc:34]
ABCA5	NA
ABCA7	ATP-binding cassette, sub-family A (ABC1), member 7 [Source:HGNC Symbol;Acc:37]
ABCB1	ATP-binding cassette, sub-family B (MDR/TAP), member 1 [Source:HGNC Symbol;Acc:40]
ABCB11	ATP-binding cassette, sub-family B (MDR/TAP), member 11 [Source:HGNC Symbol;Acc:42]
ABCB4	ATP-binding cassette, sub-family B (MDR/TAP), member 4 [Source:HGNC Symbol;Acc:45]
ABCB5	ATP-binding cassette, sub-family B (MDR/TAP), member 5 [Source:HGNC Symbol;Acc:46]
ABCB6	ATP-binding cassette, sub-family B (MDR/TAP), member 6 [Source:HGNC Symbol;Acc:47]
ABCB7	ATP-binding cassette, sub-family B (MDR/TAP), member 7 [Source:HGNC Symbol;Acc:48]
ABCB8	ATP-binding cassette, sub-family B (MDR/TAP), member 8 [Source:HGNC Symbol;Acc:49]
ABCC1	ATP-binding cassette, sub-family C (CFTR/MRP), member 1 [Source:HGNC Symbol;Acc:51]
ABCC10	ATP-binding cassette, sub-family C (CFTR/MRP), member 10 [Source:HGNC Symbol;Acc:52]
ABCC11	ATP-binding cassette, sub-family C (CFTR/MRP), member 11 [Source:HGNC Symbol;Acc:14639]
ABCC12	ATP-binding cassette, sub-family C (CFTR/MRP), member 12 [Source:HGNC Symbol;Acc:14640]
ABCC2	ATP-binding cassette, sub-family C (CFTR/MRP), member 2 [Source:HGNC Symbol;Acc:53]
ABCC3	ATP-binding cassette, sub-family C (CFTR/MRP), member 3 [Source:HGNC Symbol;Acc:54]
ABCC4	ATP-binding cassette, sub-family C (CFTR/MRP), member 4 [Source:HGNC Symbol;Acc:55]
ABCC5	ATP-binding cassette, sub-family C (CFTR/MRP), member 5 [Source:HGNC Symbol;Acc:56]
ABCC6	ATP-binding cassette, sub-family C (CFTR/MRP), member 6 [Source:HGNC Symbol;Acc:57]
ABCC8	ATP-binding cassette, sub-family C (CFTR/MRP), member 8 [Source:HGNC Symbol;Acc:59]
ABCC9	ATP-binding cassette, sub-family C (CFTR/MRP), member 9 [Source:HGNC Symbol;Acc:60]
ABCG1	ATP-binding cassette, sub-family G (WHITE), member 1 [Source:HGNC Symbol;Acc:73]
ABCG2	ATP-binding cassette, sub-family G (WHITE), member 2 [Source:HGNC Symbol;Acc:74]
ABCG4	NA
ABCG8	NA
ABHD12	abhydrolase domain containing 12 [Source:HGNC Symbol;Acc:15868]
ABHD16A	abhydrolase domain containing 16A [Source:HGNC Symbol;Acc:13921]
ABHD6	NA
ABI1	NA
ABI3BP	ABI family, member 3 (NESH) binding protein [Source:HGNC Symbol;Acc:17265]
ABL1	c-abl oncogene 1, non-receptor tyrosine kinase [Source:HGNC Symbol;Acc:76]
ABL2	c-abl oncogene 2, non-receptor tyrosine kinase [Source:HGNC Symbol;Acc:77]
ABO	NA
ACACA	acetyl-CoA carboxylase alpha [Source:HGNC Symbol;Acc:84]
ACACB	acetyl-CoA carboxylase beta [Source:HGNC Symbol;Acc:85]
ACADM	NA
ACADSB	NA
ACAN	aggrecan [Source:HGNC Symbol;Acc:319]
ACAT1	NA
ACAT2	NA
ACE	angiotensin I converting enzyme [Source:HGNC Symbol;Acc:2707]
ACE2	angiotensin I converting enzyme 2 [Source:HGNC Symbol;Acc:13557]
ACHE	acetylcholinesterase (Yt blood group) [Source:HGNC Symbol;Acc:108]
ACKR1	NA
ACKR2	atypical chemokine receptor 2 [Source:HGNC Symbol;Acc:1565]
ACKR3	atypical chemokine receptor 3 [Source:HGNC Symbol;Acc:23692]
ACKR4	atypical chemokine receptor 4 [Source:HGNC Symbol;Acc:1611]
ACLY	ATP citrate lyase [Source:HGNC Symbol;Acc:115]
ACO1	NA
ACP1	acid phosphatase 1, soluble [Source:HGNC Symbol;Acc:122]
ACP2	acid phosphatase 2, lysosomal [Source:HGNC Symbol;Acc:123]
ACP3	NA
ACP5	acid phosphatase 5, tartrate resistant [Source:HGNC Symbol;Acc:124]
ACP6	acid phosphatase 6, lysophosphatidic [Source:HGNC Symbol;Acc:29609]
ACPP	acid phosphatase, prostate [Source:HGNC Symbol;Acc:125]
ACR	acrosin [Source:HGNC Symbol;Acc:126]
ACRBP	acrosin binding protein [Source:HGNC Symbol;Acc:17195]
ACSS2	NA
ACSS3	NA
ACTA1	NA
ACTB	NA
ACTC1	NA
ACTG1	NA
ACTN1	actinin, alpha 1 [Source:HGNC Symbol;Acc:163]
ACTN2	actinin, alpha 2 [Source:HGNC Symbol;Acc:164]
ACTN4	actinin, alpha 4 [Source:HGNC Symbol;Acc:166]
ACTR2	NA
ACVR1	activin A receptor, type I [Source:HGNC Symbol;Acc:171]
ACVR1B	activin A receptor, type IB [Source:HGNC Symbol;Acc:172]
ACVR1C	activin A receptor, type IC [Source:HGNC Symbol;Acc:18123]
ACVR2A	activin A receptor, type IIA [Source:HGNC Symbol;Acc:173]
ACVR2B	activin A receptor, type IIB [Source:HGNC Symbol;Acc:174]
ACVRL1	activin A receptor type II-like 1 [Source:HGNC Symbol;Acc:175]
ACY3	NA
ACYP2	NA
AD5	NA
ADA	adenosine deaminase [Source:HGNC Symbol;Acc:186]
ADAM10	ADAM metallopeptidase domain 10 [Source:HGNC Symbol;Acc:188]
ADAM12	ADAM metallopeptidase domain 12 [Source:HGNC Symbol;Acc:190]
ADAM17	ADAM metallopeptidase domain 17 [Source:HGNC Symbol;Acc:195]
ADAM23	ADAM metallopeptidase domain 23 [Source:HGNC Symbol;Acc:202]
ADAM28	ADAM metallopeptidase domain 28 [Source:HGNC Symbol;Acc:206]
ADAM32	ADAM metallopeptidase domain 32 [Source:HGNC Symbol;Acc:15479]
ADAM33	ADAM metallopeptidase domain 33 [Source:HGNC Symbol;Acc:15478]
ADAM8	ADAM metallopeptidase domain 8 [Source:HGNC Symbol;Acc:215]
ADAM9	ADAM metallopeptidase domain 9 [Source:HGNC Symbol;Acc:216]
ADAMDEC1	ADAM-like, decysin 1 [Source:HGNC Symbol;Acc:16299]
ADAMTS1	ADAM metallopeptidase with thrombospondin type 1 motif, 1 [Source:HGNC Symbol;Acc:217]
ADAMTS10	ADAM metallopeptidase with thrombospondin type 1 motif, 10 [Source:HGNC Symbol;Acc:13201]
ADAMTS12	ADAM metallopeptidase with thrombospondin type 1 motif, 12 [Source:HGNC Symbol;Acc:14605]
ADAMTS13	ADAM metallopeptidase with thrombospondin type 1 motif, 13 [Source:HGNC Symbol;Acc:1366]
ADAMTS14	ADAM metallopeptidase with thrombospondin type 1 motif, 14 [Source:HGNC Symbol;Acc:14899]
ADAMTS15	ADAM metallopeptidase with thrombospondin type 1 motif, 15 [Source:HGNC Symbol;Acc:16305]
ADAMTS16	ADAM metallopeptidase with thrombospondin type 1 motif, 16 [Source:HGNC Symbol;Acc:17108]
ADAMTS17	ADAM metallopeptidase with thrombospondin type 1 motif, 17 [Source:HGNC Symbol;Acc:17109]
ADAMTS18	ADAM metallopeptidase with thrombospondin type 1 motif, 18 [Source:HGNC Symbol;Acc:17110]
ADAMTS19	ADAM metallopeptidase with thrombospondin type 1 motif, 19 [Source:HGNC Symbol;Acc:17111]
ADAMTS2	ADAM metallopeptidase with thrombospondin type 1 motif, 2 [Source:HGNC Symbol;Acc:218]
ADAMTS20	ADAM metallopeptidase with thrombospondin type 1 motif, 20 [Source:HGNC Symbol;Acc:17178]
ADAMTS3	ADAM metallopeptidase with thrombospondin type 1 motif, 3 [Source:HGNC Symbol;Acc:219]
ADAMTS4	ADAM metallopeptidase with thrombospondin type 1 motif, 4 [Source:HGNC Symbol;Acc:220]
ADAMTS5	ADAM metallopeptidase with thrombospondin type 1 motif, 5 [Source:HGNC Symbol;Acc:221]
ADAMTS6	ADAM metallopeptidase with thrombospondin type 1 motif, 6 [Source:HGNC Symbol;Acc:222]
ADAMTS7	ADAM metallopeptidase with thrombospondin type 1 motif, 7 [Source:HGNC Symbol;Acc:223]
ADAMTS8	ADAM metallopeptidase with thrombospondin type 1 motif, 8 [Source:HGNC Symbol;Acc:224]
ADAMTS9	ADAM metallopeptidase with thrombospondin type 1 motif, 9 [Source:HGNC Symbol;Acc:13202]
ADAMTSL1	ADAMTS-like 1 [Source:HGNC Symbol;Acc:14632]
ADAMTSL3	ADAMTS-like 3 [Source:HGNC Symbol;Acc:14633]
ADAMTSL4	ADAMTS-like 4 [Source:HGNC Symbol;Acc:19706]
ADC	arginine decarboxylase [Source:HGNC Symbol;Acc:29957]
ADCK3	aarF domain containing kinase 3 [Source:HGNC Symbol;Acc:16812]
ADCK4	aarF domain containing kinase 4 [Source:HGNC Symbol;Acc:19041]
ADCY1	adenylate cyclase 1 (brain) [Source:HGNC Symbol;Acc:232]
ADCY10	NA
ADCY2	NA
ADCY5	adenylate cyclase 5 [Source:HGNC Symbol;Acc:236]
ADCY6	NA
ADCY9	NA
ADCYAP1	adenylate cyclase activating polypeptide 1 (pituitary) [Source:HGNC Symbol;Acc:241]
ADCYAP1R1	adenylate cyclase activating polypeptide 1 (pituitary) receptor type I [Source:HGNC Symbol;Acc:242]
ADD1	NA
ADGRB1	NA
ADGRG3	NA
ADGRL3	NA
ADGRV1	NA
ADH1A	alcohol dehydrogenase 1A (class I), alpha polypeptide [Source:HGNC Symbol;Acc:249]
ADH1B	alcohol dehydrogenase 1B (class I), beta polypeptide [Source:HGNC Symbol;Acc:250]
ADH1C	alcohol dehydrogenase 1C (class I), gamma polypeptide [Source:HGNC Symbol;Acc:251]
ADH4	alcohol dehydrogenase 4 (class II), pi polypeptide [Source:HGNC Symbol;Acc:252]
ADH5	alcohol dehydrogenase 5 (class III), chi polypeptide [Source:HGNC Symbol;Acc:253]
ADH6	alcohol dehydrogenase 6 (class V) [Source:HGNC Symbol;Acc:255]
ADH7	alcohol dehydrogenase 7 (class IV), mu or sigma polypeptide [Source:HGNC Symbol;Acc:256]
ADHFE1	alcohol dehydrogenase, iron containing, 1 [Source:HGNC Symbol;Acc:16354]
ADIPOQ	adiponectin, C1Q and collagen domain containing [Source:HGNC Symbol;Acc:13633]
ADK	adenosine kinase [Source:HGNC Symbol;Acc:257]
ADM	adrenomedullin [Source:HGNC Symbol;Acc:259]
ADM2	adrenomedullin 2 [Source:HGNC Symbol;Acc:28898]
ADO	NA
ADORA1	adenosine A1 receptor [Source:HGNC Symbol;Acc:262]
ADORA2A	adenosine A2a receptor [Source:HGNC Symbol;Acc:263]
ADORA2A-AS1	NA
ADORA2B	adenosine A2b receptor [Source:HGNC Symbol;Acc:264]
ADORA3	adenosine A3 receptor [Source:HGNC Symbol;Acc:268]
ADRA1A	adrenoceptor alpha 1A [Source:HGNC Symbol;Acc:277]
ADRA1B	adrenoceptor alpha 1B [Source:HGNC Symbol;Acc:278]
ADRA1D	adrenoceptor alpha 1D [Source:HGNC Symbol;Acc:280]
ADRA2A	adrenoceptor alpha 2A [Source:HGNC Symbol;Acc:281]
ADRA2B	adrenoceptor alpha 2B [Source:HGNC Symbol;Acc:282]
ADRA2C	adrenoceptor alpha 2C [Source:HGNC Symbol;Acc:283]
ADRB1	adrenoceptor beta 1 [Source:HGNC Symbol;Acc:285]
ADRB2	adrenoceptor beta 2, surface [Source:HGNC Symbol;Acc:286]
ADRB3	adrenoceptor beta 3 [Source:HGNC Symbol;Acc:288]
ADRBK1	adrenergic, beta, receptor kinase 1 [Source:HGNC Symbol;Acc:289]
ADRBK2	adrenergic, beta, receptor kinase 2 [Source:HGNC Symbol;Acc:290]
ADRM1	NA
ADSS2	NA
AEBP1	AE binding protein 1 [Source:HGNC Symbol;Acc:303]
AFM	afamin [Source:HGNC Symbol;Acc:316]
AFP	alpha-fetoprotein [Source:HGNC Symbol;Acc:317]
AGA	aspartylglucosaminidase [Source:HGNC Symbol;Acc:318]
AGBL4	NA
AGER	advanced glycosylation end product-specific receptor [Source:HGNC Symbol;Acc:320]
AGGF1	angiogenic factor with G patch and FHA domains 1 [Source:HGNC Symbol;Acc:24684]
AGPAT2	1-acylglycerol-3-phosphate O-acyltransferase 2 [Source:HGNC Symbol;Acc:325]
AGR2	anterior gradient 2 [Source:HGNC Symbol;Acc:328]
AGR3	anterior gradient 3 [Source:HGNC Symbol;Acc:24167]
AGRN	agrin [Source:HGNC Symbol;Acc:329]
AGRP	agouti related protein homolog (mouse) [Source:HGNC Symbol;Acc:330]
AGT	angiotensinogen (serpin peptidase inhibitor, clade A, member 8) [Source:HGNC Symbol;Acc:333]
AGTR1	angiotensin II receptor, type 1 [Source:HGNC Symbol;Acc:336]
AGTR2	angiotensin II receptor, type 2 [Source:HGNC Symbol;Acc:338]
AHCY	adenosylhomocysteinase [Source:HGNC Symbol;Acc:343]
AHR	aryl hydrocarbon receptor [Source:HGNC Symbol;Acc:348]
AHRR	NA
AHSG	alpha-2-HS-glycoprotein [Source:HGNC Symbol;Acc:349]
AICDA	NA
AIFM1	NA
AIMP1	aminoacyl tRNA synthetase complex-interacting multifunctional protein 1 [Source:HGNC Symbol;Acc:10648]
AIP	NA
AK2	NA
AK4	NA
AKAP13	NA
AKR1A1	aldo-keto reductase family 1, member A1 (aldehyde reductase) [Source:HGNC Symbol;Acc:380]
AKR1B1	aldo-keto reductase family 1, member B1 (aldose reductase) [Source:HGNC Symbol;Acc:381]
AKR1B10	aldo-keto reductase family 1, member B10 (aldose reductase) [Source:HGNC Symbol;Acc:382]
AKR1C1	aldo-keto reductase family 1, member C1 [Source:HGNC Symbol;Acc:384]
AKR1C2	aldo-keto reductase family 1, member C2 [Source:HGNC Symbol;Acc:385]
AKR1C3	aldo-keto reductase family 1, member C3 [Source:HGNC Symbol;Acc:386]
AKR1C4	NA
AKR1D1	NA
AKR7A2	NA
AKT1	v-akt murine thymoma viral oncogene homolog 1 [Source:HGNC Symbol;Acc:391]
AKT1S1	AKT1 substrate 1 (proline-rich) [Source:HGNC Symbol;Acc:28426]
AKT2	v-akt murine thymoma viral oncogene homolog 2 [Source:HGNC Symbol;Acc:392]
AKT3	v-akt murine thymoma viral oncogene homolog 3 [Source:HGNC Symbol;Acc:393]
ALAD	NA
ALB	albumin [Source:HGNC Symbol;Acc:399]
ALCAM	activated leukocyte cell adhesion molecule [Source:HGNC Symbol;Acc:400]
ALDH16A1	aldehyde dehydrogenase 16 family, member A1 [Source:HGNC Symbol;Acc:28114]
ALDH1A1	aldehyde dehydrogenase 1 family, member A1 [Source:HGNC Symbol;Acc:402]
ALDH1A2	aldehyde dehydrogenase 1 family, member A2 [Source:HGNC Symbol;Acc:15472]
ALDH1A3	aldehyde dehydrogenase 1 family, member A3 [Source:HGNC Symbol;Acc:409]
ALDH1B1	aldehyde dehydrogenase 1 family, member B1 [Source:HGNC Symbol;Acc:407]
ALDH1L1	aldehyde dehydrogenase 1 family, member L1 [Source:HGNC Symbol;Acc:3978]
ALDH1L2	aldehyde dehydrogenase 1 family, member L2 [Source:HGNC Symbol;Acc:26777]
ALDH2	aldehyde dehydrogenase 2 family (mitochondrial) [Source:HGNC Symbol;Acc:404]
ALDH3A1	aldehyde dehydrogenase 3 family, member A1 [Source:HGNC Symbol;Acc:405]
ALDH3A2	aldehyde dehydrogenase 3 family, member A2 [Source:HGNC Symbol;Acc:403]
ALDH3B1	aldehyde dehydrogenase 3 family, member B1 [Source:HGNC Symbol;Acc:410]
ALDH3B2	aldehyde dehydrogenase 3 family, member B2 [Source:HGNC Symbol;Acc:411]
ALDH4A1	aldehyde dehydrogenase 4 family, member A1 [Source:HGNC Symbol;Acc:406]
ALDH5A1	aldehyde dehydrogenase 5 family, member A1 [Source:HGNC Symbol;Acc:408]
ALDH6A1	aldehyde dehydrogenase 6 family, member A1 [Source:HGNC Symbol;Acc:7179]
ALDH7A1	aldehyde dehydrogenase 7 family, member A1 [Source:HGNC Symbol;Acc:877]
ALDH8A1	aldehyde dehydrogenase 8 family, member A1 [Source:HGNC Symbol;Acc:15471]
ALDH9A1	aldehyde dehydrogenase 9 family, member A1 [Source:HGNC Symbol;Acc:412]
ALDOA	aldolase A, fructose-bisphosphate [Source:HGNC Symbol;Acc:414]
ALG10	NA
ALK	anaplastic lymphoma receptor tyrosine kinase [Source:HGNC Symbol;Acc:427]
ALOX12	arachidonate 12-lipoxygenase [Source:HGNC Symbol;Acc:429]
ALOX12B	arachidonate 12-lipoxygenase, 12R type [Source:HGNC Symbol;Acc:430]
ALOX15	arachidonate 15-lipoxygenase [Source:HGNC Symbol;Acc:433]
ALOX15B	arachidonate 15-lipoxygenase, type B [Source:HGNC Symbol;Acc:434]
ALOX5	arachidonate 5-lipoxygenase [Source:HGNC Symbol;Acc:435]
ALOX5AP	arachidonate 5-lipoxygenase-activating protein [Source:HGNC Symbol;Acc:436]
ALOXE3	arachidonate lipoxygenase 3 [Source:HGNC Symbol;Acc:13743]
ALPG	NA
ALPI	alkaline phosphatase, intestinal [Source:HGNC Symbol;Acc:437]
ALPL	alkaline phosphatase, liver/bone/kidney [Source:HGNC Symbol;Acc:438]
ALPP	alkaline phosphatase, placental [Source:HGNC Symbol;Acc:439]
ALPPL2	alkaline phosphatase, placental-like 2 [Source:HGNC Symbol;Acc:441]
AMACR	NA
AMBN	ameloblastin (enamel matrix protein) [Source:HGNC Symbol;Acc:452]
AMBP	alpha-1-microglobulin/bikunin precursor [Source:HGNC Symbol;Acc:453]
AMD1	adenosylmethionine decarboxylase 1 [Source:HGNC Symbol;Acc:457]
AMELX	amelogenin, X-linked [Source:HGNC Symbol;Acc:461]
AMELY	amelogenin, Y-linked [Source:HGNC Symbol;Acc:462]
AMH	anti-Mullerian hormone [Source:HGNC Symbol;Acc:464]
AMHR2	anti-Mullerian hormone receptor, type II [Source:HGNC Symbol;Acc:465]
AMICA1	adhesion molecule, interacts with CXADR antigen 1 [Source:HGNC Symbol;Acc:19084]
AMOT	angiomotin [Source:HGNC Symbol;Acc:17810]
AMPD1	adenosine monophosphate deaminase 1 [Source:HGNC Symbol;Acc:468]
AMPD2	adenosine monophosphate deaminase 2 [Source:HGNC Symbol;Acc:469]
AMPD3	adenosine monophosphate deaminase 3 [Source:HGNC Symbol;Acc:470]
AMTN	amelotin [Source:HGNC Symbol;Acc:33188]
AMY1A	amylase, alpha 1A (salivary) [Source:HGNC Symbol;Acc:474]
AMY1B	amylase, alpha 1B (salivary) [Source:HGNC Symbol;Acc:475]
AMY1C	amylase, alpha 1C (salivary) [Source:HGNC Symbol;Acc:476]
AMY2A	amylase, alpha 2A (pancreatic) [Source:HGNC Symbol;Acc:477]
AMY2B	amylase, alpha 2B (pancreatic) [Source:HGNC Symbol;Acc:478]
ANG	angiogenin, ribonuclease, RNase A family, 5 [Source:HGNC Symbol;Acc:483]
ANGPT1	angiopoietin 1 [Source:HGNC Symbol;Acc:484]
ANGPT2	angiopoietin 2 [Source:HGNC Symbol;Acc:485]
ANGPT4	angiopoietin 4 [Source:HGNC Symbol;Acc:487]
ANGPTL1	angiopoietin-like 1 [Source:HGNC Symbol;Acc:489]
ANGPTL2	angiopoietin-like 2 [Source:HGNC Symbol;Acc:490]
ANGPTL3	angiopoietin-like 3 [Source:HGNC Symbol;Acc:491]
ANGPTL4	angiopoietin-like 4 [Source:HGNC Symbol;Acc:16039]
ANGPTL6	angiopoietin-like 6 [Source:HGNC Symbol;Acc:23140]
ANGPTL7	angiopoietin-like 7 [Source:HGNC Symbol;Acc:24078]
ANKFN1	NA
ANKK1	ankyrin repeat and kinase domain containing 1 [Source:HGNC Symbol;Acc:21027]
ANKRD30B	NA
ANKS1B	NA
ANO1	NA
ANO2	NA
ANPEP	alanyl (membrane) aminopeptidase [Source:HGNC Symbol;Acc:500]
ANTXR2	anthrax toxin receptor 2 [Source:HGNC Symbol;Acc:21732]
ANXA1	annexin A1 [Source:HGNC Symbol;Acc:533]
ANXA2	annexin A2 [Source:HGNC Symbol;Acc:537]
ANXA5	NA
AOAH	acyloxyacyl hydrolase (neutrophil) [Source:HGNC Symbol;Acc:548]
AOC1	amine oxidase, copper containing 1 [Source:HGNC Symbol;Acc:80]
AOC2	amine oxidase, copper containing 2 (retina-specific) [Source:HGNC Symbol;Acc:549]
AOC3	amine oxidase, copper containing 3 [Source:HGNC Symbol;Acc:550]
AOPEP	NA
AOX1	aldehyde oxidase 1 [Source:HGNC Symbol;Acc:553]
APAF1	apoptotic peptidase activating factor 1 [Source:HGNC Symbol;Acc:576]
APBA1	NA
APBB1	NA
APC	NA
APCS	amyloid P component, serum [Source:HGNC Symbol;Acc:584]
APEH	NA
APEX1	APEX nuclease (multifunctional DNA repair enzyme) 1 [Source:HGNC Symbol;Acc:587]
APH1A	APH1A gamma secretase subunit [Source:HGNC Symbol;Acc:29509]
APH1B	APH1B gamma secretase subunit [Source:HGNC Symbol;Acc:24080]
APLF	NA
APLN	apelin [Source:HGNC Symbol;Acc:16665]
APLNR	apelin receptor [Source:HGNC Symbol;Acc:339]
APLP1	amyloid beta (A4) precursor-like protein 1 [Source:HGNC Symbol;Acc:597]
APOA1	apolipoprotein A-I [Source:HGNC Symbol;Acc:600]
APOA1BP	apolipoprotein A-I binding protein [Source:HGNC Symbol;Acc:18453]
APOA2	apolipoprotein A-II [Source:HGNC Symbol;Acc:601]
APOA4	apolipoprotein A-IV [Source:HGNC Symbol;Acc:602]
APOA5	apolipoprotein A-V [Source:HGNC Symbol;Acc:17288]
APOB	apolipoprotein B [Source:HGNC Symbol;Acc:603]
APOBEC3A	apolipoprotein B mRNA editing enzyme, catalytic polypeptide-like 3A [Source:HGNC Symbol;Acc:17343]
APOBEC3B	NA
APOBEC3F	NA
APOBEC3G	apolipoprotein B mRNA editing enzyme, catalytic polypeptide-like 3G [Source:HGNC Symbol;Acc:17357]
APOC1	apolipoprotein C-I [Source:HGNC Symbol;Acc:607]
APOC2	apolipoprotein C-II [Source:HGNC Symbol;Acc:609]
APOC3	apolipoprotein C-III [Source:HGNC Symbol;Acc:610]
APOC4-APOC2	APOC4-APOC2 readthrough (NMD candidate) [Source:HGNC Symbol;Acc:44426]
APOD	apolipoprotein D [Source:HGNC Symbol;Acc:612]
APOE	apolipoprotein E [Source:HGNC Symbol;Acc:613]
APOF	apolipoprotein F [Source:HGNC Symbol;Acc:615]
APOH	apolipoprotein H (beta-2-glycoprotein I) [Source:HGNC Symbol;Acc:616]
APOL1	apolipoprotein L, 1 [Source:HGNC Symbol;Acc:618]
APOM	apolipoprotein M [Source:HGNC Symbol;Acc:13916]
APOO	apolipoprotein O [Source:HGNC Symbol;Acc:28727]
APP	amyloid beta (A4) precursor protein [Source:HGNC Symbol;Acc:620]
APRT	NA
AQP1	aquaporin 1 (Colton blood group) [Source:HGNC Symbol;Acc:633]
AQP10	NA
AQP2	NA
AQP3	NA
AQP4	aquaporin 4 [Source:HGNC Symbol;Acc:637]
AQP5	NA
AQP6	NA
AQP7	NA
AQP8	NA
AQP9	NA
AR	androgen receptor [Source:HGNC Symbol;Acc:644]
ARAF	v-raf murine sarcoma 3611 viral oncogene homolog [Source:HGNC Symbol;Acc:646]
ARAP2	NA
AREG	amphiregulin [Source:HGNC Symbol;Acc:651]
AREGB	amphiregulin B [Source:HGNC Symbol;Acc:34509]
ARF6	NA
ARG1	NA
ARG2	NA
ARHGAP12	NA
ARHGEF28	NA
ARID1A	NA
ARID5B	NA
ARMS2	NA
ARNT	aryl hydrocarbon receptor nuclear translocator [Source:HGNC Symbol;Acc:700]
ARRB1	NA
ARRB2	NA
ARSA	arylsulfatase A [Source:HGNC Symbol;Acc:713]
ARSB	NA
ARSG	arylsulfatase G [Source:HGNC Symbol;Acc:24102]
ARSI	arylsulfatase family, member I [Source:HGNC Symbol;Acc:32521]
ART1	ADP-ribosyltransferase 1 [Source:HGNC Symbol;Acc:723]
ART4	ADP-ribosyltransferase 4 (Dombrock blood group) [Source:HGNC Symbol;Acc:726]
ARTN	artemin [Source:HGNC Symbol;Acc:727]
ASGR1	asialoglycoprotein receptor 1 [Source:HGNC Symbol;Acc:742]
ASIC1	acid-sensing (proton-gated) ion channel 1 [Source:HGNC Symbol;Acc:100]
ASIC2	acid-sensing (proton-gated) ion channel 2 [Source:HGNC Symbol;Acc:99]
ASIC3	acid-sensing (proton-gated) ion channel 3 [Source:HGNC Symbol;Acc:101]
ASIC4	NA
ASIC5	acid-sensing (proton-gated) ion channel family member 5 [Source:HGNC Symbol;Acc:17537]
ASIP	agouti signaling protein [Source:HGNC Symbol;Acc:745]
ASL	NA
ASNS	NA
ASPG	NA
ASPH	NA
ASPN	asporin [Source:HGNC Symbol;Acc:14872]
ASS1	NA
ASXL1	NA
ATAD2	NA
ATAD2B	NA
ATAD5	NA
ATAT1	NA
ATF1	activating transcription factor 1 [Source:HGNC Symbol;Acc:783]
ATF2	NA
ATF3	NA
ATF4	NA
ATG16L1	NA
ATG4B	autophagy related 4B, cysteine peptidase [Source:HGNC Symbol;Acc:20790]
ATG4C	autophagy related 4C, cysteine peptidase [Source:HGNC Symbol;Acc:16040]
ATG5	NA
ATIC	5-aminoimidazole-4-carboxamide ribonucleotide formyltransferase/IMP cyclohydrolase [Source:HGNC Symbol;Acc:794]
ATM	ataxia telangiectasia mutated [Source:HGNC Symbol;Acc:795]
ATP10A	NA
ATP12A	ATPase, H+/K+ transporting, nongastric, alpha polypeptide [Source:HGNC Symbol;Acc:13816]
ATP1A1	ATPase, Na+/K+ transporting, alpha 1 polypeptide [Source:HGNC Symbol;Acc:799]
ATP1A2	ATPase, Na+/K+ transporting, alpha 2 polypeptide [Source:HGNC Symbol;Acc:800]
ATP1A3	ATPase, Na+/K+ transporting, alpha 3 polypeptide [Source:HGNC Symbol;Acc:801]
ATP1A4	ATPase, Na+/K+ transporting, alpha 4 polypeptide [Source:HGNC Symbol;Acc:14073]
ATP1B1	ATPase, Na+/K+ transporting, beta 1 polypeptide [Source:HGNC Symbol;Acc:804]
ATP1B2	ATPase, Na+/K+ transporting, beta 2 polypeptide [Source:HGNC Symbol;Acc:805]
ATP1B3	ATPase, Na+/K+ transporting, beta 3 polypeptide [Source:HGNC Symbol;Acc:806]
ATP2A1	ATPase, Ca++ transporting, cardiac muscle, fast twitch 1 [Source:HGNC Symbol;Acc:811]
ATP2A2	ATPase, Ca++ transporting, cardiac muscle, slow twitch 2 [Source:HGNC Symbol;Acc:812]
ATP2A3	ATPase, Ca++ transporting, ubiquitous [Source:HGNC Symbol;Acc:813]
ATP2B1	NA
ATP2B2	ATPase, Ca++ transporting, plasma membrane 2 [Source:HGNC Symbol;Acc:815]
ATP2B3	ATPase, Ca++ transporting, plasma membrane 3 [Source:HGNC Symbol;Acc:816]
ATP2B4	ATPase, Ca++ transporting, plasma membrane 4 [Source:HGNC Symbol;Acc:817]
ATP2C1	ATPase, Ca++ transporting, type 2C, member 1 [Source:HGNC Symbol;Acc:13211]
ATP2C2	ATPase, Ca++ transporting, type 2C, member 2 [Source:HGNC Symbol;Acc:29103]
ATP4A	ATPase, H+/K+ exchanging, alpha polypeptide [Source:HGNC Symbol;Acc:819]
ATP4B	ATPase, H+/K+ exchanging, beta polypeptide [Source:HGNC Symbol;Acc:820]
ATP5F1D	NA
ATP5F1E	NA
ATP6AP2	ATPase, H+ transporting, lysosomal accessory protein 2 [Source:HGNC Symbol;Acc:18305]
ATP6V1B1	ATPase, H+ transporting, lysosomal 56/58kDa, V1 subunit B1 [Source:HGNC Symbol;Acc:853]
ATP6V1B2	NA
ATP7A	ATPase, Cu++ transporting, alpha polypeptide [Source:HGNC Symbol;Acc:869]
ATP7B	ATPase, Cu++ transporting, beta polypeptide [Source:HGNC Symbol;Acc:870]
ATR	ataxia telangiectasia and Rad3 related [Source:HGNC Symbol;Acc:882]
ATRAID	all-trans retinoic acid-induced differentiation factor [Source:HGNC Symbol;Acc:24090]
ATRN	attractin [Source:HGNC Symbol;Acc:885]
ATRX	NA
ATXN1L	NA
ATXN2	NA
AURKA	aurora kinase A [Source:HGNC Symbol;Acc:11393]
AURKAIP1	aurora kinase A interacting protein 1 [Source:HGNC Symbol;Acc:24114]
AURKB	aurora kinase B [Source:HGNC Symbol;Acc:11390]
AURKC	aurora kinase C [Source:HGNC Symbol;Acc:11391]
AVP	arginine vasopressin [Source:HGNC Symbol;Acc:894]
AVPR1A	arginine vasopressin receptor 1A [Source:HGNC Symbol;Acc:895]
AVPR1B	arginine vasopressin receptor 1B [Source:HGNC Symbol;Acc:896]
AVPR2	arginine vasopressin receptor 2 [Source:HGNC Symbol;Acc:897]
AXIN1	NA
AXIN2	axin 2 [Source:HGNC Symbol;Acc:904]
AXL	AXL receptor tyrosine kinase [Source:HGNC Symbol;Acc:905]
AZGP1	alpha-2-glycoprotein 1, zinc-binding [Source:HGNC Symbol;Acc:910]
AZIN1	antizyme inhibitor 1 [Source:HGNC Symbol;Acc:16432]
AZU1	azurocidin 1 [Source:HGNC Symbol;Acc:913]
B2M	beta-2-microglobulin [Source:HGNC Symbol;Acc:914]
B3GAT1	NA
B4GALNT1	NA
B4GALT1	UDP-Gal:betaGlcNAc beta 1,4- galactosyltransferase, polypeptide 1 [Source:HGNC Symbol;Acc:924]
B4GALT2	NA
BACE1	beta-site APP-cleaving enzyme 1 [Source:HGNC Symbol;Acc:933]
BACE2	beta-site APP-cleaving enzyme 2 [Source:HGNC Symbol;Acc:934]
BACH1	NA
BAD	BCL2-associated agonist of cell death [Source:HGNC Symbol;Acc:936]
BAG6	NA
BAK1	NA
BAMBI	BMP and activin membrane-bound inhibitor [Source:HGNC Symbol;Acc:30251]
BAP1	NA
BARD1	NA
BAX	NA
BAZ2A	NA
BAZ2B	NA
BBOX1	NA
BCAM	basal cell adhesion molecule (Lutheran blood group) [Source:HGNC Symbol;Acc:6722]
BCAN	brevican [Source:HGNC Symbol;Acc:23059]
BCAR1	NA
BCAR3	NA
BCAT1	branched chain amino-acid transaminase 1, cytosolic [Source:HGNC Symbol;Acc:976]
BCAT2	NA
BCHE	butyrylcholinesterase [Source:HGNC Symbol;Acc:983]
BCL2	B-cell CLL/lymphoma 2 [Source:HGNC Symbol;Acc:990]
BCL2A1	BCL2-related protein A1 [Source:HGNC Symbol;Acc:991]
BCL2L1	BCL2-like 1 [Source:HGNC Symbol;Acc:992]
BCL2L10	BCL2-like 10 (apoptosis facilitator) [Source:HGNC Symbol;Acc:993]
BCL2L11	NA
BCL2L2	BCL2-like 2 [Source:HGNC Symbol;Acc:995]
BCL2L2-PABPN1	BCL2L2-PABPN1 readthrough [Source:HGNC Symbol;Acc:42959]
BCL6	NA
BCOR	NA
BCORL1	NA
BCR	breakpoint cluster region [Source:HGNC Symbol;Acc:1014]
BDKRB1	bradykinin receptor B1 [Source:HGNC Symbol;Acc:1029]
BDKRB2	bradykinin receptor B2 [Source:HGNC Symbol;Acc:1030]
BDNF	brain-derived neurotrophic factor [Source:HGNC Symbol;Acc:1033]
BDNF-AS	NA
BGLAP	bone gamma-carboxyglutamate (gla) protein [Source:HGNC Symbol;Acc:1043]
BGN	biglycan [Source:HGNC Symbol;Acc:1044]
BHLHE40	NA
BHMT	betaine--homocysteine S-methyltransferase [Source:HGNC Symbol;Acc:1047]
BHMT2	betaine--homocysteine S-methyltransferase 2 [Source:HGNC Symbol;Acc:1048]
BICD1	bicaudal D homolog 1 (Drosophila) [Source:HGNC Symbol;Acc:1049]
BIRC2	baculoviral IAP repeat containing 2 [Source:HGNC Symbol;Acc:590]
BIRC3	baculoviral IAP repeat containing 3 [Source:HGNC Symbol;Acc:591]
BIRC5	baculoviral IAP repeat containing 5 [Source:HGNC Symbol;Acc:593]
BIRC7	NA
BIRC8	baculoviral IAP repeat containing 8 [Source:HGNC Symbol;Acc:14878]
BLK	B lymphoid tyrosine kinase [Source:HGNC Symbol;Acc:1057]
BLM	Bloom syndrome, RecQ helicase-like [Source:HGNC Symbol;Acc:1058]
BLVRA	NA
BLVRB	NA
BMP1	bone morphogenetic protein 1 [Source:HGNC Symbol;Acc:1067]
BMP10	bone morphogenetic protein 10 [Source:HGNC Symbol;Acc:20869]
BMP15	bone morphogenetic protein 15 [Source:HGNC Symbol;Acc:1068]
BMP2	bone morphogenetic protein 2 [Source:HGNC Symbol;Acc:1069]
BMP2K	BMP2 inducible kinase [Source:HGNC Symbol;Acc:18041]
BMP3	bone morphogenetic protein 3 [Source:HGNC Symbol;Acc:1070]
BMP4	bone morphogenetic protein 4 [Source:HGNC Symbol;Acc:1071]
BMP5	bone morphogenetic protein 5 [Source:HGNC Symbol;Acc:1072]
BMP6	bone morphogenetic protein 6 [Source:HGNC Symbol;Acc:1073]
BMP7	bone morphogenetic protein 7 [Source:HGNC Symbol;Acc:1074]
BMP8A	bone morphogenetic protein 8a [Source:HGNC Symbol;Acc:21650]
BMP8B	bone morphogenetic protein 8b [Source:HGNC Symbol;Acc:1075]
BMPER	BMP binding endothelial regulator [Source:HGNC Symbol;Acc:24154]
BMPR1A	bone morphogenetic protein receptor, type IA [Source:HGNC Symbol;Acc:1076]
BMPR1B	bone morphogenetic protein receptor, type IB [Source:HGNC Symbol;Acc:1077]
BMPR2	bone morphogenetic protein receptor, type II (serine/threonine kinase) [Source:HGNC Symbol;Acc:1078]
BMX	BMX non-receptor tyrosine kinase [Source:HGNC Symbol;Acc:1079]
BOC	BOC cell adhesion associated, oncogene regulated [Source:HGNC Symbol;Acc:17173]
BOLA1	bolA family member 1 [Source:HGNC Symbol;Acc:24263]
BOLA3	bolA family member 3 [Source:HGNC Symbol;Acc:24415]
BPHL	biphenyl hydrolase-like (serine hydrolase) [Source:HGNC Symbol;Acc:1094]
BPI	bactericidal/permeability-increasing protein [Source:HGNC Symbol;Acc:1095]
BPIFA1	BPI fold containing family A, member 1 [Source:HGNC Symbol;Acc:15749]
BPIFA2	BPI fold containing family A, member 2 [Source:HGNC Symbol;Acc:16203]
BPIFB1	BPI fold containing family B, member 1 [Source:HGNC Symbol;Acc:16108]
BPIFB2	BPI fold containing family B, member 2 [Source:HGNC Symbol;Acc:16177]
BPIFB3	BPI fold containing family B, member 3 [Source:HGNC Symbol;Acc:16178]
BPIFB4	BPI fold containing family B, member 4 [Source:HGNC Symbol;Acc:16179]
BPIFB6	BPI fold containing family B, member 6 [Source:HGNC Symbol;Acc:16504]
BPIFC	BPI fold containing family C [Source:HGNC Symbol;Acc:16503]
BPNT1	3'(2'), 5'-bisphosphate nucleotidase 1 [Source:HGNC Symbol;Acc:1096]
BPTF	NA
BRAF	v-raf murine sarcoma viral oncogene homolog B [Source:HGNC Symbol;Acc:1097]
BRCA1	breast cancer 1, early onset [Source:HGNC Symbol;Acc:1100]
BRCA2	NA
BRD1	NA
BRD2	bromodomain containing 2 [Source:HGNC Symbol;Acc:1103]
BRD3	bromodomain containing 3 [Source:HGNC Symbol;Acc:1104]
BRD4	bromodomain containing 4 [Source:HGNC Symbol;Acc:13575]
BRD7	NA
BRD9	NA
BRDT	bromodomain, testis-specific [Source:HGNC Symbol;Acc:1105]
BRPF1	NA
BRPF3	bromodomain and PHD finger containing, 3 [Source:HGNC Symbol;Acc:14256]
BRS3	bombesin-like receptor 3 [Source:HGNC Symbol;Acc:1113]
BRSK1	BR serine/threonine kinase 1 [Source:HGNC Symbol;Acc:18994]
BRSK2	BR serine/threonine kinase 2 [Source:HGNC Symbol;Acc:11405]
BSG	basigin (Ok blood group) [Source:HGNC Symbol;Acc:1116]
BSPH1	binder of sperm protein homolog 1 [Source:HGNC Symbol;Acc:33906]
BST1	bone marrow stromal cell antigen 1 [Source:HGNC Symbol;Acc:1118]
BST2	bone marrow stromal cell antigen 2 [Source:HGNC Symbol;Acc:1119]
BTC	betacellulin [Source:HGNC Symbol;Acc:1121]
BTD	biotinidase [Source:HGNC Symbol;Acc:1122]
BTF3P11	NA
BTK	Bruton agammaglobulinemia tyrosine kinase [Source:HGNC Symbol;Acc:1133]
BTLA	B and T lymphocyte associated [Source:HGNC Symbol;Acc:21087]
BTN1A1	butyrophilin, subfamily 1, member A1 [Source:HGNC Symbol;Acc:1135]
BTN3A1	butyrophilin, subfamily 3, member A1 [Source:HGNC Symbol;Acc:1138]
BTN3A2	butyrophilin, subfamily 3, member A2 [Source:HGNC Symbol;Acc:1139]
BTN3A3	butyrophilin, subfamily 3, member A3 [Source:HGNC Symbol;Acc:1140]
BTNL8	butyrophilin-like 8 [Source:HGNC Symbol;Acc:26131]
BUB1	BUB1 mitotic checkpoint serine/threonine kinase [Source:HGNC Symbol;Acc:1148]
BUB1B	BUB1 mitotic checkpoint serine/threonine kinase B [Source:HGNC Symbol;Acc:1149]
C10orf54	chromosome 10 open reading frame 54 [Source:HGNC Symbol;Acc:30085]
C10ORF67	NA
C11ORF65	NA
C11orf83	chromosome 11 open reading frame 83 [Source:HGNC Symbol;Acc:34399]
C12orf39	chromosome 12 open reading frame 39 [Source:HGNC Symbol;Acc:28139]
C16orf89	chromosome 16 open reading frame 89 [Source:HGNC Symbol;Acc:28687]
C17orf72	chromosome 17 open reading frame 72 [Source:HGNC Symbol;Acc:25673]
C17orf99	chromosome 17 open reading frame 99 [Source:HGNC Symbol;Acc:34490]
C19orf10	chromosome 19 open reading frame 10 [Source:HGNC Symbol;Acc:16948]
C1QA	complement component 1, q subcomponent, A chain [Source:HGNC Symbol;Acc:1241]
C1QB	complement component 1, q subcomponent, B chain [Source:HGNC Symbol;Acc:1242]
C1QC	complement component 1, q subcomponent, C chain [Source:HGNC Symbol;Acc:1245]
C1QL1	complement component 1, q subcomponent-like 1 [Source:HGNC Symbol;Acc:24182]
C1QL2	complement component 1, q subcomponent-like 2 [Source:HGNC Symbol;Acc:24181]
C1QTNF5	C1q and tumor necrosis factor related protein 5 [Source:HGNC Symbol;Acc:14344]
C1QTNF6	C1q and tumor necrosis factor related protein 6 [Source:HGNC Symbol;Acc:14343]
C1QTNF8	C1q and tumor necrosis factor related protein 8 [Source:HGNC Symbol;Acc:31374]
C1QTNF9	C1q and tumor necrosis factor related protein 9 [Source:HGNC Symbol;Acc:28732]
C1QTNF9B	C1q and tumor necrosis factor related protein 9B [Source:HGNC Symbol;Acc:34072]
C1R	complement component 1, r subcomponent [Source:HGNC Symbol;Acc:1246]
C1RL	complement component 1, r subcomponent-like [Source:HGNC Symbol;Acc:21265]
C1S	complement component 1, s subcomponent [Source:HGNC Symbol;Acc:1247]
C2	complement component 2 [Source:HGNC Symbol;Acc:1248]
C2orf40	chromosome 2 open reading frame 40 [Source:HGNC Symbol;Acc:24642]
C3	complement component 3 [Source:HGNC Symbol;Acc:1318]
C3AR1	complement component 3a receptor 1 [Source:HGNC Symbol;Acc:1319]
C4A	complement component 4A (Rodgers blood group) [Source:HGNC Symbol;Acc:1323]
C4B	complement component 4B (Chido blood group) [Source:HGNC Symbol;Acc:1324]
C4BPA	complement component 4 binding protein, alpha [Source:HGNC Symbol;Acc:1325]
C4BPB	complement component 4 binding protein, beta [Source:HGNC Symbol;Acc:1328]
C5	complement component 5 [Source:HGNC Symbol;Acc:1331]
C5AR1	complement component 5a receptor 1 [Source:HGNC Symbol;Acc:1338]
C5AR2	complement component 5a receptor 2 [Source:HGNC Symbol;Acc:4527]
C6	complement component 6 [Source:HGNC Symbol;Acc:1339]
C6orf120	chromosome 6 open reading frame 120 [Source:HGNC Symbol;Acc:21247]
C6orf15	chromosome 6 open reading frame 15 [Source:HGNC Symbol;Acc:13927]
C6orf25	chromosome 6 open reading frame 25 [Source:HGNC Symbol;Acc:13937]
C7	complement component 7 [Source:HGNC Symbol;Acc:1346]
C8A	complement component 8, alpha polypeptide [Source:HGNC Symbol;Acc:1352]
C8B	complement component 8, beta polypeptide [Source:HGNC Symbol;Acc:1353]
C8G	complement component 8, gamma polypeptide [Source:HGNC Symbol;Acc:1354]
C8ORF34	NA
C8orf44-SGK3	C8orf44-SGK3 readthrough [Source:HGNC Symbol;Acc:48354]
C9	complement component 9 [Source:HGNC Symbol;Acc:1358]
C9ORF72	NA
C9orf96	chromosome 9 open reading frame 96 [Source:HGNC Symbol;Acc:28669]
CA1	carbonic anhydrase I [Source:HGNC Symbol;Acc:1368]
CA10	carbonic anhydrase X [Source:HGNC Symbol;Acc:1369]
CA11	carbonic anhydrase XI [Source:HGNC Symbol;Acc:1370]
CA12	carbonic anhydrase XII [Source:HGNC Symbol;Acc:1371]
CA13	carbonic anhydrase XIII [Source:HGNC Symbol;Acc:14914]
CA14	carbonic anhydrase XIV [Source:HGNC Symbol;Acc:1372]
CA2	carbonic anhydrase II [Source:HGNC Symbol;Acc:1373]
CA3	carbonic anhydrase III, muscle specific [Source:HGNC Symbol;Acc:1374]
CA4	carbonic anhydrase IV [Source:HGNC Symbol;Acc:1375]
CA5A	carbonic anhydrase VA, mitochondrial [Source:HGNC Symbol;Acc:1377]
CA5B	carbonic anhydrase VB, mitochondrial [Source:HGNC Symbol;Acc:1378]
CA6	carbonic anhydrase VI [Source:HGNC Symbol;Acc:1380]
CA7	carbonic anhydrase VII [Source:HGNC Symbol;Acc:1381]
CA8	carbonic anhydrase VIII [Source:HGNC Symbol;Acc:1382]
CA9	carbonic anhydrase IX [Source:HGNC Symbol;Acc:1383]
CACNA1A	calcium channel, voltage-dependent, P/Q type, alpha 1A subunit [Source:HGNC Symbol;Acc:1388]
CACNA1B	calcium channel, voltage-dependent, N type, alpha 1B subunit [Source:HGNC Symbol;Acc:1389]
CACNA1C	calcium channel, voltage-dependent, L type, alpha 1C subunit [Source:HGNC Symbol;Acc:1390]
CACNA1D	calcium channel, voltage-dependent, L type, alpha 1D subunit [Source:HGNC Symbol;Acc:1391]
CACNA1E	calcium channel, voltage-dependent, R type, alpha 1E subunit [Source:HGNC Symbol;Acc:1392]
CACNA1F	calcium channel, voltage-dependent, L type, alpha 1F subunit [Source:HGNC Symbol;Acc:1393]
CACNA1G	calcium channel, voltage-dependent, T type, alpha 1G subunit [Source:HGNC Symbol;Acc:1394]
CACNA1H	calcium channel, voltage-dependent, T type, alpha 1H subunit [Source:HGNC Symbol;Acc:1395]
CACNA1I	calcium channel, voltage-dependent, T type, alpha 1I subunit [Source:HGNC Symbol;Acc:1396]
CACNA1S	calcium channel, voltage-dependent, L type, alpha 1S subunit [Source:HGNC Symbol;Acc:1397]
CACNA2D1	calcium channel, voltage-dependent, alpha 2/delta subunit 1 [Source:HGNC Symbol;Acc:1399]
CACNA2D2	calcium channel, voltage-dependent, alpha 2/delta subunit 2 [Source:HGNC Symbol;Acc:1400]
CACNA2D3	calcium channel, voltage-dependent, alpha 2/delta subunit 3 [Source:HGNC Symbol;Acc:15460]
CACNA2D4	calcium channel, voltage-dependent, alpha 2/delta subunit 4 [Source:HGNC Symbol;Acc:20202]
CACNB1	calcium channel, voltage-dependent, beta 1 subunit [Source:HGNC Symbol;Acc:1401]
CACNB2	calcium channel, voltage-dependent, beta 2 subunit [Source:HGNC Symbol;Acc:1402]
CACNB3	calcium channel, voltage-dependent, beta 3 subunit [Source:HGNC Symbol;Acc:1403]
CACNB4	calcium channel, voltage-dependent, beta 4 subunit [Source:HGNC Symbol;Acc:1404]
CACNG1	calcium channel, voltage-dependent, gamma subunit 1 [Source:HGNC Symbol;Acc:1405]
CACNG2	calcium channel, voltage-dependent, gamma subunit 2 [Source:HGNC Symbol;Acc:1406]
CACNG3	calcium channel, voltage-dependent, gamma subunit 3 [Source:HGNC Symbol;Acc:1407]
CACNG4	calcium channel, voltage-dependent, gamma subunit 4 [Source:HGNC Symbol;Acc:1408]
CACNG5	calcium channel, voltage-dependent, gamma subunit 5 [Source:HGNC Symbol;Acc:1409]
CACNG6	calcium channel, voltage-dependent, gamma subunit 6 [Source:HGNC Symbol;Acc:13625]
CACNG7	calcium channel, voltage-dependent, gamma subunit 7 [Source:HGNC Symbol;Acc:13626]
CACNG8	calcium channel, voltage-dependent, gamma subunit 8 [Source:HGNC Symbol;Acc:13628]
CAD	carbamoyl-phosphate synthetase 2, aspartate transcarbamylase, and dihydroorotase [Source:HGNC Symbol;Acc:1424]
CADM2	NA
CADM3	cell adhesion molecule 3 [Source:HGNC Symbol;Acc:17601]
CALCA	calcitonin-related polypeptide alpha [Source:HGNC Symbol;Acc:1437]
CALCB	calcitonin-related polypeptide beta [Source:HGNC Symbol;Acc:1438]
CALCR	calcitonin receptor [Source:HGNC Symbol;Acc:1440]
CALCRL	calcitonin receptor-like [Source:HGNC Symbol;Acc:16709]
CALM1	calmodulin 1 (phosphorylase kinase, delta) [Source:HGNC Symbol;Acc:1442]
CALM2	calmodulin 2 (phosphorylase kinase, delta) [Source:HGNC Symbol;Acc:1445]
CALM3	calmodulin 3 (phosphorylase kinase, delta) [Source:HGNC Symbol;Acc:1449]
CALR	calreticulin [Source:HGNC Symbol;Acc:1455]
CALU	calumenin [Source:HGNC Symbol;Acc:1458]
CALY	NA
CAMK1	calcium/calmodulin-dependent protein kinase I [Source:HGNC Symbol;Acc:1459]
CAMK1D	calcium/calmodulin-dependent protein kinase ID [Source:HGNC Symbol;Acc:19341]
CAMK1G	calcium/calmodulin-dependent protein kinase IG [Source:HGNC Symbol;Acc:14585]
CAMK2A	calcium/calmodulin-dependent protein kinase II alpha [Source:HGNC Symbol;Acc:1460]
CAMK2B	calcium/calmodulin-dependent protein kinase II beta [Source:HGNC Symbol;Acc:1461]
CAMK2D	calcium/calmodulin-dependent protein kinase II delta [Source:HGNC Symbol;Acc:1462]
CAMK2G	calcium/calmodulin-dependent protein kinase II gamma [Source:HGNC Symbol;Acc:1463]
CAMK4	calcium/calmodulin-dependent protein kinase IV [Source:HGNC Symbol;Acc:1464]
CAMKK1	calcium/calmodulin-dependent protein kinase kinase 1, alpha [Source:HGNC Symbol;Acc:1469]
CAMKK2	calcium/calmodulin-dependent protein kinase kinase 2, beta [Source:HGNC Symbol;Acc:1470]
CAMKV	CaM kinase-like vesicle-associated [Source:HGNC Symbol;Acc:28788]
CAMLG	NA
CAMP	cathelicidin antimicrobial peptide [Source:HGNC Symbol;Acc:1472]
CANX	NA
CAPG	NA
CAPN1	calpain 1, (mu/I) large subunit [Source:HGNC Symbol;Acc:1476]
CAPN10	NA
CAPN2	calpain 2, (m/II) large subunit [Source:HGNC Symbol;Acc:1479]
CAPNS1	calpain, small subunit 1 [Source:HGNC Symbol;Acc:1481]
CAPZA1	capping protein (actin filament) muscle Z-line, alpha 1 [Source:HGNC Symbol;Acc:1488]
CAPZA2	capping protein (actin filament) muscle Z-line, alpha 2 [Source:HGNC Symbol;Acc:1490]
CARD9	NA
CARM1	coactivator-associated arginine methyltransferase 1 [Source:HGNC Symbol;Acc:23393]
CARTPT	CART prepropeptide [Source:HGNC Symbol;Acc:24323]
CASK	calcium/calmodulin-dependent serine protein kinase (MAGUK family) [Source:HGNC Symbol;Acc:1497]
CASP1	caspase 1, apoptosis-related cysteine peptidase [Source:HGNC Symbol;Acc:1499]
CASP10	NA
CASP12	NA
CASP14	NA
CASP2	caspase 2, apoptosis-related cysteine peptidase [Source:HGNC Symbol;Acc:1503]
CASP3	caspase 3, apoptosis-related cysteine peptidase [Source:HGNC Symbol;Acc:1504]
CASP4	NA
CASP5	NA
CASP6	caspase 6, apoptosis-related cysteine peptidase [Source:HGNC Symbol;Acc:1507]
CASP7	caspase 7, apoptosis-related cysteine peptidase [Source:HGNC Symbol;Acc:1508]
CASP8	caspase 8, apoptosis-related cysteine peptidase [Source:HGNC Symbol;Acc:1509]
CASP9	caspase 9, apoptosis-related cysteine peptidase [Source:HGNC Symbol;Acc:1511]
CASQ2	calsequestrin 2 (cardiac muscle) [Source:HGNC Symbol;Acc:1513]
CASR	calcium-sensing receptor [Source:HGNC Symbol;Acc:1514]
CAST	NA
CAT	catalase [Source:HGNC Symbol;Acc:1516]
CATSPER1	cation channel, sperm associated 1 [Source:HGNC Symbol;Acc:17116]
CATSPER2	cation channel, sperm associated 2 [Source:HGNC Symbol;Acc:18810]
CATSPER3	cation channel, sperm associated 3 [Source:HGNC Symbol;Acc:20819]
CATSPER4	cation channel, sperm associated 4 [Source:HGNC Symbol;Acc:23220]
CAV1	NA
CBFB	NA
CBL	NA
CBLB	NA
CBLC	NA
CBLN1	cerebellin 1 precursor [Source:HGNC Symbol;Acc:1543]
CBLN3	cerebellin 3 precursor [Source:HGNC Symbol;Acc:20146]
CBLN4	cerebellin 4 precursor [Source:HGNC Symbol;Acc:16231]
CBR1	carbonyl reductase 1 [Source:HGNC Symbol;Acc:1548]
CBR3	carbonyl reductase 3 [Source:HGNC Symbol;Acc:1549]
CBS	NA
CBX1	NA
CCDC3	coiled-coil domain containing 3 [Source:HGNC Symbol;Acc:23813]
CCDC80	coiled-coil domain containing 80 [Source:HGNC Symbol;Acc:30649]
CCHCR1	NA
CCK	cholecystokinin [Source:HGNC Symbol;Acc:1569]
CCKAR	cholecystokinin A receptor [Source:HGNC Symbol;Acc:1570]
CCKBR	cholecystokinin B receptor [Source:HGNC Symbol;Acc:1571]
CCL1	chemokine (C-C motif) ligand 1 [Source:HGNC Symbol;Acc:10609]
CCL11	chemokine (C-C motif) ligand 11 [Source:HGNC Symbol;Acc:10610]
CCL13	chemokine (C-C motif) ligand 13 [Source:HGNC Symbol;Acc:10611]
CCL14	chemokine (C-C motif) ligand 14 [Source:HGNC Symbol;Acc:10612]
CCL15-CCL14	CCL15-CCL14 readthrough (NMD candidate) [Source:HGNC Symbol;Acc:44436]
CCL16	chemokine (C-C motif) ligand 16 [Source:HGNC Symbol;Acc:10614]
CCL17	chemokine (C-C motif) ligand 17 [Source:HGNC Symbol;Acc:10615]
CCL18	chemokine (C-C motif) ligand 18 (pulmonary and activation-regulated) [Source:HGNC Symbol;Acc:10616]
CCL19	chemokine (C-C motif) ligand 19 [Source:HGNC Symbol;Acc:10617]
CCL2	chemokine (C-C motif) ligand 2 [Source:HGNC Symbol;Acc:10618]
CCL20	chemokine (C-C motif) ligand 20 [Source:HGNC Symbol;Acc:10619]
CCL21	chemokine (C-C motif) ligand 21 [Source:HGNC Symbol;Acc:10620]
CCL22	chemokine (C-C motif) ligand 22 [Source:HGNC Symbol;Acc:10621]
CCL23	chemokine (C-C motif) ligand 23 [Source:HGNC Symbol;Acc:10622]
CCL24	chemokine (C-C motif) ligand 24 [Source:HGNC Symbol;Acc:10623]
CCL25	chemokine (C-C motif) ligand 25 [Source:HGNC Symbol;Acc:10624]
CCL26	chemokine (C-C motif) ligand 26 [Source:HGNC Symbol;Acc:10625]
CCL27	chemokine (C-C motif) ligand 27 [Source:HGNC Symbol;Acc:10626]
CCL28	chemokine (C-C motif) ligand 28 [Source:HGNC Symbol;Acc:17700]
CCL3	chemokine (C-C motif) ligand 3 [Source:HGNC Symbol;Acc:10627]
CCL3L1	chemokine (C-C motif) ligand 3-like 1 [Source:HGNC Symbol;Acc:10628]
CCL3L3	chemokine (C-C motif) ligand 3-like 3 [Source:HGNC Symbol;Acc:30554]
CCL4	chemokine (C-C motif) ligand 4 [Source:HGNC Symbol;Acc:10630]
CCL4L1	chemokine (C-C motif) ligand 4-like 1 [Source:HGNC Symbol;Acc:10631]
CCL4L2	chemokine (C-C motif) ligand 4-like 2 [Source:HGNC Symbol;Acc:24066]
CCL5	chemokine (C-C motif) ligand 5 [Source:HGNC Symbol;Acc:10632]
CCL7	chemokine (C-C motif) ligand 7 [Source:HGNC Symbol;Acc:10634]
CCL8	chemokine (C-C motif) ligand 8 [Source:HGNC Symbol;Acc:10635]
CCN1	NA
CCN2	NA
CCNA1	cyclin A1 [Source:HGNC Symbol;Acc:1577]
CCNA2	cyclin A2 [Source:HGNC Symbol;Acc:1578]
CCNB1	cyclin B1 [Source:HGNC Symbol;Acc:1579]
CCNB2	cyclin B2 [Source:HGNC Symbol;Acc:1580]
CCNB3	cyclin B3 [Source:HGNC Symbol;Acc:18709]
CCND1	cyclin D1 [Source:HGNC Symbol;Acc:1582]
CCND2	cyclin D2 [Source:HGNC Symbol;Acc:1583]
CCND3	cyclin D3 [Source:HGNC Symbol;Acc:1585]
CCNE1	cyclin E1 [Source:HGNC Symbol;Acc:1589]
CCNE2	cyclin E2 [Source:HGNC Symbol;Acc:1590]
CCNG1	NA
CCNH	cyclin H [Source:HGNC Symbol;Acc:1594]
CCNK	NA
CCNT1	cyclin T1 [Source:HGNC Symbol;Acc:1599]
CCR1	chemokine (C-C motif) receptor 1 [Source:HGNC Symbol;Acc:1602]
CCR10	chemokine (C-C motif) receptor 10 [Source:HGNC Symbol;Acc:4474]
CCR2	chemokine (C-C motif) receptor 2 [Source:HGNC Symbol;Acc:1603]
CCR3	chemokine (C-C motif) receptor 3 [Source:HGNC Symbol;Acc:1604]
CCR4	chemokine (C-C motif) receptor 4 [Source:HGNC Symbol;Acc:1605]
CCR5	chemokine (C-C motif) receptor 5 (gene/pseudogene) [Source:HGNC Symbol;Acc:1606]
CCR6	chemokine (C-C motif) receptor 6 [Source:HGNC Symbol;Acc:1607]
CCR7	chemokine (C-C motif) receptor 7 [Source:HGNC Symbol;Acc:1608]
CCR8	chemokine (C-C motif) receptor 8 [Source:HGNC Symbol;Acc:1609]
CCR9	chemokine (C-C motif) receptor 9 [Source:HGNC Symbol;Acc:1610]
CCRL2	chemokine (C-C motif) receptor-like 2 [Source:HGNC Symbol;Acc:1612]
CD101	CD101 molecule [Source:HGNC Symbol;Acc:5949]
CD109	CD109 molecule [Source:HGNC Symbol;Acc:21685]
CD14	CD14 molecule [Source:HGNC Symbol;Acc:1628]
CD151	CD151 molecule (Raph blood group) [Source:HGNC Symbol;Acc:1630]
CD160	CD160 molecule [Source:HGNC Symbol;Acc:17013]
CD163	CD163 molecule [Source:HGNC Symbol;Acc:1631]
CD163L1	CD163 molecule-like 1 [Source:HGNC Symbol;Acc:30375]
CD164	CD164 molecule, sialomucin [Source:HGNC Symbol;Acc:1632]
CD164L2	CD164 sialomucin-like 2 [Source:HGNC Symbol;Acc:32043]
CD177	CD177 molecule [Source:HGNC Symbol;Acc:30072]
CD180	CD180 molecule [Source:HGNC Symbol;Acc:6726]
CD19	CD19 molecule [Source:HGNC Symbol;Acc:1633]
CD1A	CD1a molecule [Source:HGNC Symbol;Acc:1634]
CD1B	CD1b molecule [Source:HGNC Symbol;Acc:1635]
CD1C	CD1c molecule [Source:HGNC Symbol;Acc:1636]
CD1D	CD1d molecule [Source:HGNC Symbol;Acc:1637]
CD1E	CD1e molecule [Source:HGNC Symbol;Acc:1638]
CD2	CD2 molecule [Source:HGNC Symbol;Acc:1639]
CD200	CD200 molecule [Source:HGNC Symbol;Acc:7203]
CD200R1	CD200 receptor 1 [Source:HGNC Symbol;Acc:24235]
CD207	CD207 molecule, langerin [Source:HGNC Symbol;Acc:17935]
CD209	CD209 molecule [Source:HGNC Symbol;Acc:1641]
CD22	CD22 molecule [Source:HGNC Symbol;Acc:1643]
CD226	CD226 molecule [Source:HGNC Symbol;Acc:16961]
CD244	CD244 molecule, natural killer cell receptor 2B4 [Source:HGNC Symbol;Acc:18171]
CD247	CD247 molecule [Source:HGNC Symbol;Acc:1677]
CD248	CD248 molecule, endosialin [Source:HGNC Symbol;Acc:18219]
CD27	CD27 molecule [Source:HGNC Symbol;Acc:11922]
CD274	CD274 molecule [Source:HGNC Symbol;Acc:17635]
CD276	CD276 molecule [Source:HGNC Symbol;Acc:19137]
CD28	CD28 molecule [Source:HGNC Symbol;Acc:1653]
CD300A	CD300a molecule [Source:HGNC Symbol;Acc:19319]
CD300C	CD300c molecule [Source:HGNC Symbol;Acc:19320]
CD300E	CD300e molecule [Source:HGNC Symbol;Acc:28874]
CD300LB	CD300 molecule-like family member b [Source:HGNC Symbol;Acc:30811]
CD300LD	CD300 molecule-like family member d [Source:HGNC Symbol;Acc:16848]
CD300LF	CD300 molecule-like family member f [Source:HGNC Symbol;Acc:29883]
CD300LG	CD300 molecule-like family member g [Source:HGNC Symbol;Acc:30455]
CD302	CD302 molecule [Source:HGNC Symbol;Acc:30843]
CD320	CD320 molecule [Source:HGNC Symbol;Acc:16692]
CD33	CD33 molecule [Source:HGNC Symbol;Acc:1659]
CD34	CD34 molecule [Source:HGNC Symbol;Acc:1662]
CD36	CD36 molecule (thrombospondin receptor) [Source:HGNC Symbol;Acc:1663]
CD37	CD37 molecule [Source:HGNC Symbol;Acc:1666]
CD38	CD38 molecule [Source:HGNC Symbol;Acc:1667]
CD3D	CD3d molecule, delta (CD3-TCR complex) [Source:HGNC Symbol;Acc:1673]
CD3E	CD3e molecule, epsilon (CD3-TCR complex) [Source:HGNC Symbol;Acc:1674]
CD3G	CD3g molecule, gamma (CD3-TCR complex) [Source:HGNC Symbol;Acc:1675]
CD4	CD4 molecule [Source:HGNC Symbol;Acc:1678]
CD40	CD40 molecule, TNF receptor superfamily member 5 [Source:HGNC Symbol;Acc:11919]
CD40LG	CD40 ligand [Source:HGNC Symbol;Acc:11935]
CD44	CD44 molecule (Indian blood group) [Source:HGNC Symbol;Acc:1681]
CD46	CD46 molecule, complement regulatory protein [Source:HGNC Symbol;Acc:6953]
CD47	CD47 molecule [Source:HGNC Symbol;Acc:1682]
CD48	CD48 molecule [Source:HGNC Symbol;Acc:1683]
CD5	CD5 molecule [Source:HGNC Symbol;Acc:1685]
CD52	CD52 molecule [Source:HGNC Symbol;Acc:1804]
CD53	CD53 molecule [Source:HGNC Symbol;Acc:1686]
CD55	CD55 molecule, decay accelerating factor for complement (Cromer blood group) [Source:HGNC Symbol;Acc:2665]
CD58	CD58 molecule [Source:HGNC Symbol;Acc:1688]
CD59	CD59 molecule, complement regulatory protein [Source:HGNC Symbol;Acc:1689]
CD5L	CD5 molecule-like [Source:HGNC Symbol;Acc:1690]
CD6	CD6 molecule [Source:HGNC Symbol;Acc:1691]
CD63	CD63 molecule [Source:HGNC Symbol;Acc:1692]
CD68	CD68 molecule [Source:HGNC Symbol;Acc:1693]
CD69	CD69 molecule [Source:HGNC Symbol;Acc:1694]
CD7	CD7 molecule [Source:HGNC Symbol;Acc:1695]
CD70	CD70 molecule [Source:HGNC Symbol;Acc:11937]
CD72	CD72 molecule [Source:HGNC Symbol;Acc:1696]
CD74	CD74 molecule, major histocompatibility complex, class II invariant chain [Source:HGNC Symbol;Acc:1697]
CD79A	CD79a molecule, immunoglobulin-associated alpha [Source:HGNC Symbol;Acc:1698]
CD79B	CD79b molecule, immunoglobulin-associated beta [Source:HGNC Symbol;Acc:1699]
CD80	CD80 molecule [Source:HGNC Symbol;Acc:1700]
CD81	CD81 molecule [Source:HGNC Symbol;Acc:1701]
CD82	CD82 molecule [Source:HGNC Symbol;Acc:6210]
CD83	CD83 molecule [Source:HGNC Symbol;Acc:1703]
CD84	CD84 molecule [Source:HGNC Symbol;Acc:1704]
CD86	CD86 molecule [Source:HGNC Symbol;Acc:1705]
CD8A	CD8a molecule [Source:HGNC Symbol;Acc:1706]
CD8B	CD8b molecule [Source:HGNC Symbol;Acc:1707]
CD9	CD9 molecule [Source:HGNC Symbol;Acc:1709]
CD93	CD93 molecule [Source:HGNC Symbol;Acc:15855]
CD96	CD96 molecule [Source:HGNC Symbol;Acc:16892]
CD97	CD97 molecule [Source:HGNC Symbol;Acc:1711]
CD99	CD99 molecule [Source:HGNC Symbol;Acc:7082]
CDA	cytidine deaminase [Source:HGNC Symbol;Acc:1712]
CDC25A	cell division cycle 25A [Source:HGNC Symbol;Acc:1725]
CDC25B	cell division cycle 25B [Source:HGNC Symbol;Acc:1726]
CDC25C	cell division cycle 25C [Source:HGNC Symbol;Acc:1727]
CDC37	NA
CDC42	cell division cycle 42 [Source:HGNC Symbol;Acc:1736]
CDC42BPA	CDC42 binding protein kinase alpha (DMPK-like) [Source:HGNC Symbol;Acc:1737]
CDC42BPB	CDC42 binding protein kinase beta (DMPK-like) [Source:HGNC Symbol;Acc:1738]
CDC42BPG	CDC42 binding protein kinase gamma (DMPK-like) [Source:HGNC Symbol;Acc:29829]
CDC5L	NA
CDC7	cell division cycle 7 [Source:HGNC Symbol;Acc:1745]
CDCP1	CUB domain containing protein 1 [Source:HGNC Symbol;Acc:24357]
CDH1	cadherin 1, type 1, E-cadherin (epithelial) [Source:HGNC Symbol;Acc:1748]
CDH11	NA
CDH13	cadherin 13 [Source:HGNC Symbol;Acc:1753]
CDH17	NA
CDH2	cadherin 2, type 1, N-cadherin (neuronal) [Source:HGNC Symbol;Acc:1759]
CDH23	NA
CDH3	cadherin 3, type 1, P-cadherin (placental) [Source:HGNC Symbol;Acc:1762]
CDH5	cadherin 5, type 2 (vascular endothelium) [Source:HGNC Symbol;Acc:1764]
CDK1	cyclin-dependent kinase 1 [Source:HGNC Symbol;Acc:1722]
CDK10	cyclin-dependent kinase 10 [Source:HGNC Symbol;Acc:1770]
CDK11A	cyclin-dependent kinase 11A [Source:HGNC Symbol;Acc:1730]
CDK11B	cyclin-dependent kinase 11B [Source:HGNC Symbol;Acc:1729]
CDK12	cyclin-dependent kinase 12 [Source:HGNC Symbol;Acc:24224]
CDK13	cyclin-dependent kinase 13 [Source:HGNC Symbol;Acc:1733]
CDK14	cyclin-dependent kinase 14 [Source:HGNC Symbol;Acc:8883]
CDK15	cyclin-dependent kinase 15 [Source:HGNC Symbol;Acc:14434]
CDK16	cyclin-dependent kinase 16 [Source:HGNC Symbol;Acc:8749]
CDK17	cyclin-dependent kinase 17 [Source:HGNC Symbol;Acc:8750]
CDK18	cyclin-dependent kinase 18 [Source:HGNC Symbol;Acc:8751]
CDK19	cyclin-dependent kinase 19 [Source:HGNC Symbol;Acc:19338]
CDK2	cyclin-dependent kinase 2 [Source:HGNC Symbol;Acc:1771]
CDK20	cyclin-dependent kinase 20 [Source:HGNC Symbol;Acc:21420]
CDK3	cyclin-dependent kinase 3 [Source:HGNC Symbol;Acc:1772]
CDK4	cyclin-dependent kinase 4 [Source:HGNC Symbol;Acc:1773]
CDK5	cyclin-dependent kinase 5 [Source:HGNC Symbol;Acc:1774]
CDK5R1	cyclin-dependent kinase 5, regulatory subunit 1 (p35) [Source:HGNC Symbol;Acc:1775]
CDK6	cyclin-dependent kinase 6 [Source:HGNC Symbol;Acc:1777]
CDK7	cyclin-dependent kinase 7 [Source:HGNC Symbol;Acc:1778]
CDK8	cyclin-dependent kinase 8 [Source:HGNC Symbol;Acc:1779]
CDK9	cyclin-dependent kinase 9 [Source:HGNC Symbol;Acc:1780]
CDKAL1	NA
CDKL1	cyclin-dependent kinase-like 1 (CDC2-related kinase) [Source:HGNC Symbol;Acc:1781]
CDKL2	cyclin-dependent kinase-like 2 (CDC2-related kinase) [Source:HGNC Symbol;Acc:1782]
CDKL3	cyclin-dependent kinase-like 3 [Source:HGNC Symbol;Acc:15483]
CDKL4	cyclin-dependent kinase-like 4 [Source:HGNC Symbol;Acc:19287]
CDKL5	cyclin-dependent kinase-like 5 [Source:HGNC Symbol;Acc:11411]
CDKN1A	cyclin-dependent kinase inhibitor 1A (p21, Cip1) [Source:HGNC Symbol;Acc:1784]
CDKN1B	NA
CDKN1C	NA
CDKN2A	NA
CDKN2B	NA
CDKN2B-AS1	NA
CDKN2C	NA
CDKN2D	NA
CDKN3	NA
CDNF	cerebral dopamine neurotrophic factor [Source:HGNC Symbol;Acc:24913]
CDS1	NA
CDSN	NA
CDX2	NA
CEACAM1	carcinoembryonic antigen-related cell adhesion molecule 1 (biliary glycoprotein) [Source:HGNC Symbol;Acc:1814]
CEACAM16	carcinoembryonic antigen-related cell adhesion molecule 16 [Source:HGNC Symbol;Acc:31948]
CEACAM3	carcinoembryonic antigen-related cell adhesion molecule 3 [Source:HGNC Symbol;Acc:1815]
CEACAM5	carcinoembryonic antigen-related cell adhesion molecule 5 [Source:HGNC Symbol;Acc:1817]
CEACAM6	carcinoembryonic antigen-related cell adhesion molecule 6 (non-specific cross reacting antigen) [Source:HGNC Symbol;Acc:1818]
CEACAM7	carcinoembryonic antigen-related cell adhesion molecule 7 [Source:HGNC Symbol;Acc:1819]
CEACAM8	carcinoembryonic antigen-related cell adhesion molecule 8 [Source:HGNC Symbol;Acc:1820]
CEBPA	NA
CECR1	cat eye syndrome chromosome region, candidate 1 [Source:HGNC Symbol;Acc:1839]
CECR2	NA
CEL	carboxyl ester lipase [Source:HGNC Symbol;Acc:1848]
CELA1	chymotrypsin-like elastase family, member 1 [Source:HGNC Symbol;Acc:3308]
CELA2A	chymotrypsin-like elastase family, member 2A [Source:HGNC Symbol;Acc:24609]
CELA2B	chymotrypsin-like elastase family, member 2B [Source:HGNC Symbol;Acc:29995]
CELF4	NA
CELSR1	cadherin, EGF LAG seven-pass G-type receptor 1 [Source:HGNC Symbol;Acc:1850]
CELSR2	cadherin, EGF LAG seven-pass G-type receptor 2 [Source:HGNC Symbol;Acc:3231]
CELSR3	cadherin, EGF LAG seven-pass G-type receptor 3 [Source:HGNC Symbol;Acc:3230]
CENPE	NA
CEP43	NA
CEP68	NA
CEP72	NA
CER1	cerberus 1, DAN family BMP antagonist [Source:HGNC Symbol;Acc:1862]
CERK	NA
CERKL	NA
CERS6	NA
CES1	carboxylesterase 1 [Source:HGNC Symbol;Acc:1863]
CES1P1	NA
CES2	carboxylesterase 2 [Source:HGNC Symbol;Acc:1864]
CES3	carboxylesterase 3 [Source:HGNC Symbol;Acc:1865]
CES4A	carboxylesterase 4A [Source:HGNC Symbol;Acc:26741]
CES5A	carboxylesterase 5A [Source:HGNC Symbol;Acc:26459]
CETP	cholesteryl ester transfer protein, plasma [Source:HGNC Symbol;Acc:1869]
CFAP44	NA
CFB	complement factor B [Source:HGNC Symbol;Acc:1037]
CFC1	cripto, FRL-1, cryptic family 1 [Source:HGNC Symbol;Acc:18292]
CFD	complement factor D (adipsin) [Source:HGNC Symbol;Acc:2771]
CFH	complement factor H [Source:HGNC Symbol;Acc:4883]
CFHR1	complement factor H-related 1 [Source:HGNC Symbol;Acc:4888]
CFHR2	complement factor H-related 2 [Source:HGNC Symbol;Acc:4890]
CFHR3	complement factor H-related 3 [Source:HGNC Symbol;Acc:16980]
CFHR4	complement factor H-related 4 [Source:HGNC Symbol;Acc:16979]
CFHR5	complement factor H-related 5 [Source:HGNC Symbol;Acc:24668]
CFI	complement factor I [Source:HGNC Symbol;Acc:5394]
CFL1	NA
CFLAR	NA
CFP	complement factor properdin [Source:HGNC Symbol;Acc:8864]
CFTR	cystic fibrosis transmembrane conductance regulator (ATP-binding cassette sub-family C, member 7) [Source:HGNC Symbol;Acc:1884]
CGA	glycoprotein hormones, alpha polypeptide [Source:HGNC Symbol;Acc:1885]
CGB	chorionic gonadotropin, beta polypeptide [Source:HGNC Symbol;Acc:1886]
CGB2	chorionic gonadotropin, beta polypeptide 2 [Source:HGNC Symbol;Acc:16722]
CGB5	chorionic gonadotropin, beta polypeptide 5 [Source:HGNC Symbol;Acc:16452]
CGB7	chorionic gonadotropin, beta polypeptide 7 [Source:HGNC Symbol;Acc:16451]
CGB8	chorionic gonadotropin, beta polypeptide 8 [Source:HGNC Symbol;Acc:16453]
CGREF1	cell growth regulator with EF-hand domain 1 [Source:HGNC Symbol;Acc:16962]
CH25H	NA
CHAD	chondroadherin [Source:HGNC Symbol;Acc:1909]
CHADL	chondroadherin-like [Source:HGNC Symbol;Acc:25165]
CHAT	choline O-acetyltransferase [Source:HGNC Symbol;Acc:1912]
CHD1	NA
CHD4	NA
CHEK1	checkpoint kinase 1 [Source:HGNC Symbol;Acc:1925]
CHEK2	checkpoint kinase 2 [Source:HGNC Symbol;Acc:16627]
CHGA	chromogranin A (parathyroid secretory protein 1) [Source:HGNC Symbol;Acc:1929]
CHGB	chromogranin B (secretogranin 1) [Source:HGNC Symbol;Acc:1930]
CHI3L1	chitinase 3-like 1 (cartilage glycoprotein-39) [Source:HGNC Symbol;Acc:1932]
CHI3L2	chitinase 3-like 2 [Source:HGNC Symbol;Acc:1933]
CHIA	chitinase, acidic [Source:HGNC Symbol;Acc:17432]
CHID1	chitinase domain containing 1 [Source:HGNC Symbol;Acc:28474]
CHIT1	chitinase 1 (chitotriosidase) [Source:HGNC Symbol;Acc:1936]
CHKA	NA
CHL1	cell adhesion molecule L1-like [Source:HGNC Symbol;Acc:1939]
CHN2	NA
CHPT1	NA
CHRD	chordin [Source:HGNC Symbol;Acc:1949]
CHRDL1	chordin-like 1 [Source:HGNC Symbol;Acc:29861]
CHRDL2	chordin-like 2 [Source:HGNC Symbol;Acc:24168]
CHRFAM7A	CHRNA7 (cholinergic receptor, nicotinic, alpha 7, exons 5-10) and FAM7A (family with sequence similarity 7A, exons A-E) fusion [Source:HGNC Symbol;Acc:15781]
CHRM1	cholinergic receptor, muscarinic 1 [Source:HGNC Symbol;Acc:1950]
CHRM2	cholinergic receptor, muscarinic 2 [Source:HGNC Symbol;Acc:1951]
CHRM3	cholinergic receptor, muscarinic 3 [Source:HGNC Symbol;Acc:1952]
CHRM4	cholinergic receptor, muscarinic 4 [Source:HGNC Symbol;Acc:1953]
CHRM5	cholinergic receptor, muscarinic 5 [Source:HGNC Symbol;Acc:1954]
CHRNA1	cholinergic receptor, nicotinic, alpha 1 (muscle) [Source:HGNC Symbol;Acc:1955]
CHRNA10	cholinergic receptor, nicotinic, alpha 10 (neuronal) [Source:HGNC Symbol;Acc:13800]
CHRNA2	cholinergic receptor, nicotinic, alpha 2 (neuronal) [Source:HGNC Symbol;Acc:1956]
CHRNA3	cholinergic receptor, nicotinic, alpha 3 (neuronal) [Source:HGNC Symbol;Acc:1957]
CHRNA4	cholinergic receptor, nicotinic, alpha 4 (neuronal) [Source:HGNC Symbol;Acc:1958]
CHRNA5	cholinergic receptor, nicotinic, alpha 5 (neuronal) [Source:HGNC Symbol;Acc:1959]
CHRNA6	cholinergic receptor, nicotinic, alpha 6 (neuronal) [Source:HGNC Symbol;Acc:15963]
CHRNA7	cholinergic receptor, nicotinic, alpha 7 (neuronal) [Source:HGNC Symbol;Acc:1960]
CHRNA9	cholinergic receptor, nicotinic, alpha 9 (neuronal) [Source:HGNC Symbol;Acc:14079]
CHRNB1	cholinergic receptor, nicotinic, beta 1 (muscle) [Source:HGNC Symbol;Acc:1961]
CHRNB2	cholinergic receptor, nicotinic, beta 2 (neuronal) [Source:HGNC Symbol;Acc:1962]
CHRNB3	cholinergic receptor, nicotinic, beta 3 (neuronal) [Source:HGNC Symbol;Acc:1963]
CHRNB4	cholinergic receptor, nicotinic, beta 4 (neuronal) [Source:HGNC Symbol;Acc:1964]
CHRND	cholinergic receptor, nicotinic, delta (muscle) [Source:HGNC Symbol;Acc:1965]
CHRNE	cholinergic receptor, nicotinic, epsilon (muscle) [Source:HGNC Symbol;Acc:1966]
CHRNG	cholinergic receptor, nicotinic, gamma (muscle) [Source:HGNC Symbol;Acc:1967]
CHST1	carbohydrate (keratan sulfate Gal-6) sulfotransferase 1 [Source:HGNC Symbol;Acc:1969]
CHST10	carbohydrate sulfotransferase 10 [Source:HGNC Symbol;Acc:19650]
CHST11	carbohydrate (chondroitin 4) sulfotransferase 11 [Source:HGNC Symbol;Acc:17422]
CHST12	carbohydrate (chondroitin 4) sulfotransferase 12 [Source:HGNC Symbol;Acc:17423]
CHST13	carbohydrate (chondroitin 4) sulfotransferase 13 [Source:HGNC Symbol;Acc:21755]
CHST2	carbohydrate (N-acetylglucosamine-6-O) sulfotransferase 2 [Source:HGNC Symbol;Acc:1970]
CHST3	carbohydrate (chondroitin 6) sulfotransferase 3 [Source:HGNC Symbol;Acc:1971]
CHST4	carbohydrate (N-acetylglucosamine 6-O) sulfotransferase 4 [Source:HGNC Symbol;Acc:1972]
CHST5	carbohydrate (N-acetylglucosamine 6-O) sulfotransferase 5 [Source:HGNC Symbol;Acc:1973]
CHST6	carbohydrate (N-acetylglucosamine 6-O) sulfotransferase 6 [Source:HGNC Symbol;Acc:6938]
CHST7	carbohydrate (N-acetylglucosamine 6-O) sulfotransferase 7 [Source:HGNC Symbol;Acc:13817]
CHST8	carbohydrate (N-acetylgalactosamine 4-0) sulfotransferase 8 [Source:HGNC Symbol;Acc:15993]
CHST9	carbohydrate (N-acetylgalactosamine 4-0) sulfotransferase 9 [Source:HGNC Symbol;Acc:19898]
CHSY1	chondroitin sulfate synthase 1 [Source:HGNC Symbol;Acc:17198]
CHUK	conserved helix-loop-helix ubiquitous kinase [Source:HGNC Symbol;Acc:1974]
CHURC1	NA
CIC	NA
CILP	cartilage intermediate layer protein, nucleotide pyrophosphohydrolase [Source:HGNC Symbol;Acc:1980]
CILP2	cartilage intermediate layer protein 2 [Source:HGNC Symbol;Acc:24213]
CIP2A	NA
CISD1	CDGSH iron sulfur domain 1 [Source:HGNC Symbol;Acc:30880]
CISH	NA
CIT	citron (rho-interacting, serine/threonine kinase 21) [Source:HGNC Symbol;Acc:1985]
CKLF	chemokine-like factor [Source:HGNC Symbol;Acc:13253]
CKM	NA
CLC	NA
CLCA1	chloride channel accessory 1 [Source:HGNC Symbol;Acc:2015]
CLCA2	chloride channel accessory 2 [Source:HGNC Symbol;Acc:2016]
CLCA3P	chloride channel accessory 3, pseudogene [Source:HGNC Symbol;Acc:2017]
CLCA4	chloride channel accessory 4 [Source:HGNC Symbol;Acc:2018]
CLCC1	NA
CLCF1	cardiotrophin-like cytokine factor 1 [Source:HGNC Symbol;Acc:17412]
CLCN1	chloride channel, voltage-sensitive 1 [Source:HGNC Symbol;Acc:2019]
CLCN2	chloride channel, voltage-sensitive 2 [Source:HGNC Symbol;Acc:2020]
CLCN3	chloride channel, voltage-sensitive 3 [Source:HGNC Symbol;Acc:2021]
CLCN4	chloride channel, voltage-sensitive 4 [Source:HGNC Symbol;Acc:2022]
CLCN5	chloride channel, voltage-sensitive 5 [Source:HGNC Symbol;Acc:2023]
CLCN6	NA
CLCN7	NA
CLCNKA	chloride channel, voltage-sensitive Ka [Source:HGNC Symbol;Acc:2026]
CLCNKB	chloride channel, voltage-sensitive Kb [Source:HGNC Symbol;Acc:2027]
CLDN18	claudin 18 [Source:HGNC Symbol;Acc:2039]
CLEC10A	C-type lectin domain family 10, member A [Source:HGNC Symbol;Acc:16916]
CLEC11A	C-type lectin domain family 11, member A [Source:HGNC Symbol;Acc:10576]
CLEC12A	NA
CLEC14A	C-type lectin domain family 14, member A [Source:HGNC Symbol;Acc:19832]
CLEC3A	C-type lectin domain family 3, member A [Source:HGNC Symbol;Acc:2052]
CLEC3B	C-type lectin domain family 3, member B [Source:HGNC Symbol;Acc:11891]
CLEC4C	C-type lectin domain family 4, member C [Source:HGNC Symbol;Acc:13258]
CLEC4E	NA
CLEC4M	C-type lectin domain family 4, member M [Source:HGNC Symbol;Acc:13523]
CLK1	CDC-like kinase 1 [Source:HGNC Symbol;Acc:2068]
CLK2	CDC-like kinase 2 [Source:HGNC Symbol;Acc:2069]
CLK3	CDC-like kinase 3 [Source:HGNC Symbol;Acc:2071]
CLK4	CDC-like kinase 4 [Source:HGNC Symbol;Acc:13659]
CLNK	NA
CLOCK	NA
CLPS	colipase, pancreatic [Source:HGNC Symbol;Acc:2085]
CLPSL2	colipase-like 2 [Source:HGNC Symbol;Acc:21250]
CLSTN1	calsyntenin 1 [Source:HGNC Symbol;Acc:17447]
CLU	clusterin [Source:HGNC Symbol;Acc:2095]
CLUL1	clusterin-like 1 (retinal) [Source:HGNC Symbol;Acc:2096]
CMA1	chymase 1, mast cell [Source:HGNC Symbol;Acc:2097]
CMKLR1	chemokine-like receptor 1 [Source:HGNC Symbol;Acc:2121]
CMKLR2	NA
CMPK1	NA
CMTM8	NA
CNDP1	carnosine dipeptidase 1 (metallopeptidase M20 family) [Source:HGNC Symbol;Acc:20675]
CNGA1	cyclic nucleotide gated channel alpha 1 [Source:HGNC Symbol;Acc:2148]
CNGA2	cyclic nucleotide gated channel alpha 2 [Source:HGNC Symbol;Acc:2149]
CNGA3	cyclic nucleotide gated channel alpha 3 [Source:HGNC Symbol;Acc:2150]
CNGA4	cyclic nucleotide gated channel alpha 4 [Source:HGNC Symbol;Acc:2152]
CNGB1	cyclic nucleotide gated channel beta 1 [Source:HGNC Symbol;Acc:2151]
CNGB3	cyclic nucleotide gated channel beta 3 [Source:HGNC Symbol;Acc:2153]
CNP	2',3'-cyclic nucleotide 3' phosphodiesterase [Source:HGNC Symbol;Acc:2158]
CNPY4	NA
CNR1	cannabinoid receptor 1 (brain) [Source:HGNC Symbol;Acc:2159]
CNR2	cannabinoid receptor 2 (macrophage) [Source:HGNC Symbol;Acc:2160]
CNTF	ciliary neurotrophic factor [Source:HGNC Symbol;Acc:2169]
CNTFR	ciliary neurotrophic factor receptor [Source:HGNC Symbol;Acc:2170]
CNTN1	contactin 1 [Source:HGNC Symbol;Acc:2171]
CNTN2	contactin 2 (axonal) [Source:HGNC Symbol;Acc:2172]
CNTN4	contactin 4 [Source:HGNC Symbol;Acc:2174]
CNTNAP3	contactin associated protein-like 3 [Source:HGNC Symbol;Acc:13834]
COCH	cochlin [Source:HGNC Symbol;Acc:2180]
COIL	NA
COL10A1	collagen, type X, alpha 1 [Source:HGNC Symbol;Acc:2185]
COL11A1	collagen, type XI, alpha 1 [Source:HGNC Symbol;Acc:2186]
COL11A2	collagen, type XI, alpha 2 [Source:HGNC Symbol;Acc:2187]
COL12A1	collagen, type XII, alpha 1 [Source:HGNC Symbol;Acc:2188]
COL13A1	collagen, type XIII, alpha 1 [Source:HGNC Symbol;Acc:2190]
COL14A1	collagen, type XIV, alpha 1 [Source:HGNC Symbol;Acc:2191]
COL15A1	collagen, type XV, alpha 1 [Source:HGNC Symbol;Acc:2192]
COL16A1	collagen, type XVI, alpha 1 [Source:HGNC Symbol;Acc:2193]
COL17A1	collagen, type XVII, alpha 1 [Source:HGNC Symbol;Acc:2194]
COL18A1	collagen, type XVIII, alpha 1 [Source:HGNC Symbol;Acc:2195]
COL19A1	collagen, type XIX, alpha 1 [Source:HGNC Symbol;Acc:2196]
COL1A1	collagen, type I, alpha 1 [Source:HGNC Symbol;Acc:2197]
COL1A2	collagen, type I, alpha 2 [Source:HGNC Symbol;Acc:2198]
COL20A1	collagen, type XX, alpha 1 [Source:HGNC Symbol;Acc:14670]
COL21A1	collagen, type XXI, alpha 1 [Source:HGNC Symbol;Acc:17025]
COL22A1	collagen, type XXII, alpha 1 [Source:HGNC Symbol;Acc:22989]
COL23A1	collagen, type XXIII, alpha 1 [Source:HGNC Symbol;Acc:22990]
COL24A1	collagen, type XXIV, alpha 1 [Source:HGNC Symbol;Acc:20821]
COL25A1	collagen, type XXV, alpha 1 [Source:HGNC Symbol;Acc:18603]
COL26A1	collagen, type XXVI, alpha 1 [Source:HGNC Symbol;Acc:18038]
COL27A1	collagen, type XXVII, alpha 1 [Source:HGNC Symbol;Acc:22986]
COL28A1	collagen, type XXVIII, alpha 1 [Source:HGNC Symbol;Acc:22442]
COL2A1	collagen, type II, alpha 1 [Source:HGNC Symbol;Acc:2200]
COL3A1	collagen, type III, alpha 1 [Source:HGNC Symbol;Acc:2201]
COL4A1	collagen, type IV, alpha 1 [Source:HGNC Symbol;Acc:2202]
COL4A2	collagen, type IV, alpha 2 [Source:HGNC Symbol;Acc:2203]
COL4A3	collagen, type IV, alpha 3 (Goodpasture antigen) [Source:HGNC Symbol;Acc:2204]
COL4A4	collagen, type IV, alpha 4 [Source:HGNC Symbol;Acc:2206]
COL4A5	collagen, type IV, alpha 5 [Source:HGNC Symbol;Acc:2207]
COL4A6	collagen, type IV, alpha 6 [Source:HGNC Symbol;Acc:2208]
COL5A1	collagen, type V, alpha 1 [Source:HGNC Symbol;Acc:2209]
COL5A2	collagen, type V, alpha 2 [Source:HGNC Symbol;Acc:2210]
COL5A3	collagen, type V, alpha 3 [Source:HGNC Symbol;Acc:14864]
COL6A1	collagen, type VI, alpha 1 [Source:HGNC Symbol;Acc:2211]
COL6A2	collagen, type VI, alpha 2 [Source:HGNC Symbol;Acc:2212]
COL6A3	collagen, type VI, alpha 3 [Source:HGNC Symbol;Acc:2213]
COL6A5	collagen, type VI, alpha 5 [Source:HGNC Symbol;Acc:26674]
COL6A6	collagen, type VI, alpha 6 [Source:HGNC Symbol;Acc:27023]
COL7A1	collagen, type VII, alpha 1 [Source:HGNC Symbol;Acc:2214]
COL8A1	collagen, type VIII, alpha 1 [Source:HGNC Symbol;Acc:2215]
COL8A2	collagen, type VIII, alpha 2 [Source:HGNC Symbol;Acc:2216]
COL9A1	collagen, type IX, alpha 1 [Source:HGNC Symbol;Acc:2217]
COL9A2	collagen, type IX, alpha 2 [Source:HGNC Symbol;Acc:2218]
COL9A3	collagen, type IX, alpha 3 [Source:HGNC Symbol;Acc:2219]
COLEC10	collectin sub-family member 10 (C-type lectin) [Source:HGNC Symbol;Acc:2220]
COLQ	collagen-like tail subunit (single strand of homotrimer) of asymmetric acetylcholinesterase [Source:HGNC Symbol;Acc:2226]
COMP	cartilage oligomeric matrix protein [Source:HGNC Symbol;Acc:2227]
COMT	catechol-O-methyltransferase [Source:HGNC Symbol;Acc:2228]
COP1	NA
COPA	coatomer protein complex, subunit alpha [Source:HGNC Symbol;Acc:2230]
COQ2	NA
COQ8B	NA
CORIN	corin, serine peptidase [Source:HGNC Symbol;Acc:19012]
CORO7	NA
CORT	cortistatin [Source:HGNC Symbol;Acc:2257]
CP	ceruloplasmin (ferroxidase) [Source:HGNC Symbol;Acc:2295]
CPA1	carboxypeptidase A1 (pancreatic) [Source:HGNC Symbol;Acc:2296]
CPA2	carboxypeptidase A2 (pancreatic) [Source:HGNC Symbol;Acc:2297]
CPA3	carboxypeptidase A3 (mast cell) [Source:HGNC Symbol;Acc:2298]
CPA4	carboxypeptidase A4 [Source:HGNC Symbol;Acc:15740]
CPA5	carboxypeptidase A5 [Source:HGNC Symbol;Acc:15722]
CPA6	carboxypeptidase A6 [Source:HGNC Symbol;Acc:17245]
CPAMD8	C3 and PZP-like, alpha-2-macroglobulin domain containing 8 [Source:HGNC Symbol;Acc:23228]
CPB1	carboxypeptidase B1 (tissue) [Source:HGNC Symbol;Acc:2299]
CPB2	carboxypeptidase B2 (plasma) [Source:HGNC Symbol;Acc:2300]
CPD	NA
CPE	carboxypeptidase E [Source:HGNC Symbol;Acc:2303]
CPM	carboxypeptidase M [Source:HGNC Symbol;Acc:2311]
CPN1	carboxypeptidase N, polypeptide 1 [Source:HGNC Symbol;Acc:2312]
CPN2	carboxypeptidase N, polypeptide 2 [Source:HGNC Symbol;Acc:2313]
CPOX	NA
CPQ	carboxypeptidase Q [Source:HGNC Symbol;Acc:16910]
CPS1	carbamoyl-phosphate synthase 1, mitochondrial [Source:HGNC Symbol;Acc:2323]
CPT1A	carnitine palmitoyltransferase 1A (liver) [Source:HGNC Symbol;Acc:2328]
CPT1B	carnitine palmitoyltransferase 1B (muscle) [Source:HGNC Symbol;Acc:2329]
CPT2	carnitine palmitoyltransferase 2 [Source:HGNC Symbol;Acc:2330]
CPXM1	carboxypeptidase X (M14 family), member 1 [Source:HGNC Symbol;Acc:15771]
CPXM2	carboxypeptidase X (M14 family), member 2 [Source:HGNC Symbol;Acc:26977]
CPZ	carboxypeptidase Z [Source:HGNC Symbol;Acc:2333]
CR1	complement component (3b/4b) receptor 1 (Knops blood group) [Source:HGNC Symbol;Acc:2334]
CR1L	complement component (3b/4b) receptor 1-like [Source:HGNC Symbol;Acc:2335]
CR2	complement component (3d/Epstein Barr virus) receptor 2 [Source:HGNC Symbol;Acc:2336]
CRABP2	NA
CRAT	NA
CRB1	crumbs homolog 1 (Drosophila) [Source:HGNC Symbol;Acc:2343]
CRB2	crumbs homolog 2 (Drosophila) [Source:HGNC Symbol;Acc:18688]
CRBN	NA
CREB1	NA
CREBBP	CREB binding protein [Source:HGNC Symbol;Acc:2348]
CREG1	cellular repressor of E1A-stimulated genes 1 [Source:HGNC Symbol;Acc:2351]
CREG2	cellular repressor of E1A-stimulated genes 2 [Source:HGNC Symbol;Acc:14272]
CRELD2	cysteine-rich with EGF-like domains 2 [Source:HGNC Symbol;Acc:28150]
CRH	corticotropin releasing hormone [Source:HGNC Symbol;Acc:2355]
CRHBP	corticotropin releasing hormone binding protein [Source:HGNC Symbol;Acc:2356]
CRHR1	corticotropin releasing hormone receptor 1 [Source:HGNC Symbol;Acc:2357]
CRHR2	corticotropin releasing hormone receptor 2 [Source:HGNC Symbol;Acc:2358]
CRIM1	cysteine rich transmembrane BMP regulator 1 (chordin-like) [Source:HGNC Symbol;Acc:2359]
CRISP1	cysteine-rich secretory protein 1 [Source:HGNC Symbol;Acc:304]
CRISP2	cysteine-rich secretory protein 2 [Source:HGNC Symbol;Acc:12024]
CRISP3	cysteine-rich secretory protein 3 [Source:HGNC Symbol;Acc:16904]
CRISPLD2	cysteine-rich secretory protein LCCL domain containing 2 [Source:HGNC Symbol;Acc:25248]
CRKL	NA
CRLF1	cytokine receptor-like factor 1 [Source:HGNC Symbol;Acc:2364]
CRLF2	cytokine receptor-like factor 2 [Source:HGNC Symbol;Acc:14281]
CRMP1	NA
CROT	NA
CRP	C-reactive protein, pentraxin-related [Source:HGNC Symbol;Acc:2367]
CRTAC1	cartilage acidic protein 1 [Source:HGNC Symbol;Acc:14882]
CRTAM	cytotoxic and regulatory T cell molecule [Source:HGNC Symbol;Acc:24313]
CRTAP	cartilage associated protein [Source:HGNC Symbol;Acc:2379]
CRTC1	NA
CRTC2	NA
CRY1	NA
CRY2	cryptochrome 2 (photolyase-like) [Source:HGNC Symbol;Acc:2385]
CRYBG2	NA
CRYGD	NA
CRYZ	NA
CSF1	colony stimulating factor 1 (macrophage) [Source:HGNC Symbol;Acc:2432]
CSF1R	colony stimulating factor 1 receptor [Source:HGNC Symbol;Acc:2433]
CSF2	colony stimulating factor 2 (granulocyte-macrophage) [Source:HGNC Symbol;Acc:2434]
CSF2RA	colony stimulating factor 2 receptor, alpha, low-affinity (granulocyte-macrophage) [Source:HGNC Symbol;Acc:2435]
CSF2RB	colony stimulating factor 2 receptor, beta, low-affinity (granulocyte-macrophage) [Source:HGNC Symbol;Acc:2436]
CSF3	colony stimulating factor 3 (granulocyte) [Source:HGNC Symbol;Acc:2438]
CSF3R	colony stimulating factor 3 receptor (granulocyte) [Source:HGNC Symbol;Acc:2439]
CSH1	chorionic somatomammotropin hormone 1 (placental lactogen) [Source:HGNC Symbol;Acc:2440]
CSH2	chorionic somatomammotropin hormone 2 [Source:HGNC Symbol;Acc:2441]
CSHL1	chorionic somatomammotropin hormone-like 1 [Source:HGNC Symbol;Acc:2442]
CSK	c-src tyrosine kinase [Source:HGNC Symbol;Acc:2444]
CSMD1	NA
CSN1S1	casein alpha s1 [Source:HGNC Symbol;Acc:2445]
CSN2	casein beta [Source:HGNC Symbol;Acc:2447]
CSN3	casein kappa [Source:HGNC Symbol;Acc:2446]
CSNK1A1	casein kinase 1, alpha 1 [Source:HGNC Symbol;Acc:2451]
CSNK1A1L	casein kinase 1, alpha 1-like [Source:HGNC Symbol;Acc:20289]
CSNK1D	casein kinase 1, delta [Source:HGNC Symbol;Acc:2452]
CSNK1E	casein kinase 1, epsilon [Source:HGNC Symbol;Acc:2453]
CSNK1G1	casein kinase 1, gamma 1 [Source:HGNC Symbol;Acc:2454]
CSNK1G2	casein kinase 1, gamma 2 [Source:HGNC Symbol;Acc:2455]
CSNK1G3	casein kinase 1, gamma 3 [Source:HGNC Symbol;Acc:2456]
CSNK2A1	casein kinase 2, alpha 1 polypeptide [Source:HGNC Symbol;Acc:2457]
CSNK2A2	casein kinase 2, alpha prime polypeptide [Source:HGNC Symbol;Acc:2459]
CSNK2A3	NA
CSPG4	chondroitin sulfate proteoglycan 4 [Source:HGNC Symbol;Acc:2466]
CSPG5	chondroitin sulfate proteoglycan 5 (neuroglycan C) [Source:HGNC Symbol;Acc:2467]
CSRNP3	NA
CSRP3	NA
CST1	cystatin SN [Source:HGNC Symbol;Acc:2473]
CST2	cystatin SA [Source:HGNC Symbol;Acc:2474]
CST3	cystatin C [Source:HGNC Symbol;Acc:2475]
CST4	cystatin S [Source:HGNC Symbol;Acc:2476]
CST5	cystatin D [Source:HGNC Symbol;Acc:2477]
CST6	cystatin E/M [Source:HGNC Symbol;Acc:2478]
CST7	cystatin F (leukocystatin) [Source:HGNC Symbol;Acc:2479]
CST8	cystatin 8 (cystatin-related epididymal specific) [Source:HGNC Symbol;Acc:2480]
CST9	cystatin 9 (testatin) [Source:HGNC Symbol;Acc:13261]
CST9L	cystatin 9-like [Source:HGNC Symbol;Acc:16233]
CTAG1B	NA
CTAG2	NA
CTBS	chitobiase, di-N-acetyl- [Source:HGNC Symbol;Acc:2496]
CTDSP1	CTD (carboxy-terminal domain, RNA polymerase II, polypeptide A) small phosphatase 1 [Source:HGNC Symbol;Acc:21614]
CTF1	cardiotrophin 1 [Source:HGNC Symbol;Acc:2499]
CTGF	connective tissue growth factor [Source:HGNC Symbol;Acc:2500]
CTH	NA
CTHRC1	collagen triple helix repeat containing 1 [Source:HGNC Symbol;Acc:18831]
CTLA4	cytotoxic T-lymphocyte-associated protein 4 [Source:HGNC Symbol;Acc:2505]
CTNNA2	NA
CTNNA3	NA
CTNNB1	catenin (cadherin-associated protein), beta 1, 88kDa [Source:HGNC Symbol;Acc:2514]
CTNNBL1	NA
CTPS1	NA
CTRB1	chymotrypsinogen B1 [Source:HGNC Symbol;Acc:2521]
CTRB2	chymotrypsinogen B2 [Source:HGNC Symbol;Acc:2522]
CTRC	chymotrypsin C (caldecrin) [Source:HGNC Symbol;Acc:2523]
CTRL	chymotrypsin-like [Source:HGNC Symbol;Acc:2524]
CTSA	cathepsin A [Source:HGNC Symbol;Acc:9251]
CTSB	cathepsin B [Source:HGNC Symbol;Acc:2527]
CTSC	cathepsin C [Source:HGNC Symbol;Acc:2528]
CTSD	cathepsin D [Source:HGNC Symbol;Acc:2529]
CTSE	cathepsin E [Source:HGNC Symbol;Acc:2530]
CTSF	cathepsin F [Source:HGNC Symbol;Acc:2531]
CTSG	cathepsin G [Source:HGNC Symbol;Acc:2532]
CTSH	cathepsin H [Source:HGNC Symbol;Acc:2535]
CTSK	cathepsin K [Source:HGNC Symbol;Acc:2536]
CTSL	cathepsin L [Source:HGNC Symbol;Acc:2537]
CTSO	NA
CTSS	cathepsin S [Source:HGNC Symbol;Acc:2545]
CTSV	cathepsin V [Source:HGNC Symbol;Acc:2538]
CTSW	cathepsin W [Source:HGNC Symbol;Acc:2546]
CTSZ	cathepsin Z [Source:HGNC Symbol;Acc:2547]
CUBN	NA
CUL4A	NA
CUX2	NA
CX3CL1	chemokine (C-X3-C motif) ligand 1 [Source:HGNC Symbol;Acc:10647]
CX3CR1	chemokine (C-X3-C motif) receptor 1 [Source:HGNC Symbol;Acc:2558]
CXADR	coxsackie virus and adenovirus receptor [Source:HGNC Symbol;Acc:2559]
CXCL1	chemokine (C-X-C motif) ligand 1 (melanoma growth stimulating activity, alpha) [Source:HGNC Symbol;Acc:4602]
CXCL10	chemokine (C-X-C motif) ligand 10 [Source:HGNC Symbol;Acc:10637]
CXCL11	chemokine (C-X-C motif) ligand 11 [Source:HGNC Symbol;Acc:10638]
CXCL12	chemokine (C-X-C motif) ligand 12 [Source:HGNC Symbol;Acc:10672]
CXCL13	chemokine (C-X-C motif) ligand 13 [Source:HGNC Symbol;Acc:10639]
CXCL14	chemokine (C-X-C motif) ligand 14 [Source:HGNC Symbol;Acc:10640]
CXCL16	chemokine (C-X-C motif) ligand 16 [Source:HGNC Symbol;Acc:16642]
CXCL17	chemokine (C-X-C motif) ligand 17 [Source:HGNC Symbol;Acc:19232]
CXCL2	chemokine (C-X-C motif) ligand 2 [Source:HGNC Symbol;Acc:4603]
CXCL3	chemokine (C-X-C motif) ligand 3 [Source:HGNC Symbol;Acc:4604]
CXCL5	chemokine (C-X-C motif) ligand 5 [Source:HGNC Symbol;Acc:10642]
CXCL6	chemokine (C-X-C motif) ligand 6 [Source:HGNC Symbol;Acc:10643]
CXCL8	NA
CXCL9	chemokine (C-X-C motif) ligand 9 [Source:HGNC Symbol;Acc:7098]
CXCR1	chemokine (C-X-C motif) receptor 1 [Source:HGNC Symbol;Acc:6026]
CXCR2	chemokine (C-X-C motif) receptor 2 [Source:HGNC Symbol;Acc:6027]
CXCR3	chemokine (C-X-C motif) receptor 3 [Source:HGNC Symbol;Acc:4540]
CXCR4	chemokine (C-X-C motif) receptor 4 [Source:HGNC Symbol;Acc:2561]
CXCR5	chemokine (C-X-C motif) receptor 5 [Source:HGNC Symbol;Acc:1060]
CXCR6	chemokine (C-X-C motif) receptor 6 [Source:HGNC Symbol;Acc:16647]
CXXC4	NA
CYB5D2	cytochrome b5 domain containing 2 [Source:HGNC Symbol;Acc:28471]
CYB5R1	NA
CYB5R2	NA
CYB5R3	cytochrome b5 reductase 3 [Source:HGNC Symbol;Acc:2873]
CYB5R4	NA
CYBA	NA
CYBB	cytochrome b-245, beta polypeptide [Source:HGNC Symbol;Acc:2578]
CYCSP5	NA
CYP11A1	cytochrome P450, family 11, subfamily A, polypeptide 1 [Source:HGNC Symbol;Acc:2590]
CYP11B1	cytochrome P450, family 11, subfamily B, polypeptide 1 [Source:HGNC Symbol;Acc:2591]
CYP11B2	cytochrome P450, family 11, subfamily B, polypeptide 2 [Source:HGNC Symbol;Acc:2592]
CYP17A1	cytochrome P450, family 17, subfamily A, polypeptide 1 [Source:HGNC Symbol;Acc:2593]
CYP19A1	cytochrome P450, family 19, subfamily A, polypeptide 1 [Source:HGNC Symbol;Acc:2594]
CYP1A1	cytochrome P450, family 1, subfamily A, polypeptide 1 [Source:HGNC Symbol;Acc:2595]
CYP1A2	cytochrome P450, family 1, subfamily A, polypeptide 2 [Source:HGNC Symbol;Acc:2596]
CYP1B1	cytochrome P450, family 1, subfamily B, polypeptide 1 [Source:HGNC Symbol;Acc:2597]
CYP20A1	cytochrome P450, family 20, subfamily A, polypeptide 1 [Source:HGNC Symbol;Acc:20576]
CYP21A2	cytochrome P450, family 21, subfamily A, polypeptide 2 [Source:HGNC Symbol;Acc:2600]
CYP24A1	cytochrome P450, family 24, subfamily A, polypeptide 1 [Source:HGNC Symbol;Acc:2602]
CYP26A1	cytochrome P450, family 26, subfamily A, polypeptide 1 [Source:HGNC Symbol;Acc:2603]
CYP26B1	cytochrome P450, family 26, subfamily B, polypeptide 1 [Source:HGNC Symbol;Acc:20581]
CYP26C1	cytochrome P450, family 26, subfamily C, polypeptide 1 [Source:HGNC Symbol;Acc:20577]
CYP27A1	cytochrome P450, family 27, subfamily A, polypeptide 1 [Source:HGNC Symbol;Acc:2605]
CYP27B1	cytochrome P450, family 27, subfamily B, polypeptide 1 [Source:HGNC Symbol;Acc:2606]
CYP2A13	cytochrome P450, family 2, subfamily A, polypeptide 13 [Source:HGNC Symbol;Acc:2608]
CYP2A6	cytochrome P450, family 2, subfamily A, polypeptide 6 [Source:HGNC Symbol;Acc:2610]
CYP2A7	cytochrome P450, family 2, subfamily A, polypeptide 7 [Source:HGNC Symbol;Acc:2611]
CYP2A7P1	NA
CYP2B6	cytochrome P450, family 2, subfamily B, polypeptide 6 [Source:HGNC Symbol;Acc:2615]
CYP2C18	cytochrome P450, family 2, subfamily C, polypeptide 18 [Source:HGNC Symbol;Acc:2620]
CYP2C19	cytochrome P450, family 2, subfamily C, polypeptide 19 [Source:HGNC Symbol;Acc:2621]
CYP2C8	cytochrome P450, family 2, subfamily C, polypeptide 8 [Source:HGNC Symbol;Acc:2622]
CYP2C9	cytochrome P450, family 2, subfamily C, polypeptide 9 [Source:HGNC Symbol;Acc:2623]
CYP2D6	cytochrome P450, family 2, subfamily D, polypeptide 6 [Source:HGNC Symbol;Acc:2625]
CYP2E1	cytochrome P450, family 2, subfamily E, polypeptide 1 [Source:HGNC Symbol;Acc:2631]
CYP2F1	cytochrome P450, family 2, subfamily F, polypeptide 1 [Source:HGNC Symbol;Acc:2632]
CYP2J2	cytochrome P450, family 2, subfamily J, polypeptide 2 [Source:HGNC Symbol;Acc:2634]
CYP2R1	cytochrome P450, family 2, subfamily R, polypeptide 1 [Source:HGNC Symbol;Acc:20580]
CYP2S1	cytochrome P450, family 2, subfamily S, polypeptide 1 [Source:HGNC Symbol;Acc:15654]
CYP2U1	cytochrome P450, family 2, subfamily U, polypeptide 1 [Source:HGNC Symbol;Acc:20582]
CYP2W1	cytochrome P450, family 2, subfamily W, polypeptide 1 [Source:HGNC Symbol;Acc:20243]
CYP39A1	cytochrome P450, family 39, subfamily A, polypeptide 1 [Source:HGNC Symbol;Acc:17449]
CYP3A4	cytochrome P450, family 3, subfamily A, polypeptide 4 [Source:HGNC Symbol;Acc:2637]
CYP3A43	cytochrome P450, family 3, subfamily A, polypeptide 43 [Source:HGNC Symbol;Acc:17450]
CYP3A5	cytochrome P450, family 3, subfamily A, polypeptide 5 [Source:HGNC Symbol;Acc:2638]
CYP3A7	cytochrome P450, family 3, subfamily A, polypeptide 7 [Source:HGNC Symbol;Acc:2640]
CYP46A1	cytochrome P450, family 46, subfamily A, polypeptide 1 [Source:HGNC Symbol;Acc:2641]
CYP4A11	cytochrome P450, family 4, subfamily A, polypeptide 11 [Source:HGNC Symbol;Acc:2642]
CYP4A22	cytochrome P450, family 4, subfamily A, polypeptide 22 [Source:HGNC Symbol;Acc:20575]
CYP4B1	cytochrome P450, family 4, subfamily B, polypeptide 1 [Source:HGNC Symbol;Acc:2644]
CYP4F11	cytochrome P450, family 4, subfamily F, polypeptide 11 [Source:HGNC Symbol;Acc:13265]
CYP4F12	cytochrome P450, family 4, subfamily F, polypeptide 12 [Source:HGNC Symbol;Acc:18857]
CYP4F2	cytochrome P450, family 4, subfamily F, polypeptide 2 [Source:HGNC Symbol;Acc:2645]
CYP4F22	cytochrome P450, family 4, subfamily F, polypeptide 22 [Source:HGNC Symbol;Acc:26820]
CYP4F3	cytochrome P450, family 4, subfamily F, polypeptide 3 [Source:HGNC Symbol;Acc:2646]
CYP4F8	cytochrome P450, family 4, subfamily F, polypeptide 8 [Source:HGNC Symbol;Acc:2648]
CYP4V2	cytochrome P450, family 4, subfamily V, polypeptide 2 [Source:HGNC Symbol;Acc:23198]
CYP4X1	cytochrome P450, family 4, subfamily X, polypeptide 1 [Source:HGNC Symbol;Acc:20244]
CYP4Z1	cytochrome P450, family 4, subfamily Z, polypeptide 1 [Source:HGNC Symbol;Acc:20583]
CYP51A1	cytochrome P450, family 51, subfamily A, polypeptide 1 [Source:HGNC Symbol;Acc:2649]
CYP7A1	cytochrome P450, family 7, subfamily A, polypeptide 1 [Source:HGNC Symbol;Acc:2651]
CYP7B1	cytochrome P450, family 7, subfamily B, polypeptide 1 [Source:HGNC Symbol;Acc:2652]
CYP8B1	cytochrome P450, family 8, subfamily B, polypeptide 1 [Source:HGNC Symbol;Acc:2653]
CYR61	cysteine-rich, angiogenic inducer, 61 [Source:HGNC Symbol;Acc:2654]
CYSLTR1	cysteinyl leukotriene receptor 1 [Source:HGNC Symbol;Acc:17451]
CYSLTR2	cysteinyl leukotriene receptor 2 [Source:HGNC Symbol;Acc:18274]
CYTH2	NA
CYTL1	cytokine-like 1 [Source:HGNC Symbol;Acc:24435]
DAG1	dystroglycan 1 (dystrophin-associated glycoprotein 1) [Source:HGNC Symbol;Acc:2666]
DAGLA	diacylglycerol lipase, alpha [Source:HGNC Symbol;Acc:1165]
DAGLB	diacylglycerol lipase, beta [Source:HGNC Symbol;Acc:28923]
DAND5	DAN domain family member 5, BMP antagonist [Source:HGNC Symbol;Acc:26780]
DAO	D-amino-acid oxidase [Source:HGNC Symbol;Acc:2671]
DAOA	NA
DAPK1	death-associated protein kinase 1 [Source:HGNC Symbol;Acc:2674]
DAPK2	death-associated protein kinase 2 [Source:HGNC Symbol;Acc:2675]
DAPK3	death-associated protein kinase 3 [Source:HGNC Symbol;Acc:2676]
DARC	Duffy blood group, atypical chemokine receptor [Source:HGNC Symbol;Acc:4035]
DBF4	DBF4 homolog (S. cerevisiae) [Source:HGNC Symbol;Acc:17364]
DBH	dopamine beta-hydroxylase (dopamine beta-monooxygenase) [Source:HGNC Symbol;Acc:2689]
DBI	NA
DBP	NA
DCAF4	NA
DCBLD1	NA
DCD	dermcidin [Source:HGNC Symbol;Acc:14669]
DCK	deoxycytidine kinase [Source:HGNC Symbol;Acc:2704]
DCLK1	doublecortin-like kinase 1 [Source:HGNC Symbol;Acc:2700]
DCLK2	doublecortin-like kinase 2 [Source:HGNC Symbol;Acc:19002]
DCLK3	doublecortin-like kinase 3 [Source:HGNC Symbol;Acc:19005]
DCN	decorin [Source:HGNC Symbol;Acc:2705]
DCPS	decapping enzyme, scavenger [Source:HGNC Symbol;Acc:29812]
DCT	dopachrome tautomerase [Source:HGNC Symbol;Acc:2709]
DCTD	NA
DDAH1	NA
DDB1	NA
DDC	dopa decarboxylase (aromatic L-amino acid decarboxylase) [Source:HGNC Symbol;Acc:2719]
DDHD1	NA
DDIT3	NA
DDIT4	NA
DDO	D-aspartate oxidase [Source:HGNC Symbol;Acc:2727]
DDOST	dolichyl-diphosphooligosaccharide--protein glycosyltransferase subunit (non-catalytic) [Source:HGNC Symbol;Acc:2728]
DDR1	discoidin domain receptor tyrosine kinase 1 [Source:HGNC Symbol;Acc:2730]
DDR2	discoidin domain receptor tyrosine kinase 2 [Source:HGNC Symbol;Acc:2731]
DDRGK1	NA
DDX3X	DEAD (Asp-Glu-Ala-Asp) box helicase 3, X-linked [Source:HGNC Symbol;Acc:2745]
DDX43	NA
DDX5	NA
DEAF1	DEAF1 transcription factor [Source:HGNC Symbol;Acc:14677]
DEFA1	defensin, alpha 1 [Source:HGNC Symbol;Acc:2761]
DEFA1B	defensin, alpha 1B [Source:HGNC Symbol;Acc:33596]
DEFA3	defensin, alpha 3, neutrophil-specific [Source:HGNC Symbol;Acc:2762]
DEFA4	defensin, alpha 4, corticostatin [Source:HGNC Symbol;Acc:2763]
DEFA5	defensin, alpha 5, Paneth cell-specific [Source:HGNC Symbol;Acc:2764]
DEFA6	defensin, alpha 6, Paneth cell-specific [Source:HGNC Symbol;Acc:2765]
DEFB1	defensin, beta 1 [Source:HGNC Symbol;Acc:2766]
DEFB103A	defensin, beta 103A [Source:HGNC Symbol;Acc:15967]
DEFB103B	defensin, beta 103B [Source:HGNC Symbol;Acc:31702]
DEFB104A	defensin, beta 104A [Source:HGNC Symbol;Acc:18115]
DEFB104B	defensin, beta 104B [Source:HGNC Symbol;Acc:26165]
DEFB105A	defensin, beta 105A [Source:HGNC Symbol;Acc:18087]
DEFB105B	defensin, beta 105B [Source:HGNC Symbol;Acc:29930]
DEFB106A	defensin, beta 106A [Source:HGNC Symbol;Acc:18088]
DEFB106B	defensin, beta 106B [Source:HGNC Symbol;Acc:28879]
DEFB107A	defensin, beta 107A [Source:HGNC Symbol;Acc:18086]
DEFB107B	defensin, beta 107B [Source:HGNC Symbol;Acc:31918]
DEFB108B	defensin, beta 108B [Source:HGNC Symbol;Acc:29966]
DEFB110	defensin, beta 110 locus [Source:HGNC Symbol;Acc:18091]
DEFB112	defensin, beta 112 [Source:HGNC Symbol;Acc:18093]
DEFB113	defensin, beta 113 [Source:HGNC Symbol;Acc:18094]
DEFB114	defensin, beta 114 [Source:HGNC Symbol;Acc:18095]
DEFB115	defensin, beta 115 [Source:HGNC Symbol;Acc:18096]
DEFB116	defensin, beta 116 [Source:HGNC Symbol;Acc:18097]
DEFB118	defensin, beta 118 [Source:HGNC Symbol;Acc:16196]
DEFB126	defensin, beta 126 [Source:HGNC Symbol;Acc:15900]
DEFB127	defensin, beta 127 [Source:HGNC Symbol;Acc:16206]
DEFB4A	defensin, beta 4A [Source:HGNC Symbol;Acc:2767]
DEGS1	NA
DEPTOR	NA
DERL1	derlin 1 [Source:HGNC Symbol;Acc:28454]
DES	NA
DFFB	NA
DGAT1	diacylglycerol O-acyltransferase 1 [Source:HGNC Symbol;Acc:2843]
DGAT2	NA
DGCR6	DiGeorge syndrome critical region gene 6 [Source:HGNC Symbol;Acc:2846]
DGKB	NA
DHCR24	NA
DHCR7	7-dehydrocholesterol reductase [Source:HGNC Symbol;Acc:2860]
DHFR	dihydrofolate reductase [Source:HGNC Symbol;Acc:2861]
DHFRL1	dihydrofolate reductase-like 1 [Source:HGNC Symbol;Acc:27309]
DHH	desert hedgehog [Source:HGNC Symbol;Acc:2865]
DHODH	dihydroorotate dehydrogenase (quinone) [Source:HGNC Symbol;Acc:2867]
DHPS	NA
DHRS1	dehydrogenase/reductase (SDR family) member 1 [Source:HGNC Symbol;Acc:16445]
DHRS12	dehydrogenase/reductase (SDR family) member 12 [Source:HGNC Symbol;Acc:25832]
DHRS13	dehydrogenase/reductase (SDR family) member 13 [Source:HGNC Symbol;Acc:28326]
DHRS2	dehydrogenase/reductase (SDR family) member 2 [Source:HGNC Symbol;Acc:18349]
DHRS3	dehydrogenase/reductase (SDR family) member 3 [Source:HGNC Symbol;Acc:17693]
DHRS4	dehydrogenase/reductase (SDR family) member 4 [Source:HGNC Symbol;Acc:16985]
DHRS4L2	dehydrogenase/reductase (SDR family) member 4 like 2 [Source:HGNC Symbol;Acc:19731]
DHRS7	dehydrogenase/reductase (SDR family) member 7 [Source:HGNC Symbol;Acc:21524]
DHRS7B	dehydrogenase/reductase (SDR family) member 7B [Source:HGNC Symbol;Acc:24547]
DHRS7C	dehydrogenase/reductase (SDR family) member 7C [Source:HGNC Symbol;Acc:32423]
DHRS9	dehydrogenase/reductase (SDR family) member 9 [Source:HGNC Symbol;Acc:16888]
DHRSX	dehydrogenase/reductase (SDR family) X-linked [Source:HGNC Symbol;Acc:18399]
DHX36	NA
DIABLO	NA
DIAPH3	NA
DIO1	deiodinase, iodothyronine, type I [Source:HGNC Symbol;Acc:2883]
DIO3	deiodinase, iodothyronine, type III [Source:HGNC Symbol;Acc:2885]
DKC1	NA
DKK1	dickkopf WNT signaling pathway inhibitor 1 [Source:HGNC Symbol;Acc:2891]
DKK2	dickkopf WNT signaling pathway inhibitor 2 [Source:HGNC Symbol;Acc:2892]
DKK3	dickkopf WNT signaling pathway inhibitor 3 [Source:HGNC Symbol;Acc:2893]
DKK4	dickkopf WNT signaling pathway inhibitor 4 [Source:HGNC Symbol;Acc:2894]
DKKL1	dickkopf-like 1 [Source:HGNC Symbol;Acc:16528]
DLD	dihydrolipoamide dehydrogenase [Source:HGNC Symbol;Acc:2898]
DLG4	NA
DLG5	NA
DLK1	delta-like 1 homolog (Drosophila) [Source:HGNC Symbol;Acc:2907]
DLL3	NA
DLL4	delta-like 4 (Drosophila) [Source:HGNC Symbol;Acc:2910]
DMBT1	deleted in malignant brain tumors 1 [Source:HGNC Symbol;Acc:2926]
DMD	dystrophin [Source:HGNC Symbol;Acc:2928]
DMKN	dermokine [Source:HGNC Symbol;Acc:25063]
DMP1	dentin matrix acidic phosphoprotein 1 [Source:HGNC Symbol;Acc:2932]
DMPK	dystrophia myotonica-protein kinase [Source:HGNC Symbol;Acc:2933]
DNAH8	NA
DNAJA1	DnaJ (Hsp40) homolog, subfamily A, member 1 [Source:HGNC Symbol;Acc:5229]
DNAJB1	NA
DNAJB11	DnaJ (Hsp40) homolog, subfamily B, member 11 [Source:HGNC Symbol;Acc:14889]
DNASE1	deoxyribonuclease I [Source:HGNC Symbol;Acc:2956]
DNASE1L3	deoxyribonuclease I-like 3 [Source:HGNC Symbol;Acc:2959]
DNER	NA
DNMT1	DNA (cytosine-5-)-methyltransferase 1 [Source:HGNC Symbol;Acc:2976]
DNMT3A	DNA (cytosine-5-)-methyltransferase 3 alpha [Source:HGNC Symbol;Acc:2978]
DNMT3B	DNA (cytosine-5-)-methyltransferase 3 beta [Source:HGNC Symbol;Acc:2979]
DNMT3L	NA
DNPEP	aspartyl aminopeptidase [Source:HGNC Symbol;Acc:2981]
DNTT	NA
DOCK10	NA
DOCK8	NA
DOK5	NA
DOT1L	DOT1-like histone H3K79 methyltransferase [Source:HGNC Symbol;Acc:24948]
DPEP1	dipeptidase 1 (renal) [Source:HGNC Symbol;Acc:3002]
DPEP2	dipeptidase 2 [Source:HGNC Symbol;Acc:23028]
DPEP3	dipeptidase 3 [Source:HGNC Symbol;Acc:23029]
DPP10	dipeptidyl-peptidase 10 (non-functional) [Source:HGNC Symbol;Acc:20823]
DPP4	dipeptidyl-peptidase 4 [Source:HGNC Symbol;Acc:3009]
DPP6	dipeptidyl-peptidase 6 [Source:HGNC Symbol;Acc:3010]
DPP7	dipeptidyl-peptidase 7 [Source:HGNC Symbol;Acc:14892]
DPP8	dipeptidyl-peptidase 8 [Source:HGNC Symbol;Acc:16490]
DPP9	dipeptidyl-peptidase 9 [Source:HGNC Symbol;Acc:18648]
DPT	dermatopontin [Source:HGNC Symbol;Acc:3011]
DPYD	dihydropyrimidine dehydrogenase [Source:HGNC Symbol;Acc:3012]
DPYS	NA
DPYSL2	NA
DPYSL3	NA
DRAM1	NA
DRAXIN	dorsal inhibitory axon guidance protein [Source:HGNC Symbol;Acc:25054]
DRD1	dopamine receptor D1 [Source:HGNC Symbol;Acc:3020]
DRD2	dopamine receptor D2 [Source:HGNC Symbol;Acc:3023]
DRD3	dopamine receptor D3 [Source:HGNC Symbol;Acc:3024]
DRD4	dopamine receptor D4 [Source:HGNC Symbol;Acc:3025]
DRD5	dopamine receptor D5 [Source:HGNC Symbol;Acc:3026]
DROSHA	NA
DSCAM	Down syndrome cell adhesion molecule [Source:HGNC Symbol;Acc:3039]
DSE	NA
DSG1	NA
DSG3	NA
DSP	NA
DSPP	dentin sialophosphoprotein [Source:HGNC Symbol;Acc:3054]
DST	dystonin [Source:HGNC Symbol;Acc:1090]
DSTYK	dual serine/threonine and tyrosine protein kinase [Source:HGNC Symbol;Acc:29043]
DTNBP1	NA
DTYMK	NA
DUOX2	NA
DUSP1	NA
DUSP3	dual specificity phosphatase 3 [Source:HGNC Symbol;Acc:3069]
DUSP6	NA
DUT	deoxyuridine triphosphatase [Source:HGNC Symbol;Acc:3078]
DYNC2H1	NA
DYRK1A	dual-specificity tyrosine-(Y)-phosphorylation regulated kinase 1A [Source:HGNC Symbol;Acc:3091]
DYRK1B	dual-specificity tyrosine-(Y)-phosphorylation regulated kinase 1B [Source:HGNC Symbol;Acc:3092]
DYRK2	dual-specificity tyrosine-(Y)-phosphorylation regulated kinase 2 [Source:HGNC Symbol;Acc:3093]
DYRK3	dual-specificity tyrosine-(Y)-phosphorylation regulated kinase 3 [Source:HGNC Symbol;Acc:3094]
DYRK4	dual-specificity tyrosine-(Y)-phosphorylation regulated kinase 4 [Source:HGNC Symbol;Acc:3095]
E2F1	NA
E2F7	NA
EBI3	Epstein-Barr virus induced 3 [Source:HGNC Symbol;Acc:3129]
EBP	emopamil binding protein (sterol isomerase) [Source:HGNC Symbol;Acc:3133]
EBPL	emopamil binding protein-like [Source:HGNC Symbol;Acc:18061]
ECE1	endothelin converting enzyme 1 [Source:HGNC Symbol;Acc:3146]
ECE2	NA
ECM1	extracellular matrix protein 1 [Source:HGNC Symbol;Acc:3153]
ECM2	extracellular matrix protein 2, female organ and adipocyte specific [Source:HGNC Symbol;Acc:3154]
ECT2L	NA
EDA	ectodysplasin A [Source:HGNC Symbol;Acc:3157]
EDA2R	NA
EDAR	ectodysplasin A receptor [Source:HGNC Symbol;Acc:2895]
EDDM3A	epididymal protein 3A [Source:HGNC Symbol;Acc:16978]
EDEM2	ER degradation enhancer, mannosidase alpha-like 2 [Source:HGNC Symbol;Acc:15877]
EDIL3	EGF-like repeats and discoidin I-like domains 3 [Source:HGNC Symbol;Acc:3173]
EDN1	endothelin 1 [Source:HGNC Symbol;Acc:3176]
EDN2	endothelin 2 [Source:HGNC Symbol;Acc:3177]
EDN3	endothelin 3 [Source:HGNC Symbol;Acc:3178]
EDNRA	endothelin receptor type A [Source:HGNC Symbol;Acc:3179]
EDNRB	endothelin receptor type B [Source:HGNC Symbol;Acc:3180]
EED	NA
EEF1A1	NA
EEF2	eukaryotic translation elongation factor 2 [Source:HGNC Symbol;Acc:3214]
EEF2K	eukaryotic elongation factor-2 kinase [Source:HGNC Symbol;Acc:24615]
EFEMP1	EGF containing fibulin-like extracellular matrix protein 1 [Source:HGNC Symbol;Acc:3218]
EFEMP2	EGF containing fibulin-like extracellular matrix protein 2 [Source:HGNC Symbol;Acc:3219]
EFNA1	ephrin-A1 [Source:HGNC Symbol;Acc:3221]
EFNA4	ephrin-A4 [Source:HGNC Symbol;Acc:3224]
EFNA5	ephrin-A5 [Source:HGNC Symbol;Acc:3225]
EFNB1	ephrin-B1 [Source:HGNC Symbol;Acc:3226]
EFNB3	ephrin-B3 [Source:HGNC Symbol;Acc:3228]
EFTUD1	elongation factor Tu GTP binding domain containing 1 [Source:HGNC Symbol;Acc:25789]
EFTUD2	elongation factor Tu GTP binding domain containing 2 [Source:HGNC Symbol;Acc:30858]
EGF	epidermal growth factor [Source:HGNC Symbol;Acc:3229]
EGFL6	EGF-like-domain, multiple 6 [Source:HGNC Symbol;Acc:3235]
EGFL7	EGF-like-domain, multiple 7 [Source:HGNC Symbol;Acc:20594]
EGFL8	EGF-like-domain, multiple 8 [Source:HGNC Symbol;Acc:13944]
EGFLAM	EGF-like, fibronectin type III and laminin G domains [Source:HGNC Symbol;Acc:26810]
EGFR	epidermal growth factor receptor [Source:HGNC Symbol;Acc:3236]
EGLN1	egl-9 family hypoxia-inducible factor 1 [Source:HGNC Symbol;Acc:1232]
EGLN2	egl-9 family hypoxia-inducible factor 2 [Source:HGNC Symbol;Acc:14660]
EGLN3	egl-9 family hypoxia-inducible factor 3 [Source:HGNC Symbol;Acc:14661]
EGR1	NA
EGR2	NA
EHMT1	euchromatic histone-lysine N-methyltransferase 1 [Source:HGNC Symbol;Acc:24650]
EHMT2	euchromatic histone-lysine N-methyltransferase 2 [Source:HGNC Symbol;Acc:14129]
EIF2AK1	eukaryotic translation initiation factor 2-alpha kinase 1 [Source:HGNC Symbol;Acc:24921]
EIF2AK2	eukaryotic translation initiation factor 2-alpha kinase 2 [Source:HGNC Symbol;Acc:9437]
EIF2AK3	eukaryotic translation initiation factor 2-alpha kinase 3 [Source:HGNC Symbol;Acc:3255]
EIF2AK4	eukaryotic translation initiation factor 2 alpha kinase 4 [Source:HGNC Symbol;Acc:19687]
EIF2B1	NA
EIF2S1	NA
EIF3A	NA
EIF4A1	eukaryotic translation initiation factor 4A1 [Source:HGNC Symbol;Acc:3282]
EIF4E	eukaryotic translation initiation factor 4E [Source:HGNC Symbol;Acc:3287]
EIF4EBP1	NA
EIF4G1	NA
EIF4H	eukaryotic translation initiation factor 4H [Source:HGNC Symbol;Acc:12741]
EIF5A	NA
ELANE	elastase, neutrophil expressed [Source:HGNC Symbol;Acc:3309]
ELAVL1	ELAV like RNA binding protein 1 [Source:HGNC Symbol;Acc:3312]
ELK1	NA
ELN	elastin [Source:HGNC Symbol;Acc:3327]
ELOVL3	ELOVL fatty acid elongase 3 [Source:HGNC Symbol;Acc:18047]
ELOVL6	ELOVL fatty acid elongase 6 [Source:HGNC Symbol;Acc:15829]
ELP5	NA
ELSPBP1	epididymal sperm binding protein 1 [Source:HGNC Symbol;Acc:14417]
EMC10	ER membrane protein complex subunit 10 [Source:HGNC Symbol;Acc:27609]
EMID1	EMI domain containing 1 [Source:HGNC Symbol;Acc:18036]
EMILIN1	elastin microfibril interfacer 1 [Source:HGNC Symbol;Acc:19880]
EMILIN2	elastin microfibril interfacer 2 [Source:HGNC Symbol;Acc:19881]
EMILIN3	elastin microfibril interfacer 3 [Source:HGNC Symbol;Acc:16123]
EML4	NA
EMP1	NA
EMP2	NA
EMR2	egf-like module containing, mucin-like, hormone receptor-like 2 [Source:HGNC Symbol;Acc:3337]
EMR3	egf-like module containing, mucin-like, hormone receptor-like 3 [Source:HGNC Symbol;Acc:23647]
ENAM	enamelin [Source:HGNC Symbol;Acc:3344]
ENC1	ectodermal-neural cortex 1 (with BTB domain) [Source:HGNC Symbol;Acc:3345]
ENDOU	endonuclease, polyU-specific [Source:HGNC Symbol;Acc:14369]
ENG	endoglin [Source:HGNC Symbol;Acc:3349]
ENGASE	endo-beta-N-acetylglucosaminidase [Source:HGNC Symbol;Acc:24622]
ENHO	energy homeostasis associated [Source:HGNC Symbol;Acc:24838]
ENO2	NA
ENOSF1	NA
ENOX1	ecto-NOX disulfide-thiol exchanger 1 [Source:HGNC Symbol;Acc:25474]
ENOX2	ecto-NOX disulfide-thiol exchanger 2 [Source:HGNC Symbol;Acc:2259]
ENPEP	glutamyl aminopeptidase (aminopeptidase A) [Source:HGNC Symbol;Acc:3355]
ENPP1	ectonucleotide pyrophosphatase/phosphodiesterase 1 [Source:HGNC Symbol;Acc:3356]
ENPP2	ectonucleotide pyrophosphatase/phosphodiesterase 2 [Source:HGNC Symbol;Acc:3357]
ENPP3	ectonucleotide pyrophosphatase/phosphodiesterase 3 [Source:HGNC Symbol;Acc:3358]
ENPP5	ectonucleotide pyrophosphatase/phosphodiesterase 5 (putative) [Source:HGNC Symbol;Acc:13717]
ENPP6	ectonucleotide pyrophosphatase/phosphodiesterase 6 [Source:HGNC Symbol;Acc:23409]
ENPP7	ectonucleotide pyrophosphatase/phosphodiesterase 7 [Source:HGNC Symbol;Acc:23764]
ENTPD1	ectonucleoside triphosphate diphosphohydrolase 1 [Source:HGNC Symbol;Acc:3363]
ENTPD2	NA
ENTPD6	ectonucleoside triphosphate diphosphohydrolase 6 (putative) [Source:HGNC Symbol;Acc:3368]
EP300	E1A binding protein p300 [Source:HGNC Symbol;Acc:3373]
EPAS1	endothelial PAS domain protein 1 [Source:HGNC Symbol;Acc:3374]
EPB41	NA
EPCAM	epithelial cell adhesion molecule [Source:HGNC Symbol;Acc:11529]
EPDR1	ependymin related 1 [Source:HGNC Symbol;Acc:17572]
EPGN	epithelial mitogen [Source:HGNC Symbol;Acc:17470]
EPHA1	EPH receptor A1 [Source:HGNC Symbol;Acc:3385]
EPHA10	EPH receptor A10 [Source:HGNC Symbol;Acc:19987]
EPHA2	EPH receptor A2 [Source:HGNC Symbol;Acc:3386]
EPHA3	EPH receptor A3 [Source:HGNC Symbol;Acc:3387]
EPHA4	EPH receptor A4 [Source:HGNC Symbol;Acc:3388]
EPHA5	EPH receptor A5 [Source:HGNC Symbol;Acc:3389]
EPHA6	EPH receptor A6 [Source:HGNC Symbol;Acc:19296]
EPHA7	EPH receptor A7 [Source:HGNC Symbol;Acc:3390]
EPHA8	EPH receptor A8 [Source:HGNC Symbol;Acc:3391]
EPHB1	EPH receptor B1 [Source:HGNC Symbol;Acc:3392]
EPHB2	EPH receptor B2 [Source:HGNC Symbol;Acc:3393]
EPHB3	EPH receptor B3 [Source:HGNC Symbol;Acc:3394]
EPHB4	EPH receptor B4 [Source:HGNC Symbol;Acc:3395]
EPHB6	EPH receptor B6 [Source:HGNC Symbol;Acc:3396]
EPHX1	epoxide hydrolase 1, microsomal (xenobiotic) [Source:HGNC Symbol;Acc:3401]
EPHX2	epoxide hydrolase 2, cytoplasmic [Source:HGNC Symbol;Acc:3402]
EPM2A	NA
EPO	erythropoietin [Source:HGNC Symbol;Acc:3415]
EPOR	erythropoietin receptor [Source:HGNC Symbol;Acc:3416]
EPRS1	NA
EPX	eosinophil peroxidase [Source:HGNC Symbol;Acc:3423]
EPYC	epiphycan [Source:HGNC Symbol;Acc:3053]
ERAP1	endoplasmic reticulum aminopeptidase 1 [Source:HGNC Symbol;Acc:18173]
ERAP2	NA
ERBB2	v-erb-b2 avian erythroblastic leukemia viral oncogene homolog 2 [Source:HGNC Symbol;Acc:3430]
ERBB2IP	erbb2 interacting protein [Source:HGNC Symbol;Acc:15842]
ERBB3	v-erb-b2 avian erythroblastic leukemia viral oncogene homolog 3 [Source:HGNC Symbol;Acc:3431]
ERBB4	v-erb-b2 avian erythroblastic leukemia viral oncogene homolog 4 [Source:HGNC Symbol;Acc:3432]
ERCC1	NA
ERCC2	NA
ERCC3	NA
ERCC4	NA
ERCC5	excision repair cross-complementing rodent repair deficiency, complementation group 5 [Source:HGNC Symbol;Acc:3437]
ERCC6	NA
EREG	epiregulin [Source:HGNC Symbol;Acc:3443]
ERG	v-ets avian erythroblastosis virus E26 oncogene homolog [Source:HGNC Symbol;Acc:3446]
ERICH3	NA
ERN1	endoplasmic reticulum to nucleus signaling 1 [Source:HGNC Symbol;Acc:3449]
ERN2	endoplasmic reticulum to nucleus signaling 2 [Source:HGNC Symbol;Acc:16942]
ERO1L	ERO1-like (S. cerevisiae) [Source:HGNC Symbol;Acc:13280]
ERP29	endoplasmic reticulum protein 29 [Source:HGNC Symbol;Acc:13799]
ERP44	endoplasmic reticulum protein 44 [Source:HGNC Symbol;Acc:18311]
ERRFI1	NA
ESAM	endothelial cell adhesion molecule [Source:HGNC Symbol;Acc:17474]
ESM1	endothelial cell-specific molecule 1 [Source:HGNC Symbol;Acc:3466]
ESR1	estrogen receptor 1 [Source:HGNC Symbol;Acc:3467]
ESR2	estrogen receptor 2 (ER beta) [Source:HGNC Symbol;Acc:3468]
ESRRA	estrogen-related receptor alpha [Source:HGNC Symbol;Acc:3471]
ESRRB	estrogen-related receptor beta [Source:HGNC Symbol;Acc:3473]
ESRRG	estrogen-related receptor gamma [Source:HGNC Symbol;Acc:3474]
ESYT2	NA
ETFDH	NA
ETNPPL	ethanolamine-phosphate phospho-lyase [Source:HGNC Symbol;Acc:14404]
ETS2	NA
ETV1	NA
ETV4	NA
ETV5	NA
ETV6	NA
EVI2B	ecotropic viral integration site 2B [Source:HGNC Symbol;Acc:3500]
EWSR1	NA
EXO1	NA
EXTL2	exostosin-like glycosyltransferase 2 [Source:HGNC Symbol;Acc:3516]
EYA2	NA
EYS	eyes shut homolog (Drosophila) [Source:HGNC Symbol;Acc:21555]
EZH1	NA
EZH2	NA
EZR	NA
F10	coagulation factor X [Source:HGNC Symbol;Acc:3528]
F11	coagulation factor XI [Source:HGNC Symbol;Acc:3529]
F11R	F11 receptor [Source:HGNC Symbol;Acc:14685]
F12	coagulation factor XII (Hageman factor) [Source:HGNC Symbol;Acc:3530]
F13A1	coagulation factor XIII, A1 polypeptide [Source:HGNC Symbol;Acc:3531]
F13B	coagulation factor XIII, B polypeptide [Source:HGNC Symbol;Acc:3534]
F2	coagulation factor II (thrombin) [Source:HGNC Symbol;Acc:3535]
F2R	coagulation factor II (thrombin) receptor [Source:HGNC Symbol;Acc:3537]
F2RL1	coagulation factor II (thrombin) receptor-like 1 [Source:HGNC Symbol;Acc:3538]
F2RL2	coagulation factor II (thrombin) receptor-like 2 [Source:HGNC Symbol;Acc:3539]
F2RL3	coagulation factor II (thrombin) receptor-like 3 [Source:HGNC Symbol;Acc:3540]
F3	coagulation factor III (thromboplastin, tissue factor) [Source:HGNC Symbol;Acc:3541]
F5	coagulation factor V (proaccelerin, labile factor) [Source:HGNC Symbol;Acc:3542]
F7	coagulation factor VII (serum prothrombin conversion accelerator) [Source:HGNC Symbol;Acc:3544]
F8	coagulation factor VIII, procoagulant component [Source:HGNC Symbol;Acc:3546]
F9	coagulation factor IX [Source:HGNC Symbol;Acc:3551]
FAAH	fatty acid amide hydrolase [Source:HGNC Symbol;Acc:3553]
FAAH2	fatty acid amide hydrolase 2 [Source:HGNC Symbol;Acc:26440]
FABP1	fatty acid binding protein 1, liver [Source:HGNC Symbol;Acc:3555]
FABP2	fatty acid binding protein 2, intestinal [Source:HGNC Symbol;Acc:3556]
FABP3	NA
FABP4	fatty acid binding protein 4, adipocyte [Source:HGNC Symbol;Acc:3559]
FABP5	NA
FADD	NA
FAM177A1	NA
FAM178B	NA
FAM19A1	family with sequence similarity 19 (chemokine (C-C motif)-like), member A1 [Source:HGNC Symbol;Acc:21587]
FAM19A3	family with sequence similarity 19 (chemokine (C-C motif)-like), member A3 [Source:HGNC Symbol;Acc:21590]
FAM19A4	family with sequence similarity 19 (chemokine (C-C motif)-like), member A4 [Source:HGNC Symbol;Acc:21591]
FAM19A5	family with sequence similarity 19 (chemokine (C-C motif)-like), member A5 [Source:HGNC Symbol;Acc:21592]
FAM20A	family with sequence similarity 20, member A [Source:HGNC Symbol;Acc:23015]
FAM20C	family with sequence similarity 20, member C [Source:HGNC Symbol;Acc:22140]
FAM3B	family with sequence similarity 3, member B [Source:HGNC Symbol;Acc:1253]
FAM3C	family with sequence similarity 3, member C [Source:HGNC Symbol;Acc:18664]
FANCA	NA
FANCC	NA
FANCD2	NA
FAP	fibroblast activation protein, alpha [Source:HGNC Symbol;Acc:3590]
FARP2	NA
FARS2	phenylalanyl-tRNA synthetase 2, mitochondrial [Source:HGNC Symbol;Acc:21062]
FAS	Fas cell surface death receptor [Source:HGNC Symbol;Acc:11920]
FASLG	Fas ligand (TNF superfamily, member 6) [Source:HGNC Symbol;Acc:11936]
FASN	fatty acid synthase [Source:HGNC Symbol;Acc:3594]
FAT1	FAT atypical cadherin 1 [Source:HGNC Symbol;Acc:3595]
FAT3	FAT atypical cadherin 3 [Source:HGNC Symbol;Acc:23112]
FAT4	FAT atypical cadherin 4 [Source:HGNC Symbol;Acc:23109]
FBLN1	fibulin 1 [Source:HGNC Symbol;Acc:3600]
FBLN2	fibulin 2 [Source:HGNC Symbol;Acc:3601]
FBLN5	fibulin 5 [Source:HGNC Symbol;Acc:3602]
FBLN7	fibulin 7 [Source:HGNC Symbol;Acc:26740]
FBN1	fibrillin 1 [Source:HGNC Symbol;Acc:3603]
FBN2	fibrillin 2 [Source:HGNC Symbol;Acc:3604]
FBN3	fibrillin 3 [Source:HGNC Symbol;Acc:18794]
FBP1	fructose-1,6-bisphosphatase 1 [Source:HGNC Symbol;Acc:3606]
FBP2	NA
FBXL17	NA
FBXL19	NA
FBXW7	NA
FCAMR	Fc receptor, IgA, IgM, high affinity [Source:HGNC Symbol;Acc:24692]
FCAR	Fc fragment of IgA, receptor for [Source:HGNC Symbol;Acc:3608]
FCER1A	Fc fragment of IgE, high affinity I, receptor for; alpha polypeptide [Source:HGNC Symbol;Acc:3609]
FCER1G	NA
FCER2	Fc fragment of IgE, low affinity II, receptor for (CD23) [Source:HGNC Symbol;Acc:3612]
FCGBP	Fc fragment of IgG binding protein [Source:HGNC Symbol;Acc:13572]
FCGR1A	Fc fragment of IgG, high affinity Ia, receptor (CD64) [Source:HGNC Symbol;Acc:3613]
FCGR1CP	NA
FCGR2A	Fc fragment of IgG, low affinity IIa, receptor (CD32) [Source:HGNC Symbol;Acc:3616]
FCGR2B	Fc fragment of IgG, low affinity IIb, receptor (CD32) [Source:HGNC Symbol;Acc:3618]
FCGR2C	Fc fragment of IgG, low affinity IIc, receptor for (CD32) (gene/pseudogene) [Source:HGNC Symbol;Acc:15626]
FCGR3A	Fc fragment of IgG, low affinity IIIa, receptor (CD16a) [Source:HGNC Symbol;Acc:3619]
FCGR3B	Fc fragment of IgG, low affinity IIIb, receptor (CD16b) [Source:HGNC Symbol;Acc:3620]
FCGRT	Fc fragment of IgG, receptor, transporter, alpha [Source:HGNC Symbol;Acc:3621]
FCN1	ficolin (collagen/fibrinogen domain containing) 1 [Source:HGNC Symbol;Acc:3623]
FCN2	ficolin (collagen/fibrinogen domain containing lectin) 2 [Source:HGNC Symbol;Acc:3624]
FCN3	ficolin (collagen/fibrinogen domain containing) 3 [Source:HGNC Symbol;Acc:3625]
FCRL1	Fc receptor-like 1 [Source:HGNC Symbol;Acc:18509]
FCRL2	Fc receptor-like 2 [Source:HGNC Symbol;Acc:14875]
FCRL3	Fc receptor-like 3 [Source:HGNC Symbol;Acc:18506]
FCRL4	Fc receptor-like 4 [Source:HGNC Symbol;Acc:18507]
FCRL5	Fc receptor-like 5 [Source:HGNC Symbol;Acc:18508]
FCRL6	Fc receptor-like 6 [Source:HGNC Symbol;Acc:31910]
FCRLA	Fc receptor-like A [Source:HGNC Symbol;Acc:18504]
FDCSP	follicular dendritic cell secreted protein [Source:HGNC Symbol;Acc:19215]
FDFT1	farnesyl-diphosphate farnesyltransferase 1 [Source:HGNC Symbol;Acc:3629]
FDPS	farnesyl diphosphate synthase [Source:HGNC Symbol;Acc:3631]
FECH	NA
FEN1	flap structure-specific endonuclease 1 [Source:HGNC Symbol;Acc:3650]
FER	fer (fps/fes related) tyrosine kinase [Source:HGNC Symbol;Acc:3655]
FES	feline sarcoma oncogene [Source:HGNC Symbol;Acc:3657]
FFAR1	free fatty acid receptor 1 [Source:HGNC Symbol;Acc:4498]
FFAR2	free fatty acid receptor 2 [Source:HGNC Symbol;Acc:4501]
FFAR3	free fatty acid receptor 3 [Source:HGNC Symbol;Acc:4499]
FFAR4	free fatty acid receptor 4 [Source:HGNC Symbol;Acc:19061]
FGA	fibrinogen alpha chain [Source:HGNC Symbol;Acc:3661]
FGB	fibrinogen beta chain [Source:HGNC Symbol;Acc:3662]
FGD4	NA
FGF1	fibroblast growth factor 1 (acidic) [Source:HGNC Symbol;Acc:3665]
FGF10	fibroblast growth factor 10 [Source:HGNC Symbol;Acc:3666]
FGF12	fibroblast growth factor 12 [Source:HGNC Symbol;Acc:3668]
FGF16	fibroblast growth factor 16 [Source:HGNC Symbol;Acc:3672]
FGF17	fibroblast growth factor 17 [Source:HGNC Symbol;Acc:3673]
FGF18	fibroblast growth factor 18 [Source:HGNC Symbol;Acc:3674]
FGF19	fibroblast growth factor 19 [Source:HGNC Symbol;Acc:3675]
FGF2	fibroblast growth factor 2 (basic) [Source:HGNC Symbol;Acc:3676]
FGF20	fibroblast growth factor 20 [Source:HGNC Symbol;Acc:3677]
FGF21	fibroblast growth factor 21 [Source:HGNC Symbol;Acc:3678]
FGF22	fibroblast growth factor 22 [Source:HGNC Symbol;Acc:3679]
FGF23	fibroblast growth factor 23 [Source:HGNC Symbol;Acc:3680]
FGF3	fibroblast growth factor 3 [Source:HGNC Symbol;Acc:3681]
FGF4	fibroblast growth factor 4 [Source:HGNC Symbol;Acc:3682]
FGF5	fibroblast growth factor 5 [Source:HGNC Symbol;Acc:3683]
FGF6	fibroblast growth factor 6 [Source:HGNC Symbol;Acc:3684]
FGF7	fibroblast growth factor 7 [Source:HGNC Symbol;Acc:3685]
FGF8	fibroblast growth factor 8 (androgen-induced) [Source:HGNC Symbol;Acc:3686]
FGF9	fibroblast growth factor 9 [Source:HGNC Symbol;Acc:3687]
FGFBP1	fibroblast growth factor binding protein 1 [Source:HGNC Symbol;Acc:19695]
FGFBP2	fibroblast growth factor binding protein 2 [Source:HGNC Symbol;Acc:29451]
FGFBP3	fibroblast growth factor binding protein 3 [Source:HGNC Symbol;Acc:23428]
FGFR1	fibroblast growth factor receptor 1 [Source:HGNC Symbol;Acc:3688]
FGFR1OP2	NA
FGFR2	fibroblast growth factor receptor 2 [Source:HGNC Symbol;Acc:3689]
FGFR3	fibroblast growth factor receptor 3 [Source:HGNC Symbol;Acc:3690]
FGFR3P1	NA
FGFR4	fibroblast growth factor receptor 4 [Source:HGNC Symbol;Acc:3691]
FGFRL1	fibroblast growth factor receptor-like 1 [Source:HGNC Symbol;Acc:3693]
FGG	fibrinogen gamma chain [Source:HGNC Symbol;Acc:3694]
FGL1	fibrinogen-like 1 [Source:HGNC Symbol;Acc:3695]
FGL2	fibrinogen-like 2 [Source:HGNC Symbol;Acc:3696]
FGR	feline Gardner-Rasheed sarcoma viral oncogene homolog [Source:HGNC Symbol;Acc:3697]
FH	NA
FHIT	NA
FHL2	NA
FIBIN	fin bud initiation factor homolog (zebrafish) [Source:HGNC Symbol;Acc:33747]
FIGF	c-fos induced growth factor (vascular endothelial growth factor D) [Source:HGNC Symbol;Acc:3708]
FIP1L1	NA
FJX1	four jointed box 1 (Drosophila) [Source:HGNC Symbol;Acc:17166]
FKBP10	FK506 binding protein 10, 65 kDa [Source:HGNC Symbol;Acc:18169]
FKBP11	FK506 binding protein 11, 19 kDa [Source:HGNC Symbol;Acc:18624]
FKBP14	FK506 binding protein 14, 22 kDa [Source:HGNC Symbol;Acc:18625]
FKBP15	FK506 binding protein 15, 133kDa [Source:HGNC Symbol;Acc:23397]
FKBP1A	FK506 binding protein 1A, 12kDa [Source:HGNC Symbol;Acc:3711]
FKBP1B	FK506 binding protein 1B, 12.6 kDa [Source:HGNC Symbol;Acc:3712]
FKBP1C	FK506 binding protein 1C [Source:HGNC Symbol;Acc:21376]
FKBP2	FK506 binding protein 2, 13kDa [Source:HGNC Symbol;Acc:3718]
FKBP3	FK506 binding protein 3, 25kDa [Source:HGNC Symbol;Acc:3719]
FKBP4	FK506 binding protein 4, 59kDa [Source:HGNC Symbol;Acc:3720]
FKBP5	FK506 binding protein 5 [Source:HGNC Symbol;Acc:3721]
FKBP6	FK506 binding protein 6, 36kDa [Source:HGNC Symbol;Acc:3722]
FKBP7	FK506 binding protein 7 [Source:HGNC Symbol;Acc:3723]
FKBP8	FK506 binding protein 8, 38kDa [Source:HGNC Symbol;Acc:3724]
FKBP9	FK506 binding protein 9, 63 kDa [Source:HGNC Symbol;Acc:3725]
FKRP	fukutin related protein [Source:HGNC Symbol;Acc:17997]
FKTN	fukutin [Source:HGNC Symbol;Acc:3622]
FLCN	NA
FLG	NA
FLI1	NA
FLNA	filamin A, alpha [Source:HGNC Symbol;Acc:3754]
FLRT1	fibronectin leucine rich transmembrane protein 1 [Source:HGNC Symbol;Acc:3760]
FLRT2	fibronectin leucine rich transmembrane protein 2 [Source:HGNC Symbol;Acc:3761]
FLT1	fms-related tyrosine kinase 1 [Source:HGNC Symbol;Acc:3763]
FLT3	fms-related tyrosine kinase 3 [Source:HGNC Symbol;Acc:3765]
FLT3LG	fms-related tyrosine kinase 3 ligand [Source:HGNC Symbol;Acc:3766]
FLT4	fms-related tyrosine kinase 4 [Source:HGNC Symbol;Acc:3767]
FMO1	flavin containing monooxygenase 1 [Source:HGNC Symbol;Acc:3769]
FMO2	flavin containing monooxygenase 2 (non-functional) [Source:HGNC Symbol;Acc:3770]
FMO3	flavin containing monooxygenase 3 [Source:HGNC Symbol;Acc:3771]
FMO4	flavin containing monooxygenase 4 [Source:HGNC Symbol;Acc:3772]
FMO5	flavin containing monooxygenase 5 [Source:HGNC Symbol;Acc:3773]
FMO6P	flavin containing monooxygenase 6 pseudogene [Source:HGNC Symbol;Acc:24024]
FMOD	fibromodulin [Source:HGNC Symbol;Acc:3774]
FN1	fibronectin 1 [Source:HGNC Symbol;Acc:3778]
FNDC5	fibronectin type III domain containing 5 [Source:HGNC Symbol;Acc:20240]
FNTA	farnesyltransferase, CAAX box, alpha [Source:HGNC Symbol;Acc:3782]
FNTB	farnesyltransferase, CAAX box, beta [Source:HGNC Symbol;Acc:3785]
FOLH1	folate hydrolase (prostate-specific membrane antigen) 1 [Source:HGNC Symbol;Acc:3788]
FOLR1	folate receptor 1 (adult) [Source:HGNC Symbol;Acc:3791]
FOLR2	folate receptor 2 (fetal) [Source:HGNC Symbol;Acc:3793]
FOLR3	folate receptor 3 (gamma) [Source:HGNC Symbol;Acc:3795]
FOS	FBJ murine osteosarcoma viral oncogene homolog [Source:HGNC Symbol;Acc:3796]
FOSL1	NA
FOXC2	NA
FOXF2	NA
FOXL2	NA
FOXO1	NA
FOXO3	NA
FOXP3	NA
FPGS	folylpolyglutamate synthase [Source:HGNC Symbol;Acc:3824]
FPR1	formyl peptide receptor 1 [Source:HGNC Symbol;Acc:3826]
FPR2	formyl peptide receptor 2 [Source:HGNC Symbol;Acc:3827]
FPR3	formyl peptide receptor 3 [Source:HGNC Symbol;Acc:3828]
FREM1	FRAS1 related extracellular matrix 1 [Source:HGNC Symbol;Acc:23399]
FREM3	FRAS1 related extracellular matrix 3 [Source:HGNC Symbol;Acc:25172]
FRK	fyn-related kinase [Source:HGNC Symbol;Acc:3955]
FRZB	frizzled-related protein [Source:HGNC Symbol;Acc:3959]
FSCN1	NA
FSHB	follicle stimulating hormone, beta polypeptide [Source:HGNC Symbol;Acc:3964]
FSHR	follicle stimulating hormone receptor [Source:HGNC Symbol;Acc:3969]
FSIP1	NA
FST	follistatin [Source:HGNC Symbol;Acc:3971]
FSTL1	follistatin-like 1 [Source:HGNC Symbol;Acc:3972]
FSTL3	follistatin-like 3 (secreted glycoprotein) [Source:HGNC Symbol;Acc:3973]
FSTL4	follistatin-like 4 [Source:HGNC Symbol;Acc:21389]
FSTL5	follistatin-like 5 [Source:HGNC Symbol;Acc:21386]
FTH1	NA
FTO	NA
FUCA1	fucosidase, alpha-L- 1, tissue [Source:HGNC Symbol;Acc:4006]
FUCA2	fucosidase, alpha-L- 2, plasma [Source:HGNC Symbol;Acc:4008]
FURIN	furin (paired basic amino acid cleaving enzyme) [Source:HGNC Symbol;Acc:8568]
FUS	NA
FUT2	NA
FUT3	NA
FUT4	NA
FXN	NA
FXR2	NA
FXYD2	FXYD domain containing ion transport regulator 2 [Source:HGNC Symbol;Acc:4026]
FYN	FYN oncogene related to SRC, FGR, YES [Source:HGNC Symbol;Acc:4037]
FZD1	NA
FZD10	frizzled family receptor 10 [Source:HGNC Symbol;Acc:4039]
FZD2	NA
FZD3	frizzled family receptor 3 [Source:HGNC Symbol;Acc:4041]
FZD4	frizzled family receptor 4 [Source:HGNC Symbol;Acc:4042]
FZD5	NA
FZD6	NA
FZD7	NA
FZD8	NA
FZD9	frizzled family receptor 9 [Source:HGNC Symbol;Acc:4047]
G6PC	glucose-6-phosphatase, catalytic subunit [Source:HGNC Symbol;Acc:4056]
G6PD	glucose-6-phosphate dehydrogenase [Source:HGNC Symbol;Acc:4057]
GAA	glucosidase, alpha; acid [Source:HGNC Symbol;Acc:4065]
GABBR1	gamma-aminobutyric acid (GABA) B receptor, 1 [Source:HGNC Symbol;Acc:4070]
GABBR2	gamma-aminobutyric acid (GABA) B receptor, 2 [Source:HGNC Symbol;Acc:4507]
GABPA	NA
GABRA1	gamma-aminobutyric acid (GABA) A receptor, alpha 1 [Source:HGNC Symbol;Acc:4075]
GABRA2	gamma-aminobutyric acid (GABA) A receptor, alpha 2 [Source:HGNC Symbol;Acc:4076]
GABRA3	gamma-aminobutyric acid (GABA) A receptor, alpha 3 [Source:HGNC Symbol;Acc:4077]
GABRA4	gamma-aminobutyric acid (GABA) A receptor, alpha 4 [Source:HGNC Symbol;Acc:4078]
GABRA5	gamma-aminobutyric acid (GABA) A receptor, alpha 5 [Source:HGNC Symbol;Acc:4079]
GABRA6	gamma-aminobutyric acid (GABA) A receptor, alpha 6 [Source:HGNC Symbol;Acc:4080]
GABRB1	gamma-aminobutyric acid (GABA) A receptor, beta 1 [Source:HGNC Symbol;Acc:4081]
GABRB2	gamma-aminobutyric acid (GABA) A receptor, beta 2 [Source:HGNC Symbol;Acc:4082]
GABRB3	gamma-aminobutyric acid (GABA) A receptor, beta 3 [Source:HGNC Symbol;Acc:4083]
GABRD	gamma-aminobutyric acid (GABA) A receptor, delta [Source:HGNC Symbol;Acc:4084]
GABRE	gamma-aminobutyric acid (GABA) A receptor, epsilon [Source:HGNC Symbol;Acc:4085]
GABRG1	gamma-aminobutyric acid (GABA) A receptor, gamma 1 [Source:HGNC Symbol;Acc:4086]
GABRG2	gamma-aminobutyric acid (GABA) A receptor, gamma 2 [Source:HGNC Symbol;Acc:4087]
GABRG3	gamma-aminobutyric acid (GABA) A receptor, gamma 3 [Source:HGNC Symbol;Acc:4088]
GABRP	gamma-aminobutyric acid (GABA) A receptor, pi [Source:HGNC Symbol;Acc:4089]
GABRQ	gamma-aminobutyric acid (GABA) A receptor, theta [Source:HGNC Symbol;Acc:14454]
GABRR1	gamma-aminobutyric acid (GABA) A receptor, rho 1 [Source:HGNC Symbol;Acc:4090]
GABRR2	gamma-aminobutyric acid (GABA) A receptor, rho 2 [Source:HGNC Symbol;Acc:4091]
GABRR3	gamma-aminobutyric acid (GABA) A receptor, rho 3 [Source:HGNC Symbol;Acc:17969]
GAD1	NA
GAD2	NA
GADD45A	NA
GADD45G	NA
GAK	cyclin G associated kinase [Source:HGNC Symbol;Acc:4113]
GAL	galanin/GMAP prepropeptide [Source:HGNC Symbol;Acc:4114]
GALC	galactosylceramidase [Source:HGNC Symbol;Acc:4115]
GALE	UDP-galactose-4-epimerase [Source:HGNC Symbol;Acc:4116]
GALK1	galactokinase 1 [Source:HGNC Symbol;Acc:4118]
GALNS	galactosamine (N-acetyl)-6-sulfate sulfatase [Source:HGNC Symbol;Acc:4122]
GALNT1	UDP-N-acetyl-alpha-D-galactosamine:polypeptide N-acetylgalactosaminyltransferase 1 (GalNAc-T1) [Source:HGNC Symbol;Acc:4123]
GALNT14	NA
[truncated: 3,885 more rows]

## Sheet: Table S4
Table S4 The instrumental variants and F statistics for blood eQTLs.
SNP	chr.exposure	pos.exposure	other_allele.exposure	effect_allele.exposure	eaf.exposure	gene.exposure	beta.exposure	se.exposure	pval.exposure	exposure	mr_keep.exposure	pval_origin.exposure	id.exposure	samplesize.exposure	F_statistics
rs13303010	chr1	959193	G	A	0.162687	KLHL17	0.249774	0.025119	1.14425e-21	KLHL17	TRUE	reported	KLHL17	1000	98.677992859642
rs4615788	chr1	1013490	C	G	0.069403	ISG15	0.500426	0.0428164	1.41503e-28	ISG15	TRUE	reported	ISG15	1000	136.329541653256
rs12036216	chr1	1217733	G	A	0.120149	TNFRSF18	-0.333217	0.0342838	7.78791e-21	TNFRSF18	TRUE	reported	TNFRSF18	1000	94.2773
rs12036216	chr1	1217733	G	A	0.120149	TNFRSF4	-0.210345	0.0339394	1.06563e-09	TNFRSF4	TRUE	reported	TNFRSF4	1000	38.3342178675521
rs35744813	chr1	1330080	T	C	0.135075	TAS1R3	-0.484885	0.055898	3.89327e-17	TAS1R3	TRUE	reported	TAS1R3	1000	75.0957745953727
rs7547516	chr1	1658866	G	A	0.320149	CDK11B	-0.215114	0.0227045	6.10369e-20	CDK11B	TRUE	reported	CDK11B	1000	89.5867968198201
rs374313793	chr1	1689221	G	A	0.0335821	CDK11A	-1.7644	0.0866642	1.89308e-70	CDK11A	TRUE	reported	CDK11A	1000	413.661568854805
rs383968	chr1	2145689	A	G	0.36791	PRKCZ	-0.165821	0.0227055	8.98262e-13	PRKCZ	TRUE	reported	PRKCZ	1000	53.2288962862489
rs3748818	chr1	2594221	G	A	0.352985	MMEL1	-0.521098	0.0454984	1.32355e-27	MMEL1	TRUE	reported	MMEL1	1000	130.911290762755
rs10910008	chr1	3679204	C	G	0.412425	TP73	0.216307	0.0381801	2.27753e-08	TP73	TRUE	reported	TP73	1000	32.0329965006955
rs12082244	chr1	6236734	C	G	0.041791	ICMT	-0.574219	0.050207	1.54108e-27	ICMT	TRUE	reported	ICMT	1000	130.54405972891
rs14708	chr1	6467273	A	G	0.18806	TNFRSF25	-0.152298	0.0220374	1.23376e-11	TNFRSF25	TRUE	reported	TNFRSF25	1000	47.6648501926222
rs148450674	chr1	7913283	G	GCCCTGCTCACTTCCTC	0.0470149	UTS2	1.77524	0.0769343	8.24196e-85	UTS2	TRUE	reported	UTS2	1000	531.379355681572
rs12091891	chr1	8940161	A	G	0.0776119	CA6	0.798646	0.0635676	2.63967e-32	CA6	TRUE	reported	CA6	1000	157.531552528542
rs35315512	chr1	9097798	C	A	0.143284	SLC2A5	-0.184567	0.0267981	1.43883e-11	SLC2A5	TRUE	reported	SLC2A5	1000	47.3402602127753
rs34361557	chr1	9230648	A	G	0.429104	H6PD	-0.209957	0.0188681	2.80723e-26	H6PD	TRUE	reported	H6PD	1000	123.576223776083
rs74925829	chr1	9650763	C	T	0.0134328	CLSTN1	-0.374304	0.0530372	4.70156e-12	CLSTN1	TRUE	reported	CLSTN1	1000	49.7070856818277
rs661256	chr1	10430482	G	C	0.0783582	CORT	-0.436589	0.0738632	5.71354e-09	CORT	TRUE	reported	CORT	1000	34.8674255548836
rs2295079	chr1	11262508	C	G	0.355224	MTOR	-0.210234	0.020188	1.85994e-23	MTOR	TRUE	reported	MTOR	1000	108.230547668854
rs55706902	chr1	11664651	T	C	0.177612	DRAXIN	-0.332456	0.0471395	4.85335e-12	DRAXIN	TRUE	reported	DRAXIN	1000	49.639677168353
rs3834043	chr1	11805759	G	GC	0.0980392	MTHFR	0.738759	0.0460855	2.13138e-48	MTHFR	TRUE	reported	MTHFR	1000	256.45283441917
rs2076004	chr1	11826756	G	A	0.0947761	CLCN6	0.504073	0.0320061	4.99271e-47	CLCN6	TRUE	reported	CLCN6	1000	247.543710814979
rs198361	chr1	11845576	T	C	0.174627	NPPA-AS1	-0.784189	0.049629	2.79834e-47	NPPA-AS1	TRUE	reported	NPPA-AS1	1000	249.173001958827
rs873458	chr1	11986032	G	A	0.441791	PLOD1	-0.377096	0.0201578	7.28206e-62	PLOD1	TRUE	reported	PLOD1	1000	349.259420289396
rs2744787	chr1	15437552	A	G	0.479851	CTRC	-0.26086	0.0406201	2.73848e-10	CTRC	TRUE	reported	CTRC	1000	41.1588796510137
rs12691551	chr1	15581413	C	G	0.417164	CASP9	0.148588	0.0249583	4.46946e-09	CASP9	TRUE	reported	CASP9	1000	35.3726839894778
rs114522228	chr1	17054158	C	A	0.00970149	SDHB	-0.522056	0.0626817	5.55923e-16	SDHB	TRUE	reported	SDHB	1000	69.2282241532014
rs2235910	chr1	17099334	G	T	0.396269	PADI2	0.633337	0.0127948	1e-200	PADI2	TRUE	reported	PADI2	1000	2445.30625674853
rs35758312	chr1	17310778	TG	T	0.388806	PADI4	0.163331	0.0204657	7.42112e-15	PADI4	TRUE	reported	PADI4	1000	63.5644913529547
rs28530674	chr1	18907640	A	G	0.0723881	ALDH4A1	-0.488879	0.0490966	1.01514e-21	ALDH4A1	TRUE	reported	ALDH4A1	1000	98.9533429370034
rs116348652	chr1	19303649	G	A	0.00970149	AKR7A2	-0.837	0.094551	9.60478e-18	AKR7A2	TRUE	reported	AKR7A2	1000	78.207644253963
rs10799826	chr1	19555199	G	A	0.426866	NBL1	0.188189	0.0273828	1.58406e-11	NBL1	TRUE	reported	NBL1	1000	47.1371479123027
rs7533981	chr1	19688246	C	T	0.421642	HTR6	0.614707	0.0410734	2.90737e-43	HTR6	TRUE	reported	HTR6	1000	223.535008708279
rs72649199	chr1	20600520	C	A	0.140299	CDA	0.319063	0.0161211	1.7523e-67	CDA	TRUE	reported	CDA	1000	390.925577228522
rs5772913	chr1	20657992	C	CG	0.149254	DDOST	0.155615	0.024052	2.03657e-10	DDOST	TRUE	reported	DDOST	1000	41.7764050315833
rs3026820	chr1	21334269	T	A	0.453731	ECE1	-0.12541	0.0151402	7.83544e-16	ECE1	TRUE	reported	ECE1	1000	68.4749387784978
rs2501299	chr1	22019154	C	T	0.382836	CDC42	-0.130261	0.0109468	1.83665e-29	CDC42	TRUE	reported	CDC42	1000	141.313935057836
rs12058824	chr1	22636557	G	A	0.0723881	C1QA	-0.288315	0.0481918	3.77501e-09	C1QA	TRUE	reported	C1QA	1000	35.7205980281961
rs6687487	chr1	22735058	G	A	0.0723881	EPHB2	-0.637298	0.0602276	4.14787e-24	EPHB2	TRUE	reported	EPHB2	1000	111.744083437598
rs2229586	chr1	23874413	G	C	0.433582	FUCA1	0.305376	0.0273348	1.86161e-26	FUCA1	TRUE	reported	FUCA1	1000	124.557116081624
rs35105834	chr1	23956568	TG	T	0.491791	SRSF10	-0.0918093	0.0119479	6.31044e-14	SRSF10	TRUE	reported	SRSF10	1000	58.9278689184442
rs55794721	chr1	25235176	G	A	0.323134	RHD	-0.950723	0.0259976	7.51916e-155	RHD	TRUE	reported	RHD	1000	1334.66424954766
rs9438900	chr1	25253604	G	A	0.439552	RHCE	-0.110535	0.0170841	2.03602e-10	RHCE	TRUE	reported	RHCE	1000	41.7778381160202
rs11587764	chr1	26319329	G	A	0.264179	CD52	0.413021	0.0238578	9.25296e-55	CD52	TRUE	reported	CD52	1000	299.098353208039
rs28385651	chr1	27369839	T	C	0.041791	MAP3K6	-0.64634	0.071974	3.46781e-18	MAP3K6	TRUE	reported	MAP3K6	1000	80.4824762333456
rs2295367	chr1	27897801	C	T	0.421642	SMPDL3B	-0.302468	0.0361901	4.45978e-16	SMPDL3B	TRUE	reported	SMPDL3B	1000	69.7123694693259
rs182208	chr1	28872696	A	C	0.0962687	OPRD1	-0.565762	0.0661998	1.05323e-16	OPRD1	TRUE	reported	OPRD1	1000	72.8928171433252
rs203283	chr1	28927051	T	C	0.108209	EPB41	0.164007	0.0281143	8.87606e-09	EPB41	TRUE	reported	EPB41	1000	33.9625867699359
rs11376574	chr1	30693578	T	TG	0.347015	MATN1	-0.224937	0.039628	2.14562e-08	MATN1	TRUE	reported	MATN1	1000	32.1549641637591
rs34848020	chr1	38988113	G	A	0.45597	NDUFS5	-0.253819	0.0163897	9.34247e-46	NDUFS5	TRUE	reported	NDUFS5	1000	239.351850936796
rs79473113	chr1	39554348	C	A	0.041791	BMP8A	-0.648065	0.10334	6.85754e-10	BMP8A	TRUE	reported	BMP8A	1000	39.2491956701661
rs7548120	chr1	39738752	A	T	0.347015	PPIE	0.632411	0.0209586	2.14973e-122	PPIE	TRUE	reported	PPIE	1000	908.66716239902
rs12123609	chr1	39837955	C	T	0.0940299	TRIT1	-0.432599	0.0472465	8.37859e-19	TRIT1	TRUE	reported	TRIT1	1000	83.6685572573091
rs60844058	chr1	40093432	A	AAGAG	0.139552	PPT1	0.618968	0.0251059	3.19348e-93	PPT1	TRUE	reported	PPT1	1000	606.618074310452
rs10789262	chr1	40971745	T	C	0.302239	CTPS1	0.162299	0.0184833	1.69057e-17	CTPS1	TRUE	reported	CTPS1	1000	76.9490396537103
rs72684780	chr1	43964491	C	T	0.0686567	IPO13	0.300115	0.040904	7.12233e-13	IPO13	TRUE	reported	IPO13	1000	53.7247479399502
rs7526665	chr1	45540160	G	T	0.479104	TESK2	-0.27105	0.0245001	5.10148e-26	TESK2	TRUE	reported	TESK2	1000	122.150050409882
rs11211134	chr1	45527446	C	T	0.328358	PRDX1	-0.112531	0.0191764	7.28949e-09	PRDX1	TRUE	reported	PRDX1	1000	34.3669299442964
rs7520123	chr1	45769547	C	G	0.310448	MAST2	-0.211993	0.0248392	1.15239e-16	MAST2	TRUE	reported	MAST2	1000	72.6939677825902
rs12137934	chr1	46263241	A	G	0.279851	FAAH	0.448881	0.0329978	6.31053e-37	FAAH	TRUE	reported	FAAH	1000	184.681339479626
rs3766236	chr1	46581769	A	G	0.286567	MKNK1	0.190716	0.0118003	4.81646e-49	MKNK1	TRUE	reported	MKNK1	1000	260.686597142477
rs142834436	chr1	52055186	CACA	C	0.0477612	TXNDC12	-0.494608	0.0387738	3.81098e-33	TXNDC12	TRUE	reported	TXNDC12	1000	162.396
rs12089784	chr1	52602758	G	A	0.474627	GPX7	-0.561637	0.0261729	3.07558e-76	GPX7	TRUE	reported	GPX7	1000	459.555820865529
rs1242331	chr1	52927236	A	G	0.320896	SCP2	0.236329	0.0217116	2.6378e-25	SCP2	TRUE	reported	SCP2	1000	118.244491347905
rs55997677	chr1	53161701	G	A	0.207463	PODN	0.20071	0.030964	1.88999e-10	PODN	TRUE	reported	PODN	1000	41.9328562768243
rs12240252	chr1	53127491	G	A	0.194776	SLC1A7	0.253612	0.0317777	7.41697e-15	SLC1A7	TRUE	reported	SLC1A7	1000	63.5660489062877
rs6691468	chr1	53326326	C	G	0.165672	LRP8	0.198444	0.0328663	2.7371e-09	LRP8	TRUE	reported	LRP8	1000	36.3835319334039
rs693668	chr1	55055436	G	A	0.388806	PCSK9	0.187357	0.0245316	8.79411e-14	PCSK9	TRUE	reported	PCSK9	1000	58.2128201555675
rs72917455	chr1	56982950	T	C	0.141791	C8B	0.902371	0.0484747	2.16152e-61	C8B	TRUE	reported	C8B	1000	345.836271750827
rs59924197	chr1	58579570	A	G	0.156716	TACSTD2	0.851358	0.0379819	2.65017e-81	TACSTD2	TRUE	reported	TACSTD2	1000	501.419953111483
rs12080496	chr1	63594591	C	A	0.0241327	PGM1	-0.458362	0.0659662	9.6506e-12	PGM1	TRUE	reported	PGM1	1000	48.1842183790297
rs6680481	chr1	65052771	G	A	0.297015	JAK1	0.105549	0.0173404	2.05402e-09	JAK1	TRUE	reported	JAK1	1000	36.9760541941483
rs77848204	chr1	65429130	G	A	0.0686567	LEPR	0.548016	0.0618616	9.12976e-18	LEPR	TRUE	reported	LEPR	1000	78.3203683205682
rs17129794	chr1	67329235	A	C	0.163433	IL12RB2	0.338206	0.0280831	4.54449e-30	IL12RB2	TRUE	reported	IL12RB2	1000	144.744831302074
rs828351	chr1	70394638	T	C	0.391045	CTH	-0.282665	0.0307771	6.67005e-19	CTH	TRUE	reported	CTH	1000	84.1819969290954
rs12747924	chr1	74190933	T	C	0.387313	TNNI3K	0.327948	0.0491044	5.50826e-11	TNNI3K	TRUE	reported	TNNI3K	1000	44.5143152365667
rs28568334	chr1	74733615	C	G	0.302239	CRYZ	-0.620063	0.0235375	3.26405e-102	CRYZ	TRUE	reported	CRYZ	1000	692.598440927785
rs77773255	chr1	75751508	G	A	0.274627	ACADM	0.235116	0.0215854	2.46322e-25	ACADM	TRUE	reported	ACADM	1000	118.406272191366
rs12074883	chr1	78536859	C	T	0.190299	PTGFR	-0.312413	0.0493675	4.85292e-10	PTGFR	TRUE	reported	PTGFR	1000	39.9674523749842
rs78615513	chr1	84473776	T	C	0.0671642	CTBS	-0.150774	0.0250128	2.90235e-09	CTBS	TRUE	reported	CTBS	1000	36.2625911651829
rs12041151	chr1	84891932	A	G	0.283582	LPAR3	0.445758	0.0467627	3.76595e-20	LPAR3	TRUE	reported	LPAR3	1000	90.6837928810668
rs13447526	chr1	91517617	G	A	0.420149	CDC7	-0.276128	0.0220174	3.30138e-32	CDC7	TRUE	reported	CDC7	1000	156.97098043817
rs78040625	chr1	98062144	G	A	0.0671642	DPYD	-0.189231	0.0288329	1.14142e-10	DPYD	TRUE	reported	DPYD	1000	42.9871307825276
rs11184556	chr1	103582934	C	T	0.279104	AMY2B	-0.158093	0.0253453	8.39325e-10	AMY2B	TRUE	reported	AMY2B	1000	38.8294242132135
rs1623927	chr1	107053498	T	C	0.304478	PRMT6	0.36322	0.0250035	3.44974e-41	PRMT6	TRUE	reported	PRMT6	1000	210.604883885776
rs12081530	chr1	109241238	G	A	0.435075	CELSR2	0.17521	0.0274393	3.4274e-10	CELSR2	TRUE	reported	CELSR2	1000	40.6913655653692
rs1010167	chr1	109656105	C	G	0.398507	GSTM4	-0.919218	0.0292943	1.21128e-128	GSTM4	TRUE	reported	GSTM4	1000	982.65559617084
rs611951	chr1	109675302	G	A	0.152239	GSTM2	-0.641469	0.0509046	1.80975e-32	GSTM2	TRUE	reported	GSTM2	1000	158.477579510176
rs611951	chr1	109675302	G	A	0.152239	GSTM1	-0.839063	0.0662747	1.00114e-32	GSTM1	TRUE	reported	GSTM1	1000	159.964694621204
rs35988844	chr1	109711774	C	G	0.373428	GSTM5	-0.759309	0.0428693	8.80614e-57	GSTM5	TRUE	reported	GSTM5	1000	313.094077223582
rs1332018	chr1	109740350	G	T	0.408209	GSTM3	0.836106	0.0349972	3.73649e-89	GSTM3	TRUE	reported	GSTM3	1000	569.621827070856
rs2761440	chr1	110225439	G	A	0.423134	KCNC4	-0.181001	0.0274878	9.95886e-11	KCNC4	TRUE	reported	KCNC4	1000	43.2725536791138
rs2494017	chr1	111218571	A	C	0.0932836	CHI3L2	-0.948103	0.0492338	1.05175e-64	CHI3L2	TRUE	reported	CHI3L2	1000	370.09640680049
rs1264907	chr1	111437733	C	A	0.443284	OVGP1	-0.184854	0.0214248	5.59099e-17	OVGP1	TRUE	reported	OVGP1	1000	74.2941628597698
rs7545772	chr1	115949482	T	C	0.240299	SLC22A15	0.236368	0.0185095	3.31309e-33	SLC22A15	TRUE	reported	SLC22A15	1000	162.74907457512
rs12130298	chr1	117001709	A	C	0.0649254	CD101	-0.757635	0.0506012	2.70522e-43	CD101	TRUE	reported	CD101	1000	223.732444362641
rs12129705	chr1	119648421	A	T	0.104478	ZNF697	-0.30761	0.0553912	4.2126e-08	ZNF697	TRUE	reported	ZNF697	1000	30.7786730993882
rs7523107	chr1	119799297	A	G	0.0141791	REG4	1.10194	0.196647	3.20181e-08	REG4	TRUE	reported	REG4	1000	31.338036844851
rs4083163	chr1	146179523	A	G	0.268657	NOTCH2NL	0.381718	0.0428411	6.071e-18	NOTCH2NL	TRUE	reported	NOTCH2NL	1000	79.2309008631438
rs4950361	chr1	147087618	G	A	0.328358	PRKAB2	-0.181593	0.0225693	4.59238e-15	PRKAB2	TRUE	reported	PRKAB2	1000	64.6089330807598
rs2153463	chr1	147652507	T	G	0.276866	ACP6	0.181164	0.0264511	1.84551e-11	ACP6	TRUE	reported	ACP6	1000	46.8151984493535
rs141094429	chr1	149901060	AGGG	A	0.0328358	BOLA1	0.436598	0.0686291	3.96021e-10	BOLA1	TRUE	reported	BOLA1	1000	40.3903315301054
rs372565274	chr1	150507566	C	CTAAATAAA	0.0879205	ECM1	0.409157	0.0638139	2.91602e-10	ECM1	TRUE	reported	ECM1	1000	41.0279613475018
rs72700822	chr1	150552402	G	A	0.0261194	ADAMTSL4	-1.01233	0.0751561	2.54214e-36	ADAMTSL4	TRUE	reported	ADAMTSL4	1000	181.069909465521
rs4970966	chr1	150611627	G	T	0.191791	MCL1	-0.141217	0.0180484	2.31304e-14	MCL1	TRUE	reported	MCL1	1000	61.0980132800029
rs41271951	chr1	150764744	A	G	0.0619403	CTSS	-0.238257	0.0322809	5.27558e-13	CTSS	TRUE	reported	CTSS	1000	54.3664043085952
rs2039590	chr1	150840839	G	A	0.485075	CTSK	-0.370705	0.0220835	3.93885e-52	CTSK	TRUE	reported	CTSK	1000	281.223505600797
rs61817599	chr1	150716760	G	C	0.0858209	ARNT	0.433486	0.0372392	2.22267e-28	ARNT	TRUE	reported	ARNT	1000	135.232167199573
rs4971031	chr1	151315154	T	A	0.385075	PSMD4	0.0937119	0.0137677	2.42713e-11	PSMD4	TRUE	reported	PSMD4	1000	46.237808249644
rs3014874	chr1	153365467	G	A	0.254478	S100A9	-0.0853855	0.0109477	2.76768e-14	S100A9	TRUE	reported	S100A9	1000	60.7089913368994
rs3014880	chr1	153371898	C	G	0.104478	S100A12	0.232122	0.0210704	7.85851e-26	S100A12	TRUE	reported	S100A12	1000	121.120481420144
rs3014874	chr1	153365467	G	A	0.254478	S100A8	-0.0703118	0.0117388	3.62415e-09	S100A8	TRUE	reported	S100A8	1000	35.8046610502726
rs9661993	chr1	153683929	C	G	0.417164	S100A13	-0.35706	0.0266	4.11653e-36	S100A13	TRUE	reported	S100A13	1000	179.824834519758
rs35861675	chr1	154114915	AC	A	0.340299	TPM3	0.117396	0.0151692	4.26678e-14	TPM3	TRUE	reported	TPM3	1000	59.773926564018
rs4553185	chr1	154438479	C	T	0.452239	IL6R	-0.116374	0.0136668	1.33906e-16	IL6R	TRUE	reported	IL6R	1000	72.3617043823619
rs11264222	chr1	154581881	C	T	0.313433	CHRNB2	0.257395	0.0360136	2.58189e-12	CHRNB2	TRUE	reported	CHRNB2	1000	50.9797475732347
rs2990223	chr1	155215184	G	A	0.387313	MUC1	-0.249738	0.0353585	4.52871e-12	MUC1	TRUE	reported	MUC1	1000	49.7865616819401
rs760077	chr1	155208991	T	A	0.390299	THBS3	-0.408932	0.0191866	1.8012e-75	THBS3	TRUE	reported	THBS3	1000	453.353206066525
rs11264345	chr1	155243333	T	A	0.333582	GBA	0.256038	0.0173416	2.62613e-42	GBA	TRUE	reported	GBA	1000	217.550990179577
rs582690	chr1	156118465	C	G	0.0895522	LMNA	0.400791	0.0485321	9.45731e-16	LMNA	TRUE	reported	LMNA	1000	68.0625623538705
rs1133856	chr1	156723343	C	T	0.038806	CRABP2	-0.620886	0.0728045	1.2115e-16	CRABP2	TRUE	reported	CRABP2	1000	72.5834870440393
rs6671171	chr1	156901526	G	A	0.129851	PEAR1	0.178423	0.0322488	4.71432e-08	PEAR1	TRUE	reported	PEAR1	1000	30.5495697497499
rs1581997	chr1	157566234	C	T	0.213433	FCRL5	0.654668	0.0304895	2.61865e-76	FCRL5	TRUE	reported	FCRL5	1000	460.121114419763
rs3761959	chr1	157699488	C	T	0.473881	FCRL3	0.303644	0.0192429	3.55966e-47	FCRL3	TRUE	reported	FCRL3	1000	248.495714367702
rs12749630	chr1	157810088	T	C	0.439552	FCRL1	-0.276418	0.0286076	1.26159e-20	FCRL1	TRUE	reported	FCRL1	1000	93.1751997627165
rs3181030	chr1	158250501	T	C	0.0947761	CD1A	-0.344839	0.0588487	7.64823e-09	CD1A	TRUE	reported	CD1A	1000	34.2680623440249
rs2188107	chr1	158426880	A	G	0.433582	CD1B	-0.302762	0.0453752	5.7281e-11	CD1B	TRUE	reported	CD1B	1000	44.4320312272867
rs2188107	chr1	158426880	A	G	0.433582	CD1E	-0.235035	0.0396172	5.03853e-09	CD1E	TRUE	reported	CD1E	1000	35.1259488561878
rs2814778	chr1	159204893	T	C	0.106716	ACKR1	-0.838693	0.0670392	4.49436e-32	ACKR1	TRUE	reported	ACKR1	1000	156.199245474241
rs36080575	chr1	159317553	T	TA	0.225373	FCER1A	0.22219	0.0306956	1.39463e-12	FCER1A	TRUE	reported	FCER1A	1000	52.2910431343129
rs75087057	chr1	159826640	G	A	0.0425373	SLAMF8	1.04535	0.0897448	2.07087e-28	SLAMF8	TRUE	reported	SLAMF8	1000	135.405217876833
rs72702794	chr1	160009174	G	A	0.0626866	PIGM	0.638955	0.049744	1.55522e-33	PIGM	TRUE	reported	PIGM	1000	164.660594020474
rs2295621	chr1	160092937	A	G	0.202985	IGSF8	-0.147913	0.0175893	3.01399e-16	IGSF8	TRUE	reported	IGSF8	1000	70.5742253811547
rs10797062	chr1	160166418	G	A	0.307463	ATP1A4	-1.10087	0.0331014	2.84357e-138	ATP1A4	TRUE	reported	ATP1A4	1000	1103.84956366325
rs2298104	chr1	160290443	T	C	0.473881	COPA	-0.277643	0.0152635	3.26358e-59	COPA	TRUE	reported	COPA	1000	330.21419318472
rs1886417	chr1	160343943	C	A	0.473881	NCSTN	-0.337669	0.0152838	1.34583e-79	NCSTN	TRUE	reported	NCSTN	1000	487.136007824781
rs10908790	chr1	160587679	G	C	0.11791	CD84	-0.205078	0.0355676	1.30093e-08	CD84	TRUE	reported	CD84	1000	33.1787152796745
rs11265498	chr1	160858495	C	T	0.270896	CD244	0.157555	0.0180355	2.40827e-17	CD244	TRUE	reported	CD244	1000	76.1620364295882
rs2236515	chr1	160881146	T	C	0.326866	ITLN1	0.208821	0.0374231	3.64409e-08	ITLN1	TRUE	reported	ITLN1	1000	31.0741575567486
rs2070901	chr1	161215268	G	T	0.291791	FCER1G	0.18151	0.0118039	3.14508e-45	FCER1G	TRUE	reported	FCER1G	1000	235.982942261518
rs77109226	chr1	161630842	A	G	0.352985	FCGR3A	0.314007	0.0362303	4.12815e-17	FCGR3A	TRUE	reported	FCGR3A	1000	74.9661729177644
rs76277413	chr1	161595591	A	G	0.137313	FCGR2C	-0.375548	0.0529348	3.67137e-12	FCGR2C	TRUE	reported	FCGR2C	1000	50.231817837438
rs181468352	chr1	161597246	A	G	0.0208955	FCGR3B	0.556079	0.074417	2.79645e-13	FCGR3B	TRUE	reported	FCGR3B	1000	55.7261723721712
rs56091027	chr1	161645605	T	C	0.135075	FCGR2B	0.801819	0.0389565	1.27362e-71	FCGR2B	TRUE	reported	FCGR2B	1000	422.788693859196
rs1105238	chr1	161711871	C	G	0.286567	FCRLA	0.138693	0.0220656	6.28988e-10	FCRLA	TRUE	reported	FCRLA	1000	39.4283082836104
rs60441301	chr1	162255355	T	A	0.14403	NOS1AP	-0.397813	0.0499438	8.31278e-15	NOS1AP	TRUE	reported	NOS1AP	1000	63.3177272980939
rs1704754	chr1	162790761	C	T	0.266418	HSD17B7	-0.303476	0.0340428	5.85905e-18	HSD17B7	TRUE	reported	HSD17B7	1000	79.3101364241513
rs12756999	chr1	163272305	C	A	0.276866	RGS5	-0.336031	0.0510048	9.74601e-11	RGS5	TRUE	reported	RGS5	1000	43.3178738431375
rs4147592	chr1	165630909	G	A	0.474627	MGST3	-0.407862	0.0220881	1.27429e-60	MGST3	TRUE	reported	MGST3	1000	340.283045209044
rs78452229	chr1	167548592	T	C	0.0544776	CREG1	-0.303256	0.0482401	6.2553e-10	CREG1	TRUE	reported	CREG1	1000	39.4396404426194
rs11584355	chr1	167580510	C	T	0.370896	RCSD1	0.237166	0.0255894	3.36014e-19	RCSD1	TRUE	reported	RCSD1	1000	85.726519771525
rs61801331	chr1	168544200	G	A	0.171642	XCL2	-0.420099	0.0263957	7.75105e-48	XCL2	TRUE	reported	XCL2	1000	252.794411774677
rs2223582	chr1	168537297	A	C	0.396269	XCL1	0.294845	0.0214938	1.90533e-37	XCL1	TRUE	reported	XCL1	1000	187.798305432583
rs17345156	chr1	169153379	C	T	0.102985	ATP1B1	0.33814	0.0513333	9.81088e-11	ATP1B1	TRUE	reported	ATP1B1	1000	43.3037263569547
rs4264045	chr1	169501510	T	G	0.0649254	SLC19A2	-0.269625	0.0473302	1.91523e-08	SLC19A2	TRUE	reported	SLC19A2	1000	32.3872577988212
rs1894702	chr1	169561599	G	T	0.294776	F5	-0.286769	0.0209621	2.81849e-37	F5	TRUE	reported	F5	1000	186.777848371307
rs3216192	chr1	169601894	C	CA	0.429851	SELL	-0.158178	0.0142512	3.65018e-26	SELL	TRUE	reported	SELL	1000	122.947536555678
rs141285134	chr1	171314054	A	G	0.030597	FMO4	0.823934	0.112356	7.31232e-13	FMO4	TRUE	reported	FMO4	1000	53.6689194662939
rs147991338	chr1	173184526	CT	C	0.183582	TNFSF4	-0.199338	0.031145	3.12721e-10	TNFSF4	TRUE	reported	TNFSF4	1000	40.8821816922256
rs9283385	chr1	173928384	A	G	0.204478	SERPINC1	0.30615	0.0486831	6.17209e-10	SERPINC1	TRUE	reported	SERPINC1	1000	39.467772729399
rs61826844	chr1	174080447	C	G	0.231343	RABGAP1L	0.204218	0.028396	1.9124e-12	RABGAP1L	TRUE	reported	RABGAP1L	1000	51.6183649171386
rs7534976	chr1	179352237	T	A	0.481343	ABL2	0.266444	0.0275345	1.11764e-20	ABL2	TRUE	reported	ABL2	1000	93.4518798711702
rs67545145	chr1	179367194	C	T	0.481343	SOAT1	0.398929	0.023258	5.84923e-54	SOAT1	TRUE	reported	SOAT1	1000	293.61417982327
rs3842829	chr1	180158613	C	T	0.275373	QSOX1	-0.474895	0.0182581	1.9351e-100	QSOX1	TRUE	reported	QSOX1	1000	675.172232042024
rs12041623	chr1	182592498	T	C	0.326866	RNASEL	0.0953317	0.0143464	6.81417e-11	RNASEL	TRUE	reported	RNASEL	1000	44.0675946125342
rs11588675	chr1	183018917	C	T	0.392537	LAMC1	-0.456989	0.0322852	1.86867e-39	LAMC1	TRUE	reported	LAMC1	1000	199.956290811616
rs12752408	chr1	192817615	G	C	0.458955	RGS2	0.178842	0.0170748	1.08735e-23	RGS2	TRUE	reported	RGS2	1000	109.485933693166
rs12131796	chr1	200909599	G	A	0.25	GPR25	0.239229	0.0368333	1.7449e-10	GPR25	TRUE	reported	GPR25	1000	42.0994992819619
rs148969119	chr1	201983312	C	CCTT	0.395522	RNPEP	0.651198	0.0178127	8.58672e-155	RNPEP	TRUE	reported	RNPEP	1000	1333.81976962366
rs36072299	chr1	202162278	T	TC	0.204478	PTPN7	-0.186375	0.022363	5.33661e-16	PTPN7	TRUE	reported	PTPN7	1000	69.3179525782578
rs2993428	chr1	202201551	G	C	0.383582	LGR6	-0.130845	0.0200713	1.50225e-10	LGR6	TRUE	reported	LGR6	1000	42.4124928881674
rs114170147	chr1	202927014	G	C	0.0568012	KLHL12	-0.195465	0.0291601	4.71043e-11	KLHL12	TRUE	reported	KLHL12	1000	44.8425737407957
rs2232847	chr1	202964529	T	A	0.332836	CYB5R1	0.189682	0.0188792	4.67169e-22	CYB5R1	TRUE	reported	CYB5R1	1000	100.743168794997
rs6696205	chr1	203119486	G	A	0.297015	ADORA1	0.550183	0.0493538	2.32741e-26	ADORA1	TRUE	reported	ADORA1	1000	124.023413928998
rs4950928	chr1	203186754	G	C	0.21194	CHI3L1	0.438479	0.0299729	1.1394e-41	CHI3L1	TRUE	reported	CHI3L1	1000	213.584931125799
rs150192398	chr1	203217822	C	CAGACCATGGCCCCGCCCAGTCCCT	0.182836	CHIT1	-0.407413	0.0381129	1.56282e-24	CHIT1	TRUE	reported	CHIT1	1000	114.039765555321
rs35245269	chr1	204311319	T	C	0.248507	PLEKHA6	0.31885	0.0484033	9.79902e-11	PLEKHA6	TRUE	reported	PLEKHA6	1000	43.3065353902256
rs10900597	chr1	204553361	C	T	0.386567	MDM4	-0.158585	0.0215641	6.33549e-13	MDM4	TRUE	reported	MDM4	1000	53.9749290446641
rs7515178	chr1	205114992	G	A	0.45	DSTYK	-0.131731	0.0211484	8.84077e-10	DSTYK	TRUE	reported	DSTYK	1000	38.7214388190408
rs61823093	chr1	205335678	A	G	0.343284	NUAK2	0.149501	0.015281	4.51608e-21	NUAK2	TRUE	reported	NUAK2	1000	95.5245906087433
rs1518111	chr1	206771300	T	C	0.251493	IL10	0.252102	0.0422909	4.27567e-09	IL10	TRUE	reported	IL10	1000	35.4641265769631
rs146131868	chr1	207112189	CAT	C	0.0932836	C4BPA	1.32845	0.0455732	4.88839e-117	C4BPA	TRUE	reported	C4BPA	1000	848.011845592632
rs2914937	chr1	207315423	G	A	0.267164	CD55	0.251161	0.0140735	1.83539e-57	CD55	TRUE	reported	CD55	1000	317.856219321599
rs372845741	chr1	207680537	TAAA	T	0.262698	CR1L	-0.174453	0.0278901	7.55765e-10	CR1L	TRUE	reported	CR1L	1000	39.0469649773021
rs10779510	chr1	209651362	A	T	0.105224	LAMB3	0.256326	0.0353089	1.20898e-12	LAMB3	TRUE	reported	LAMB3	1000	52.5953665471618
rs846808	chr1	209806682	C	T	0.38209	IRF6	0.458108	0.0301031	1.82586e-44	IRF6	TRUE	reported	IRF6	1000	231.123364335189
rs34851670	chr1	222566559	G	A	0.476119	TAF1A	0.249514	0.033437	3.00366e-13	TAF1A	TRUE	reported	TAF1A	1000	55.5732464483416
rs142113063	chr1	223494104	C	T	0.011194	CAPN2	-0.567703	0.0900547	5.62421e-10	CAPN2	TRUE	reported	CAPN2	1000	39.6606796415442
rs3767732	chr1	224227807	A	G	0.0619403	DEGS1	0.340856	0.0466343	8.62255e-13	DEGS1	TRUE	reported	DEGS1	1000	53.3164841773926
rs6678547	chr1	226070308	C	T	0.264179	H3F3A	0.24865	0.015502	1.91224e-48	H3F3A	TRUE	reported	H3F3A	1000	256.762741053085
rs6661762	chr1	226355990	C	A	0.185075	PARP1	0.0945854	0.016813	2.83594e-08	PARP1	TRUE	reported	PARP1	1000	31.5855413653232
rs6694031	chr1	226739756	G	A	0.417164	ITPKB	-0.101044	0.0165284	1.75747e-09	ITPKB	TRUE	reported	ITPKB	1000	37.2983802782356
rs1343744	chr1	226995321	C	T	0.409701	PSEN2	0.195066	0.0309792	5.87777e-10	PSEN2	TRUE	reported	PSEN2	1000	39.5688384206587
rs61834038	chr1	227024815	C	T	0.224627	CDC42BPA	-0.230831	0.0377131	1.68299e-09	CDC42BPA	TRUE	reported	CDC42BPA	1000	37.388181469881
rs72758083	chr1	235328588	C	T	0.125373	GGPS1	0.270102	0.0313373	5.98768e-17	GGPS1	TRUE	reported	GGPS1	1000	74.1417769947961
rs35788378	chr1	236035822	A	T	0.256716	NID1	0.235621	0.0349592	3.72701e-11	NID1	TRUE	reported	NID1	1000	45.3352024498967
rs16833777	chr1	236536054	G	A	0.0522388	LGALS8	-0.304426	0.0289667	7.91149e-24	LGALS8	TRUE	reported	LGALS8	1000	110.229028788803
rs773875157	chr1	240652224	C	CTGTCTTTAAATGGTTTTCCTGCCT	0.488806	GREM2	0.214694	0.0336632	3.5919e-10	GREM2	TRUE	reported	GREM2	1000	40.5937863458762
rs3819976	chr1	241532492	T	C	0.0514925	KMO	-0.420861	0.0719592	8.14959e-09	KMO	TRUE	reported	KMO	1000	34.1377783191411
rs676750	chr1	241632982	A	G	0.290299	OPN3	0.34324	0.0356561	1.70928e-20	OPN3	TRUE	reported	OPN3	1000	92.4823059110398
rs79796976	chr1	247390677	A	G	0.0567164	NLRP3	0.376895	0.0499455	1.67224e-13	NLRP3	TRUE	reported	NLRP3	1000	56.8301186760297
rs10802508	chr1	247454453	A	G	0.265672	OR2B11	-0.293641	0.0437767	4.57695e-11	OR2B11	TRUE	reported	OR2B11	1000	44.9032618061099
rs10203661	chr2	1799648	C	T	0.0343284	PXDN	1.04625	0.0974014	9.75542e-25	PXDN	TRUE	reported	PXDN	1000	115.151893789326
rs1106185	chr2	10823444	A	G	0.375373	PDIA6	-0.133009	0.0221176	3.15193e-09	PDIA6	TRUE	reported	PDIA6	1000	36.0924695622791
rs7581184	chr2	11349405	A	G	0.400746	ROCK2	-0.131274	0.0190348	1.35521e-11	ROCK2	TRUE	reported	ROCK2	1000	47.4669517133658
rs3795974	chr2	11784824	T	C	0.372388	LPIN1	0.20143	0.0119796	2.8602e-52	LPIN1	TRUE	reported	LPIN1	1000	282.159198126603
rs77773048	chr2	12717952	G	A	0.194776	TRIB2	0.137075	0.0209702	1.34552e-10	TRIB2	TRUE	reported	TRIB2	1000	42.6424260908509
rs3821216	chr2	20676230	A	G	0.492537	GDF7	-0.381257	0.0378945	4.14157e-22	GDF7	TRUE	reported	GDF7	1000	101.021504346366
rs72780104	chr2	23760845	A	G	0.13806	ATAD2B	0.134056	0.0217636	1.33643e-09	ATAD2B	TRUE	reported	ATAD2B	1000	37.8653158711371
rs10654394	chr2	25161587	C	CGCCGCTGCT	0.0743243	POMC	0.807753	0.0870792	3.14827e-19	POMC	TRUE	reported	POMC	1000	85.8734358426705
rs6742004	chr2	27086791	A	C	0.410448	KHK	-0.401789	0.0312587	1.42183e-33	KHK	TRUE	reported	KHK	1000	164.886
rs3739092	chr2	27239208	C	T	0.239552	ATRAID	0.159343	0.0160407	1.24614e-21	ATRAID	TRUE	reported	ATRAID	1000	98.4804188918289
rs11126918	chr2	27215842	G	A	0.241045	SLC5A6	-0.194162	0.0225576	6.56293e-17	SLC5A6	TRUE	reported	SLC5A6	1000	73.9389420838836
rs73924403	chr2	27245358	C	T	0.058209	CAD	0.248753	0.0386102	2.41056e-10	CAD	TRUE	reported	CAD	1000	41.4250549302431
rs1728911	chr2	27427062	T	G	0.476866	NRBP1	-0.157802	0.0176728	5.21642e-18	NRBP1	TRUE	reported	NRBP1	1000	79.5691689954366
rs13404493	chr2	33531453	C	T	0.114925	RASGRP3	0.322275	0.0475101	2.82076e-11	RASGRP3	TRUE	reported	RASGRP3	1000	45.921058098215
rs848627	chr2	36571769	T	G	0.421642	CRIM1	-0.131716	0.0234482	2.96983e-08	CRIM1	TRUE	reported	CRIM1	1000	31.491154937387
rs4670627	chr2	36819568	C	T	0.456716	VIT	0.201187	0.0362044	4.13191e-08	VIT	TRUE	reported	VIT	1000	30.8182278469508
rs79316517	chr2	37135086	C	T	0.0365672	EIF2AK2	-0.492181	0.0576165	1.08547e-16	EIF2AK2	TRUE	reported	EIF2AK2	1000	72.8260045907697
rs3902740	chr2	37279023	T	C	0.335821	PRKD3	-0.211771	0.0203203	1.73496e-23	PRKD3	TRUE	reported	PRKD3	1000	108.393511359275
rs111610775	chr2	38258391	C	CA	0.129104	CYP1B1	0.195017	0.0282452	1.28716e-11	CYP1B1	TRUE	reported	CYP1B1	1000	47.5758082750155
rs7597228	chr2	42102571	C	G	0.366418	EML4	-0.149771	0.0150209	9.04761e-22	EML4	TRUE	reported	EML4	1000	99.2188275177259
rs893734	chr2	42694514	C	T	0.397761	OXER1	0.26076	0.021542	2.48662e-30	OXER1	TRUE	reported	OXER1	1000	146.231334349144
rs6544678	chr2	43634412	T	C	0.338806	PLEKHH2	-0.260566	0.0424176	1.47625e-09	PLEKHH2	TRUE	reported	PLEKHH2	1000	37.6594392188361
rs588969	chr2	45656458	G	C	0.304478	PRKCE	0.14667	0.0255738	1.5452e-08	PRKCE	TRUE	reported	PRKCE	1000	32.8263500486596
rs62138871	chr2	46403722	T	A	0.431343	EPAS1	0.170134	0.0295383	1.34626e-08	EPAS1	TRUE	reported	EPAS1	1000	33.1086728701204
rs2303425	chr2	47403074	T	C	0.115672	MSH2	0.451043	0.0319706	3.07384e-39	MSH2	TRUE	reported	MSH2	1000	198.639156263659
rs6742037	chr2	47876366	A	C	0.379851	MSH6	-0.269311	0.0259277	2.36019e-23	MSH6	TRUE	reported	MSH6	1000	107.673973549452
rs72800778	chr2	54157204	A	G	0.251493	PSME4	-0.150204	0.0266053	2.54081e-08	PSME4	TRUE	reported	PSME4	1000	31.8095274250743
rs6706363	chr2	54141569	G	A	0.439552	ACYP2	-0.318841	0.0383514	6.22725e-16	ACYP2	TRUE	reported	ACYP2	1000	68.9789249992931
rs75475627	chr2	54560455	C	G	0.061194	SPTBN1	0.823	0.0431884	1.15566e-63	SPTBN1	TRUE	reported	SPTBN1	1000	362.406502661935
rs2968786	chr2	55037723	C	G	0.402985	RTN4	-0.0671648	0.0104868	3.04477e-10	RTN4	TRUE	reported	RTN4	1000	40.9381320222982
rs11903456	chr2	58166701	C	T	0.271642	VRK2	-0.147089	0.0240889	1.83458e-09	VRK2	TRUE	reported	VRK2	1000	37.2097707685797
rs2080385	chr2	65065628	G	T	0.268657	CEP68	-0.422047	0.0307299	1.60408e-37	CEP68	TRUE	reported	CEP68	1000	188.247788293309
rs7355584	chr2	68371157	A	G	0.295522	PLEK	0.162071	0.0214432	1.53697e-13	PLEK	TRUE	reported	PLEK	1000	57.0114349792087
rs12713678	chr2	69456325	G	C	0.352985	GFPT1	-0.175081	0.0177428	2.19743e-21	GFPT1	TRUE	reported	GFPT1	1000	97.1771737220922
rs62147573	chr2	72209800	G	A	0.143284	CYP26B1	0.987927	0.0602124	2.98448e-50	CYP26B1	TRUE	reported	CYP26B1	1000	268.663318538599
rs363688	chr2	74591480	T	C	0.0156716	LOXL3	-0.602236	0.104412	1.28639e-08	LOXL3	TRUE	reported	LOXL3	1000	33.2019153231473
rs2229668	chr2	85401860	C	T	0.126119	CAPG	-0.225081	0.0202458	3.08552e-26	CAPG	TRUE	reported	CAPG	1000	123.349765626267
rs72844419	chr2	85501572	A	T	0.18209	MAT2A	-0.245525	0.0275976	6.75853e-18	MAT2A	TRUE	reported	MAT2A	1000	78.9913160159444
rs5832649	chr2	85549367	C	CTTTA	0.49403	GGCX	0.431226	0.0237445	4.58738e-59	GGCX	TRUE	reported	GGCX	1000	329.165537310516
rs12151621	chr2	85707376	C	A	0.255224	GNLY	0.324356	0.0199952	2.45185e-49	GNLY	TRUE	reported	GNLY	1000	262.617043820612
rs11689511	chr2	86895991	G	A	0.293284	PLGLB1	0.79232	0.0368616	1.99062e-76	PLGLB1	TRUE	reported	PLGLB1	1000	461.088
rs6707663	chr2	88154199	G	A	0.178358	THNSL2	1.0688	0.0546852	3.38704e-66	THNSL2	TRUE	reported	THNSL2	1000	381.22714962401
rs199493463	chr2	89910625	A	T	0.115672	IGKV2-30	0.321206	0.0413852	3.63654e-14	IGKV2-30	TRUE	reported	IGKV2-30	1000	60.118442801075
rs11887021	chr2	89214243	C	T	0.0276119	IGKV1-39	-0.683728	0.0674504	2.14055e-22	IGKV1-39	TRUE	reported	IGKV1-39	1000	102.548240496311
rs990025258	chr2	89796032	C	T	0.0171642	IGKV2D-29	1.26536	0.140938	3.5259e-18	IGKV2D-29	TRUE	reported	IGKV2D-29	1000	80.4456445932202
rs13003899	chr2	99306625	T	C	0.144776	LYG1	0.433926	0.0387111	1.31074e-26	LYG1	TRUE	reported	LYG1	1000	125.39807301798
rs6715321	chr2	99492539	C	T	0.424627	REV1	-0.14034	0.0185454	1.44034e-13	REV1	TRUE	reported	REV1	1000	57.1506370549831
rs62154038	chr2	101345241	C	T	0.117164	CREG2	-0.286652	0.0505816	2.25657e-08	CREG2	TRUE	reported	CREG2	1000	32.0520172688908
rs13405222	chr2	102365431	T	C	0.13806	IL18R1	-0.143148	0.0197235	1.2239e-12	IL18R1	TRUE	reported	IL18R1	1000	52.5694147018997
rs6737668	chr2	102476622	C	T	0.233582	IL18RAP	0.275717	0.0156577	2.93051e-56	IL18RAP	TRUE	reported	IL18RAP	1000	309.457985868525
rs10203902	chr2	112023248	G	A	0.0776119	MERTK	0.353509	0.0393761	3.53604e-18	MERTK	TRUE	reported	MERTK	1000	80.4388943839756
rs7589901	chr2	113235767	A	C	0.344776	PAX8	-0.809817	0.0431917	4.41628e-62	PAX8	TRUE	reported	PAX8	1000	350.835655348786
rs7589375	chr2	118085358	T	C	0.268657	INSIG2	-0.297318	0.0199877	7.86498e-43	INSIG2	TRUE	reported	INSIG2	1000	220.824523486914
rs1813402	chr2	126646639	A	G	0.346269	GYPC	0.116307	0.0179389	1.87269e-10	GYPC	TRUE	reported	GYPC	1000	41.9518030357059
rs11541137	chr2	127388195	C	T	0.26791	ERCC3	-0.280218	0.0301316	2.59038e-19	ERCC3	TRUE	reported	ERCC3	1000	86.3133976195473
rs6752443	chr2	138047335	C	A	0.454478	HNMT	0.0976268	0.017678	4.98266e-08	HNMT	TRUE	reported	HNMT	1000	30.4370382967298
rs78189771	chr2	142878213	A	G	0.0410448	KYNU	0.763201	0.0661833	6.28229e-28	KYNU	TRUE	reported	KYNU	1000	132.712419481499
rs12474985	chr2	147783930	G	A	0.0246269	ACVR2A	1.1214	0.0973026	6.69779e-28	ACVR2A	TRUE	reported	ACVR2A	1000	132.557026839847
rs2278089	chr2	151290158	G	T	0.339552	TNFAIP6	-0.494889	0.0191997	3.40686e-99	TNFAIP6	TRUE	reported	TNFAIP6	1000	663.066760378042
rs536982883	chr2	156451296	A	AC	0.311966	GPD2	0.211325	0.0241841	2.36449e-17	GPD2	TRUE	reported	GPD2	1000	76.2030644750199
rs12622391	chr2	159577155	G	C	0.376866	BAZ2B	0.231727	0.016397	2.37404e-39	BAZ2B	TRUE	reported	BAZ2B	1000	199.321903648736
rs11682886	chr2	159796845	C	T	0.0604478	CD302	0.285495	0.0294462	9.53896e-21	CD302	TRUE	reported	CD302	1000	93.8142993900756
rs9636280	chr2	159861341	C	T	0.498507	LY75	0.502956	0.0220423	1.91707e-83	LY75	TRUE	reported	LY75	1000	519.60905445597
rs56386025	chr2	164541749	G	T	0.100746	GRB14	-0.375245	0.0677343	4.53235e-08	GRB14	TRUE	reported	GRB14	1000	30.6297234508708
rs2091545	chr2	166379097	T	C	0.479851	SCN9A	-0.493437	0.0347443	1.12902e-39	SCN9A	TRUE	reported	SCN9A	1000	201.292146921657
rs2302698	chr2	169106919	A	G	0.474627	DHRS9	0.293193	0.0170741	4.67326e-54	DHRS9	TRUE	reported	DHRS9	1000	294.280912824063
rs13382386	chr2	169715343	A	G	0.292537	PPIG	-0.176138	0.0203973	5.27989e-17	PPIG	TRUE	reported	PPIG	1000	74.4202793381393
rs4667659	chr2	170816348	G	A	0.019403	GAD1	1.6423	0.134399	8.04745e-31	GAD1	TRUE	reported	GAD1	1000	149.019620255861
rs12989544	chr2	172036608	G	A	0.329104	METAP1D	0.189028	0.0279059	2.99891e-11	METAP1D	TRUE	reported	METAP1D	1000	45.7921202689757
rs34051646	chr2	172591951	T	G	0.221642	PDK1	-0.202885	0.0184516	9.54012e-26	PDK1	TRUE	reported	PDK1	1000	120.659732284772
rs1375493	chr2	181459039	G	A	0.479851	ITGA4	-0.246017	0.0153937	3.68385e-48	ITGA4	TRUE	reported	ITGA4	1000	254.902879060464
rs10562650	chr2	181459459	CTT	C	0.480597	CERKL	-0.290493	0.0187543	9.05635e-46	CERKL	TRUE	reported	CERKL	1000	239.441909326911
rs1912850	chr2	187445148	G	A	0.483582	CALCRL	0.180267	0.0278881	2.11415e-10	CALCRL	TRUE	reported	CALCRL	1000	41.6989529170351
rs7586757	chr2	189576560	C	T	0.329851	SLC40A1	0.100476	0.0176376	1.91526e-08	SLC40A1	TRUE	reported	SLC40A1	1000	32.3874113769231
rs7562400	chr2	190971836	C	G	0.423881	GLS	0.08138	0.012775	3.7587e-10	GLS	TRUE	reported	GLS	1000	40.4989808782901
rs13006360	chr2	196239848	G	A	0.377612	STK17B	-0.11604	0.0150193	4.68232e-14	STK17B	TRUE	reported	STK17B	1000	59.5726058125981
rs7559150	chr2	200889340	T	C	0.268657	PPIL3	-0.664655	0.0289703	4.15826e-84	PPIL3	TRUE	reported	PPIL3	1000	525.311742118536
rs3185378	chr2	201286716	G	C	0.400746	CASP8	0.28276	0.0152968	1.00977e-60	CASP8	TRUE	reported	CASP8	1000	341.008583166029
rs3754931	chr2	202238678	G	A	0.391045	SUMO1	-0.0920919	0.0149173	1.23087e-09	SUMO1	TRUE	reported	SUMO1	1000	38.0358354630825
rs11310035	chr2	202290292	GT	G	0.256716	BMPR2	0.198133	0.0233177	1.53822e-16	BMPR2	TRUE	reported	BMPR2	1000	72.0564316107156
rs72211717	chr2	214798239	TTA	T	0.155224	BARD1	0.517967	0.0346169	3.01161e-43	BARD1	TRUE	reported	BARD1	1000	223.43869037295
rs4535042	chr2	215312084	T	G	0.258955	ATIC	0.111432	0.0165017	3.43167e-11	ATIC	TRUE	reported	ATIC	1000	45.5085519980356
rs828907	chr2	216108009	G	T	0.436567	XRCC5	-0.0708155	0.0125635	2.67069e-08	XRCC5	TRUE	reported	XRCC5	1000	31.7077850096042
rs17496232	chr2	216619506	T	C	0.309702	IGFBP2	0.689431	0.0368033	5.37185e-62	IGFBP2	TRUE	reported	IGFBP2	1000	350.218136193499
rs6436032	chr2	218118139	T	C	0.477612	CXCR2	-0.0920843	0.0108897	2.10684e-16	CXCR2	TRUE	reported	CXCR2	1000	71.3624730977326
rs11676348	chr2	218145423	C	T	0.478358	CXCR1	-0.0696278	0.0116978	4.50185e-09	CXCR1	TRUE	reported	CXCR1	1000	35.3579847300429
rs62182117	chr2	218363885	C	T	0.0910448	SLC11A1	-0.285358	0.0234155	1.11207e-30	SLC11A1	TRUE	reported	SLC11A1	1000	148.218964389834
rs4672897	chr2	218723411	A	G	0.48806	CYP27A1	0.42059	0.0302833	3.1532e-38	CYP27A1	TRUE	reported	CYP27A1	1000	192.505006516544
rs11887718	chr2	219295355	T	C	0.182836	PTPRN	0.605651	0.0350628	1.44467e-54	PTPRN	TRUE	reported	PTPRN	1000	297.770883566139
rs11352428	chr2	219386175	AG	A	0.0425373	DNPEP	-0.456619	0.0444886	7.02391e-23	DNPEP	TRUE	reported	DNPEP	1000	105.133475116467
rs16862777	chr2	221490753	G	C	0.261194	EPHA4	-0.221871	0.0281251	1.4515e-14	EPHA4	TRUE	reported	EPHA4	1000	62.1074176693697
rs13412535	chr2	224010157	G	A	0.211194	SERPINE2	-0.456943	0.0452077	2.75968e-22	SERPINE2	TRUE	reported	SERPINE2	1000	101.959987609209
rs113705739	chr2	224883372	GAATA	G	0.204478	DOCK10	0.272796	0.0172342	2.05138e-47	DOCK10	TRUE	reported	DOCK10	1000	250.048515267646
rs12052364	chr2	226770492	A	G	0.0567164	IRS1	0.535077	0.078011	1.72982e-11	IRS1	TRUE	reported	IRS1	1000	46.9517104406425
rs1811711	chr2	227805760	C	G	0.183582	CCL20	-0.395784	0.0373105	3.27198e-24	CCL20	TRUE	reported	CCL20	1000	112.301322297804
rs2034412	chr2	231423350	C	G	0.31988	NCL	-0.0724201	0.013018	3.99688e-08	NCL	TRUE	reported	NCL	1000	30.8858990205272
rs6715767	chr2	233166171	G	A	0.392537	INPP5D	-0.171861	0.0206387	5.62556e-16	INPP5D	TRUE	reported	INPP5D	1000	69.2023007689841
rs7603344	chr2	237895427	A	G	0.274627	RAMP1	0.226681	0.0290489	2.68835e-14	RAMP1	TRUE	reported	RAMP1	1000	60.7717017728998
rs12692216	chr2	238141392	C	T	0.352239	KLHL30	0.302304	0.0421992	2.30982e-12	KLHL30	TRUE	reported	KLHL30	1000	51.2164995757288
rs10166776	chr2	240027895	G	A	0.365672	NDUFA10	-0.414544	0.0222515	1.81699e-61	NDUFA10	TRUE	reported	NDUFA10	1000	346.380331399877
rs2953171	chr2	240596636	C	T	0.158955	CAPN10	-0.203519	0.027811	8.11881e-13	CAPN10	TRUE	reported	CAPN10	1000	53.4450209003776
rs2953159	chr2	240611760	A	G	0.105224	GPR35	-0.473409	0.051005	3.00827e-19	GPR35	TRUE	reported	GPR35	1000	85.9761626782269
rs6708265	chr2	241108335	A	G	0.219403	PASK	-0.3254	0.0207608	1.16122e-46	PASK	TRUE	reported	PASK	1000	245.175725527704
rs1580908	chr2	241386408	A	G	0.202239	FARP2	0.350814	0.0310451	5.59933e-27	FARP2	TRUE	reported	FARP2	1000	127.437794900062
rs4675899	chr2	241644747	C	T	0.370149	ATG4B	-0.131049	0.0191732	2.0208e-11	ATG4B	TRUE	reported	ATG4B	1000	46.6239172057032
rs34667857	chr2	241808501	C	T	0.418657	PDCD1	0.131414	0.0220125	4.06248e-09	PDCD1	TRUE	reported	PDCD1	1000	35.5692798669034
rs1125735	chr3	3984095	G	A	0.237313	LRRN1	-0.242123	0.023	6.75998e-24	LRRN1	TRUE	reported	LRRN1	1000	110.59792067059
rs304078	chr3	4491474	C	T	0.358955	SUMF1	-0.139317	0.0180856	5.51171e-14	SUMF1	TRUE	reported	SUMF1	1000	59.2206168284705
rs114351845	chr3	9903375	C	T	0.0298507	IL17RE	0.795039	0.118543	4.60495e-11	IL17RE	TRUE	reported	IL17RE	1000	44.890617544326
rs708567	chr3	9918386	C	T	0.46791	IL17RC	0.352466	0.0274784	1.86367e-33	IL17RC	TRUE	reported	IL17RC	1000	164.203389897723
rs7629241	chr3	9973426	T	C	0.300746	PRRT3	-0.275269	0.0340619	3.53659e-15	PRRT3	TRUE	reported	PRRT3	1000	65.1789578775373
rs7641192	chr3	10079420	G	T	0.300746	FANCD2	-0.195945	0.0262856	3.16955e-13	FANCD2	TRUE	reported	FANCD2	1000	55.4578621091583
rs411019	chr3	10157756	C	T	0.345522	VHL	0.115304	0.0205882	3.25739e-08	VHL	TRUE	reported	VHL	1000	31.3027528015711
rs14154	chr3	10326429	G	C	0.472388	GHRL	-0.155652	0.0230207	3.24706e-11	GHRL	TRUE	reported	GHRL	1000	45.6250025265197
rs513951	chr3	13455455	T	C	0.431343	NUP210	0.0653604	0.0112682	1.07069e-08	NUP210	TRUE	reported	NUP210	1000	33.5776927362626
rs2304509	chr3	14481989	C	G	0.225373	SLC6A6	0.0868456	0.0128573	3.39207e-11	SLC6A6	TRUE	reported	SLC6A6	1000	45.533037854888
rs6781355	chr3	15509190	A	C	0.233582	COLQ	0.154509	0.0227184	2.51599e-11	COLQ	TRUE	reported	COLQ	1000	46.161787884833
rs12636078	chr3	20064181	A	G	0.365672	KAT2B	-0.135102	0.0184364	7.57828e-13	KAT2B	TRUE	reported	KAT2B	1000	53.5922330682517
rs76264500	chr3	22366359	A	T	0.245522	ZNF385D	0.381478	0.0477305	6.81564e-15	ZNF385D	TRUE	reported	ZNF385D	1000	63.7496152123769
rs7632486	chr3	32245299	G	A	0.192537	CMTM8	-0.312832	0.0503957	1.00484e-09	CMTM8	TRUE	reported	CMTM8	1000	38.4561603326689
rs7611841	chr3	33114704	T	C	0.15	CRTAP	0.148963	0.0262947	2.2813e-08	CRTAP	TRUE	reported	CRTAP	1000	32.0295561859002
rs35149869	chr3	36987617	TC	T	0.223134	MLH1	0.17038	0.0236007	1.58835e-12	MLH1	TRUE	reported	MLH1	1000	52.0137301638693
rs9810522	chr3	37255335	A	G	0.411194	ITGA9	-0.278204	0.0302088	5.43471e-19	ITGA9	TRUE	reported	ITGA9	1000	84.6428607919134
rs7375040	chr3	38427625	A	G	0.33209	ACVR2B	-0.231238	0.0311729	4.08187e-13	ACVR2B	TRUE	reported	ACVR2B	1000	54.9154488297649
rs4131768	chr3	38653683	G	A	0.271084	SCN5A	-0.59758	0.0363265	1.8324e-50	SCN5A	TRUE	reported	SCN5A	1000	270.069497624188
rs74413342	chr3	39235905	C	A	0.0835821	CX3CR1	0.187486	0.0332941	2.75169e-08	CX3CR1	TRUE	reported	CX3CR1	1000	31.6470817649016
rs7611864	chr3	39406013	C	G	0.299254	RPSA	-0.174852	0.0132186	3.11008e-35	RPSA	TRUE	reported	RPSA	1000	174.622751903181
rs2090801	chr3	41963289	A	G	0.232836	ULK4	-0.645848	0.0317691	2.70438e-70	ULK4	TRUE	reported	ULK4	1000	412.459542736703
rs2276829	chr3	42527208	C	G	0.16194	VIPR1	0.212461	0.0337713	6.07811e-10	VIPR1	TRUE	reported	VIPR1	1000	39.4996662625496
rs339725	chr3	42656113	G	C	0.404478	NKTR	-0.102643	0.0117613	2.57815e-17	NKTR	TRUE	reported	NKTR	1000	76.0113698719109
rs9851400	chr3	45682398	C	G	0.429851	SACM1L	-0.0996858	0.013058	9.00344e-14	SACM1L	TRUE	reported	SACM1L	1000	58.1625996739825
rs2201150	chr3	46217411	T	C	0.371642	XCR1	0.242467	0.0376871	2.54772e-10	XCR1	TRUE	reported	XCR1	1000	41.3095419383538
rs147398495	chr3	46208452	GTTC	G	0.36791	CCR3	0.424574	0.0307538	7.56451e-38	CCR3	TRUE	reported	CCR3	1000	190.212809658545
rs147398495	chr3	46208452	GTTC	G	0.36791	CCR1	-0.390682	0.021678	2.34536e-58	CCR1	TRUE	reported	CCR1	1000	324.144697796033
rs6782423	chr3	46297882	A	G	0.490299	CCR2	-0.0957101	0.0153059	7.64397e-10	CCR2	TRUE	reported	CCR2	1000	39.0236904610854
rs76258812	chr3	46318831	T	C	0.140299	CCR5	-0.238345	0.0384903	1.10014e-09	CCR5	TRUE	reported	CCR5	1000	38.2683767224506
rs12493425	chr3	47135456	T	G	0.397015	SETD2	0.120329	0.0158433	1.18674e-13	SETD2	TRUE	reported	SETD2	1000	57.5678307152572
rs57346147	chr3	47369074	C	G	0.402239	SCAP	-0.130215	0.0137693	7.06728e-20	SCAP	TRUE	reported	SCAP	1000	89.2542381452865
rs6796790	chr3	48742884	G	A	0.25597	P4HTM	0.105491	0.0184381	1.66883e-08	P4HTM	TRUE	reported	P4HTM	1000	32.6684874881777
rs7613360	chr3	49879277	C	T	0.375373	MST1R	-0.284375	0.0514631	4.89407e-08	MST1R	TRUE	reported	MST1R	1000	30.4734400053682
rs13100173	chr3	50295266	G	A	0.444776	HYAL3	-0.407764	0.0231611	3.05135e-56	HYAL3	TRUE	reported	HYAL3	1000	309.335625515526
rs13089255	chr3	50706801	G	T	0.122388	MAPKAPK3	-0.173344	0.0233284	3.73949e-13	MAPKAPK3	TRUE	reported	MAPKAPK3	1000	55.1033829799268
rs9311469	chr3	51506019	C	A	0.143284	GRM2	-0.325444	0.0475727	1.94394e-11	GRM2	TRUE	reported	GRM2	1000	46.7054411349489
rs4687672	chr3	52846527	G	A	0.257463	ITIH4	0.567132	0.0243717	7.52321e-86	ITIH4	TRUE	reported	ITIH4	1000	540.414756779226
rs141078441	chr3	53252916	C	T	0.166418	TKT	-0.18027	0.0155837	4.45018e-28	TKT	TRUE	reported	TKT	1000	133.54766548603
rs2276846	chr3	53882289	A	T	0.481343	IL17RB	-0.380761	0.0421808	2.38397e-18	IL17RB	TRUE	reported	IL17RB	1000	81.3215849072795
rs4075152	chr3	58399467	T	C	0.233582	PDHB	0.210341	0.0191321	9.66216e-26	PDHB	TRUE	reported	PDHB	1000	120.629388290345
rs7428837	chr3	68057785	C	T	0.473134	FAM19A1	-0.239228	0.0365493	1.27462e-10	FAM19A1	TRUE	reported	FAM19A1	1000	42.7559374373506
rs6777956	chr3	71805436	C	T	0.260448	PROK2	-0.208028	0.020372	1.11251e-22	PROK2	TRUE	reported	PROK2	1000	104.06550444867
rs7631506	chr3	101523770	A	C	0.369403	SENP7	-0.198912	0.0157318	1.18036e-32	SENP7	TRUE	reported	SENP7	1000	159.549584092186
rs12486550	chr3	105140433	G	C	0.460448	ALCAM	0.364749	0.0257941	2.1688e-39	ALCAM	TRUE	reported	ALCAM	1000	199.562071187421
rs327133	chr3	108088638	C	T	0.369403	CD47	0.115292	0.01675	1.47891e-11	CD47	TRUE	reported	CD47	1000	47.2823729952221
rs10755071	chr3	112521752	G	A	0.156716	CCDC80	-0.519372	0.0565758	6.8982e-19	CCDC80	TRUE	reported	CCDC80	1000	84.1058489637678
rs775214	chr3	113292103	C	T	0.295522	CFAP44	0.1933	0.0274973	5.6469e-12	CFAP44	TRUE	reported	CFAP44	1000	49.3189867504093
rs115630304	chr3	119417420	C	G	0.0649254	POGLUT1	0.607698	0.0452837	4.27071e-36	POGLUT1	TRUE	reported	POGLUT1	1000	179.730733293982
rs2279198	chr3	124730362	A	G	0.434328	UMPS	0.143108	0.0179211	7.16943e-15	UMPS	TRUE	reported	UMPS	1000	63.6398341925317
rs332514	chr3	124720720	A	G	0.182836	ITGB5	0.15843	0.0260587	2.14249e-09	ITGB5	TRUE	reported	ITGB5	1000	36.8892557647397
rs11718493	chr3	126529005	C	T	0.417164	CHST13	0.669153	0.0225382	7.27243e-120	CHST13	TRUE	reported	CHST13	1000	879.716916221402
rs6773006	chr3	126665477	T	G	0.0985075	TXNRD3	-0.460618	0.0770308	3.84103e-09	TXNRD3	TRUE	reported	TXNRD3	1000	35.6848220509614
rs61159406	chr3	128617166	G	A	0.389552	RPN1	-0.107224	0.0161291	6.69291e-11	RPN1	TRUE	reported	RPN1	1000	44.1056555425383
rs61629992	chr3	130641683	C	T	0.061194	PIK3R4	0.238142	0.0425816	3.40141e-08	PIK3R4	TRUE	reported	PIK3R4	1000	31.2146581183607
rs6802249	chr3	131107753	T	C	0.226119	NEK11	0.390097	0.0464635	3.34007e-16	NEK11	TRUE	reported	NEK11	1000	70.348026697027
rs17831335	chr3	132346937	A	G	0.468657	ACPP	-0.172298	0.0232495	4.28737e-13	ACPP	TRUE	reported	ACPP	1000	54.8105018991486
rs2068229	chr3	141904462	A	G	0.277612	ATP1B3	0.118882	0.0194313	1.70976e-09	ATP1B3	TRUE	reported	ATP1B3	1000	37.3558852844084
rs4683757	chr3	143162040	T	C	0.454478	CHST2	-0.172075	0.0268638	3.03049e-10	CHST2	TRUE	reported	CHST2	1000	40.9478597140745
rs2587008	chr3	146542679	C	G	0.277612	PLSCR1	-0.170523	0.0163482	1.59995e-23	PLSCR1	TRUE	reported	PLSCR1	1000	108.581687318699
rs7652387	chr3	150990035	C	A	0.0977612	MED12L	-0.665938	0.0562416	3.24569e-29	MED12L	TRUE	reported	MED12L	1000	139.920968200356
rs10513398	chr3	151387443	A	G	0.458955	P2RY12	-0.154822	0.0254963	2.23764e-09	P2RY12	TRUE	reported	P2RY12	1000	36.7994702604928
rs145487317	chr3	151939837	T	TTAAATACTATGTTTTAGCATAGTTTATATAG	0.428358	SUCNR1	0.181091	0.0258747	6.93178e-12	SUCNR1	TRUE	reported	SUCNR1	1000	48.8847759336233
rs1350150	chr3	157474703	G	T	0.379851	PTX3	0.159563	0.023647	3.54484e-11	PTX3	TRUE	reported	PTX3	1000	45.4404710358295
rs1864505	chr3	158644799	C	G	0.391791	GFM1	-0.13258	0.0199005	6.11373e-11	GFM1	TRUE	reported	GFM1	1000	44.2953965751731
rs62274852	chr3	167856460	G	T	0.0880597	SERPINI1	0.662611	0.0580509	1.91028e-27	SERPINI1	TRUE	reported	SERPINI1	1000	130.025912240693
rs2287483	chr3	170039058	C	T	0.13209	GPR160	0.496064	0.0194104	4.99963e-98	GPR160	TRUE	reported	GPR160	1000	651.833974290943
rs10936700	chr3	171788908	C	T	0.279851	PLD1	-0.156203	0.0265196	6.43205e-09	PLD1	TRUE	reported	PLD1	1000	34.6238489131125
rs116610289	chr3	183555785	G	A	0.0119403	KLHL6	-1.00203	0.136177	6.1569e-13	KLHL6	TRUE	reported	KLHL6	1000	54.0361582480916
rs11711420	chr3	183631222	T	G	0.263433	KLHL24	-0.0948387	0.0158415	3.68724e-09	KLHL24	TRUE	reported	KLHL24	1000	35.7691913899056
rs9874537	chr3	184025859	A	G	0.477612	ABCC5	-0.389072	0.0236484	1.78863e-50	ABCC5	TRUE	reported	ABCC5	1000	270.138802845721
rs6845	chr3	184308915	C	T	0.428358	PSMD2	-0.156802	0.0154848	2.34809e-22	PSMD2	TRUE	reported	PSMD2	1000	102.334609340792
rs4074989	chr3	184637317	C	T	0.484328	EPHB3	-0.25566	0.0371854	1.55613e-11	EPHB3	TRUE	reported	EPHB3	1000	47.174922506082
rs7428763	chr3	185303758	A	T	0.176119	MAP3K13	0.562713	0.0349216	8.32266e-49	MAP3K13	TRUE	reported	MAP3K13	1000	259.129090796776
rs78888631	chr3	190566766	G	A	0.0753731	IL1RAP	0.157842	0.0283866	4.05464e-08	IL1RAP	TRUE	reported	IL1RAP	1000	30.8566614406933
rs2084385	chr3	196826996	A	G	0.130597	PAK2	-0.130127	0.0185857	6.80895e-12	PAK2	TRUE	reported	PAK2	1000	48.9223748384919
rs17781378	chr4	886306	T	C	0.49403	GAK	-0.142113	0.0169619	3.81374e-16	GAK	TRUE	reported	GAK	1000	70.0566166289199
rs76853706	chr4	2860816	A	C	0.241791	ADD1	0.141613	0.0200973	5.05984e-12	ADD1	TRUE	reported	ADD1	1000	49.5520192579343
rs2298966	chr4	2996383	C	T	0.349254	GRK4	-0.54339	0.0456058	1.58126e-29	GRK4	TRUE	reported	GRK4	1000	141.68167032803
rs2857851	chr4	3041785	C	G	0.391045	HTT	0.138158	0.0167326	9.56109e-16	HTT	TRUE	reported	HTT	1000	68.0386610263283
rs3129310	chr4	3299661	T	G	0.374627	RGS12	-0.133469	0.0228115	8.04142e-09	RGS12	TRUE	reported	RGS12	1000	34.1651763547495
rs3184	chr4	3508787	T	C	0.3	LRPAP1	-0.222707	0.0154591	1.26482e-40	LRPAP1	TRUE	reported	LRPAP1	1000	207.123732508213
rs140860996	chr4	5028769	AC	A	0.158955	CYTL1	0.716697	0.0514457	2.00914e-38	CYTL1	TRUE	reported	CYTL1	1000	193.688373738007
rs62289059	chr4	7637139	C	T	0.285075	SORCS2	0.400147	0.0372774	1.04225e-24	SORCS2	TRUE	reported	SORCS2	1000	114.994864026881
rs7697431	chr4	8286986	G	A	0.454478	HTRA3	-0.264325	0.023445	7.13879e-27	HTRA3	TRUE	reported	HTRA3	1000	126.854696002646
rs144507448	chr4	11436969	AAAC	A	0.445522	HS3ST1	-0.232828	0.0394356	5.94041e-09	HS3ST1	TRUE	reported	HS3ST1	1000	34.7875665925757
rs4698119	chr4	15737172	A	G	0.321642	BST1	-0.101213	0.015355	9.54443e-11	BST1	TRUE	reported	BST1	1000	43.3614199164737
rs4698431	chr4	15959932	G	A	0.358955	FGFBP2	-0.0937281	0.0164171	1.78638e-08	FGFBP2	TRUE	reported	FGFBP2	1000	32.529491979256
rs67496406	chr4	17512134	CG	C	0.233582	QDPR	-0.663876	0.0263764	5.7679e-96	QDPR	TRUE	reported	QDPR	1000	632.227580790355
rs35153429	chr4	17580020	CAG	C	0.38806	LAP3	-0.427146	0.021001	2.40126e-70	LAP3	TRUE	reported	LAP3	1000	412.860447514086
rs7688788	chr4	26916729	T	G	0.136567	STIM2	0.429588	0.0314848	4.1134e-37	STIM2	TRUE	reported	STIM2	1000	185.794539652015
rs28530750	chr4	36310920	G	A	0.061194	ARAP2	-0.405027	0.0287875	4.62973e-39	ARAP2	TRUE	reported	ARAP2	1000	197.556166279794
rs12498823	chr4	37981550	C	T	0.117164	TBC1D1	0.18864	0.0264546	2.88269e-12	TBC1D1	TRUE	reported	TBC1D1	1000	50.7452876008089
rs6531685	chr4	38958642	T	C	0.354478	KLHL5	0.185472	0.025236	6.5399e-13	KLHL5	TRUE	reported	KLHL5	1000	53.9071
rs7687329	chr4	39513502	T	G	0.419403	UGDH	0.212289	0.0280565	1.44975e-13	UGDH	TRUE	reported	UGDH	1000	57.1371453545967
rs16853872	chr4	41990735	G	C	0.0283582	SLC30A9	-0.499948	0.0425059	6.94132e-29	SLC30A9	TRUE	reported	SLC30A9	1000	138.064422192299
rs6823698	chr4	47831278	C	T	0.329851	CORIN	0.708319	0.0399092	5.77893e-57	CORIN	TRUE	reported	CORIN	1000	314.370857615406
rs73244483	chr4	48082820	C	T	0.0253731	TXK	0.282924	0.05035	2.94009e-08	TXK	TRUE	reported	TXK	1000	31.5116519207447
rs10028155	chr4	47904795	C	A	0.31194	TEC	0.229436	0.0299895	8.01202e-14	TEC	TRUE	reported	TEC	1000	58.4137673034348
rs201174794	chr4	55346203	G	GCGCGTCCCCGCCCCGCGC	0.13209	SRD5A3	1.15028	0.03441	3.83249e-139	SRD5A3	TRUE	reported	SRD5A3	1000	1115.23998918895
rs1484184	chr4	67634006	C	A	0.403731	UBA6	-0.139451	0.0119566	1.79205e-28	UBA6	TRUE	reported	UBA6	1000	135.755804024078
rs13121671	chr4	68625465	G	T	0.309702	UGT2B17	-0.516667	0.0464913	3.20883e-26	UGT2B17	TRUE	reported	UGT2B17	1000	123.256152866342
rs55869056	chr4	69817377	G	A	0.0925373	SULT1B1	0.143337	0.023137	1.08194e-09	SULT1B1	TRUE	reported	SULT1B1	1000	38.3030245887247
rs4694633	chr4	73703690	T	C	0.137313	CXCL8	0.202488	0.0324493	8.26536e-10	CXCL8	TRUE	reported	CXCL8	1000	38.8614013909132
rs941758	chr4	73853224	C	A	0.348507	PF4V1	-0.629167	0.0297143	9.81163e-75	PF4V1	TRUE	reported	PF4V1	1000	447.436495886584
rs34254376	chr4	73990969	C	CT	0.135075	CXCL5	-0.557832	0.0538352	2.95058e-23	CXCL5	TRUE	reported	CXCL5	1000	107.153096930285
rs2045617	chr4	74292515	A	G	0.271642	EREG	-0.193593	0.0262309	5.29047e-13	EREG	TRUE	reported	EREG	1000	54.3605018582286
rs11732759	chr4	75935287	T	A	0.386567	NAAA	0.501561	0.027228	2.15361e-60	NAAA	TRUE	reported	NAAA	1000	338.646488453583
rs35982182	chr4	82801981	T	TAGC	0.262687	SCD5	-0.338727	0.0314861	8.40416e-25	SCD5	TRUE	reported	SCD5	1000	115.502778568751
rs79764311	chr4	83316730	C	T	0.0365672	COQ2	-0.453451	0.0579315	2.2627e-14	COQ2	TRUE	reported	COQ2	1000	61.145108771808
rs4693609	chr4	83320421	C	T	0.220896	HPSE	0.230575	0.0278443	7.97636e-16	HPSE	TRUE	reported	HPSE	1000	68.4356453988036
rs146689810	chr4	87410825	C	A	0.00970149	HSD17B11	-0.587448	0.0687691	1.08586e-16	HSD17B11	TRUE	reported	HSD17B11	1000	72.8253732378873
rs6532024	chr4	87852817	A	C	0.382836	SPP1	-0.260266	0.0300061	3.91419e-17	SPP1	TRUE	reported	SPP1	1000	75.0838116728301
rs35382133	chr4	87981699	T	C	0.019403	PKD2	0.59257	0.0876589	3.27719e-11	PKD2	TRUE	reported	PKD2	1000	45.6055638555205
rs4148149	chr4	88141133	T	G	0.38209	ABCG2	-0.173049	0.0269846	2.89543e-10	ABCG2	TRUE	reported	ABCG2	1000	41.0427790528846
rs2583990	chr4	89850348	A	G	0.244776	SNCA	-0.111161	0.0198234	3.13383e-08	SNCA	TRUE	reported	SNCA	1000	31.3818933884272
rs2851258	chr4	99113152	C	T	0.277612	ADH5	-0.264067	0.0211871	7.17742e-32	ADH5	TRUE	reported	ADH5	1000	155.030008773311
rs35651507	chr4	102362238	T	C	0.338806	SLC39A8	0.197051	0.0292132	3.60009e-11	SLC39A8	TRUE	reported	SLC39A8	1000	45.4077061871525
rs4499701	chr4	105411042	A	G	0.177612	PPA2	0.244357	0.0277155	1.27463e-17	PPA2	TRUE	reported	PPA2	1000	77.5773025771638
rs2544405	chr4	105869908	G	A	0.30597	GSTCD	-0.209264	0.0311719	4.41842e-11	GSTCD	TRUE	reported	GSTCD	1000	44.9772644155027
rs147612190	chr4	107932139	C	T	0.0231343	CYP2U1	0.51501	0.0919842	3.28611e-08	CYP2U1	TRUE	reported	CYP2U1	1000	31.2849448584025
rs5030539	chr4	109700664	A	G	0.404478	PLA2G12A	0.17388	0.0258193	3.85757e-11	PLA2G12A	TRUE	reported	PLA2G12A	1000	45.2627437804286
rs12499938	chr4	114598684	A	G	0.154478	UGT8	-0.270767	0.0470665	1.39934e-08	UGT8	TRUE	reported	UGT8	1000	33.0292109964034
rs10020420	chr4	119366276	C	T	0.225373	FABP2	-0.835816	0.0387427	7.60578e-77	FABP2	TRUE	reported	FABP2	1000	464.485472291567
rs41279317	chr4	121669302	G	A	0.174627	ANXA5	0.464198	0.0257148	1.65512e-58	ANXA5	TRUE	reported	ANXA5	1000	325.215150468895
rs3822045	chr4	139666260	A	C	0.266418	MGST2	-0.21979	0.0207845	4.40802e-24	MGST2	TRUE	reported	MGST2	1000	111.600781674686
rs1435135	chr4	141309172	C	T	0.405224	IL15	-0.314375	0.0273885	1.04205e-27	IL15	TRUE	reported	IL15	1000	131.489190209887
rs150239027	chr4	143811790	C	T	0.301493	GYPE	0.263589	0.0259863	2.01974e-22	GYPE	TRUE	reported	GYPE	1000	102.68244719241
rs4637343	chr4	144025081	G	A	0.450388	GYPB	-0.117947	0.0206348	1.72063e-08	GYPB	TRUE	reported	GYPB	1000	32.606472043273
rs28806288	chr4	150127059	A	G	0.214925	DCLK2	0.711786	0.0457498	4.21055e-46	DCLK2	TRUE	reported	DCLK2	1000	241.574464202306
rs11931711	chr4	152370361	C	T	0.320149	FBXW7	0.0950538	0.0169367	3.05285e-08	FBXW7	TRUE	reported	FBXW7	1000	31.4348880783204
rs72484442	chr4	174614139	TAGAG	T	0.25597	HPGD	-0.429723	0.0225887	1.69549e-63	HPGD	TRUE	reported	HPGD	1000	361.181306014882
rs6148810	chr4	177441156	A	ACACTTCAAGCAT	0.452985	AGA	-0.718315	0.0280887	4.08313e-98	AGA	TRUE	reported	AGA	1000	652.675233267167
rs74317392	chr4	182876322	G	A	0.157463	DCTD	0.158447	0.0205186	4.81593e-14	DCTD	TRUE	reported	DCTD	1000	59.5118063370965
rs56106324	chr4	184668747	C	A	0.126866	CASP3	-0.211096	0.0241991	2.65727e-17	CASP3	TRUE	reported	CASP3	1000	75.9437644669656
rs7687961	chr4	186200855	C	A	0.213433	TLR3	-0.225767	0.0373766	2.69897e-09	TLR3	TRUE	reported	TLR3	1000	36.4126158913445
rs2292426	chr4	186199599	A	G	0.31791	CYP4V2	-0.372674	0.0256007	2.48401e-41	CYP4V2	TRUE	reported	CYP4V2	1000	211.487668813734
rs7663027	chr4	186191475	G	C	0.385821	KLKB1	-0.304344	0.0379074	5.222e-15	KLKB1	TRUE	reported	KLKB1	1000	64.3297752139824
rs2244029	chr5	311363	T	C	0.291791	AHRR	-0.329433	0.0490887	4.48234e-11	AHRR	TRUE	reported	AHRR	1000	44.9471005787909
rs10474783	chr5	473465	C	T	0.284328	SLC9A3	0.538434	0.0432017	7.19803e-32	SLC9A3	TRUE	reported	SLC9A3	1000	155.022172875151
rs35188965	chr5	1104823	C	T	0.454478	SLC12A7	-0.875966	0.0168653	1e-200	SLC12A7	TRUE	reported	SLC12A7	1000	2692.25938134201
rs6554634	chr5	1186006	G	A	0.168657	SLC6A19	-0.306042	0.0460325	6.66986e-11	SLC6A19	TRUE	reported	SLC6A19	1000	44.1126837589841
rs508415	chr5	6637082	C	T	0.145522	SRD5A1	0.531255	0.0340415	2.47013e-46	SRD5A1	TRUE	reported	SRD5A1	1000	243.063207860517
rs161869	chr5	7877718	C	T	0.437313	MTRR	-0.159909	0.0209753	9.68882e-14	MTRR	TRUE	reported	MTRR	1000	58.0042738101161
rs61748191	chr5	31526264	T	C	0.0313433	DROSHA	0.376778	0.0532674	4.22914e-12	DROSHA	TRUE	reported	DROSHA	1000	49.9319602119731
rs5867189	chr5	33441699	TG	T	0.177612	TARS	-0.168657	0.0295109	1.72887e-08	TARS	TRUE	reported	TARS	1000	32.5967554558435
rs34681	chr5	34001220	G	A	0.133582	AMACR	1.01788	0.0421961	2.17012e-90	AMACR	TRUE	reported	AMACR	1000	580.736439761411
rs76726947	chr5	39832809	ATATT	A	0.220896	PTGER4	0.161623	0.0202814	8.08463e-15	PTGER4	TRUE	reported	PTGER4	1000	63.3783615663678
rs2406370	chr5	52922503	A	G	0.398507	ITGA1	-0.58357	0.0368989	2.382e-47	ITGA1	TRUE	reported	ITGA1	1000	249.625885046012
rs13186299	chr5	56159818	G	C	0.128358	IL6ST	0.169863	0.025299	4.39069e-11	IL6ST	TRUE	reported	IL6ST	1000	44.9905612786829
rs138091802	chr5	67204634	TTAG	T	0.279851	MAST4	-0.336185	0.0365198	5.60513e-19	MAST4	TRUE	reported	MAST4	1000	84.5727445417081
rs3733912	chr5	67196897	G	C	0.209701	CD180	-0.288063	0.0295333	5.81045e-21	CD180	TRUE	reported	CD180	1000	94.9470653260152
rs34935424	chr5	69299757	C	T	0.472388	CDK7	0.11534	0.0196957	7.81049e-09	CDK7	TRUE	reported	CDK7	1000	34.2253260602305
rs34202353	chr5	69554960	CAG	C	0.0955224	SMN2	-0.780227	0.0823493	6.09869e-20	SMN2	TRUE	reported	SMN2	1000	89.5885830666764
rs7734383	chr5	74642029	A	T	0.132836	HEXB	0.260605	0.0259258	4.47956e-22	HEXB	TRUE	reported	HEXB	1000	100.839735117824
rs111539931	chr5	74631711	TG	T	0.120149	ENC1	0.985934	0.0389705	1.16867e-96	ENC1	TRUE	reported	ENC1	1000	638.784357367195
rs2069643	chr5	76623837	T	C	0.36791	F2RL2	0.315839	0.0413685	8.95908e-14	F2RL2	TRUE	reported	F2RL2	1000	58.1731398832548
rs250753	chr5	76741726	A	G	0.28209	F2R	0.130309	0.020855	7.86912e-10	F2R	TRUE	reported	F2R	1000	38.9635910890422
rs1529505	chr5	76819138	C	T	0.406716	F2RL1	-0.402982	0.0185758	1.75626e-77	F2RL1	TRUE	reported	F2RL1	1000	469.685101134277
rs335632	chr5	77432260	C	T	0.139552	PDE8B	-0.627512	0.0598024	9.16616e-24	PDE8B	TRUE	reported	PDE8B	1000	109.884739984735
rs62377898	chr5	78979363	G	A	0.198507	ARSB	-0.298374	0.0329303	1.81474e-18	ARSB	TRUE	reported	ARSB	1000	81.9334269042525
rs256439	chr5	80070257	T	C	0.26194	THBS4	-0.266293	0.0315848	2.55193e-16	THBS4	TRUE	reported	THBS4	1000	70.9404239545888
rs1053129	chr5	80626901	C	A	0.25597	DHFR	-0.684116	0.0255754	2.30047e-104	DHFR	TRUE	reported	DHFR	1000	714.077200986198
rs171790	chr5	90520482	C	A	0.426119	POLR3G	0.304756	0.0401148	1.16877e-13	POLR3G	TRUE	reported	POLR3G	1000	57.6004409554238
rs55839939	chr5	95554661	G	C	0.144776	TTC37	0.468851	0.0237923	4.89472e-67	TTC37	TRUE	reported	TTC37	1000	387.549677654529
rs4267886	chr5	96661562	T	C	0.209701	CAST	0.664719	0.0231825	1.55608e-114	CAST	TRUE	reported	CAST	1000	820.514366539431
rs26489	chr5	96797724	C	T	0.237313	ERAP1	-0.643712	0.0275955	3.76409e-86	ERAP1	TRUE	reported	ERAP1	1000	543.046747639058
rs2927608	chr5	96916728	G	A	0.417164	ERAP2	0.993638	0.017056	1e-200	ERAP2	TRUE	reported	ERAP2	1000	3387.13534374733
rs71654350	chr5	96943244	T	G	0.386191	LNPEP	0.121591	0.0164365	4.69721e-13	LNPEP	TRUE	reported	LNPEP	1000	54.6153490528449
rs2113092	chr5	102265133	A	G	0.38806	SLCO4C1	-0.110717	0.0164474	3.92978e-11	SLCO4C1	TRUE	reported	SLCO4C1	1000	45.223550032171
rs2431530	chr5	102782303	C	T	0.347015	PAM	0.720173	0.0267187	1.88337e-105	PAM	TRUE	reported	PAM	1000	725.059361620736
rs57268633	chr5	108417841	C	T	0.138806	FBXL17	-0.173415	0.0274147	4.93343e-10	FBXL17	TRUE	reported	FBXL17	1000	39.9334531392446
rs114378220	chr5	111230662	C	T	0.0626866	CAMK4	-0.231896	0.0260692	6.82293e-18	CAMK4	TRUE	reported	CAMK4	1000	78.969910976679
rs1530256	chr5	112693409	T	G	0.466565	SRP19	-0.115245	0.0180167	3.20036e-10	SRP19	TRUE	reported	SRP19	1000	40.8342169304834
rs469675	chr5	112958777	G	A	0.414179	REEP5	0.185796	0.0158091	7.59657e-29	REEP5	TRUE	reported	REEP5	1000	137.844349354179
rs2909842	chr5	115280698	G	A	0.329104	PGGT1B	-0.101588	0.0135694	2.53564e-13	PGGT1B	TRUE	reported	PGGT1B	1000	55.936343324141
rs900641	chr5	126595330	T	G	0.152239	ALDH7A1	0.393526	0.0524221	2.20069e-13	ALDH7A1	TRUE	reported	ALDH7A1	1000	56.2404224930567
rs80037690	chr5	128583542	C	T	0.0701493	FBN2	1.01081	0.0520039	1.2233e-65	FBN2	TRUE	reported	FBN2	1000	377.048981355787
rs2631367	chr5	132369766	C	G	0.455224	SLC22A5	0.455593	0.0333647	3.67856e-37	SLC22A5	TRUE	reported	SLC22A5	1000	186.084490731295
rs147133967	chr5	133091159	GTT	G	0.069403	HSPA4	-0.355222	0.0399094	6.542e-18	HSPA4	TRUE	reported	HSPA4	1000	79.0641951528267
rs457616	chr5	133509571	C	T	0.0664179	FSTL4	0.63624	0.0656766	1.02063e-20	FSTL4	TRUE	reported	FSTL4	1000	93.6593537052288
rs12657663	chr5	134741122	G	A	0.0947761	CAMLG	0.305345	0.0345135	1.00115e-17	CAMLG	TRUE	reported	CAMLG	1000	78.1149502829756
rs10074474	chr5	135999158	G	A	0.147761	TGFBI	-0.303926	0.0340863	5.77469e-18	TGFBI	TRUE	reported	TGFBI	1000	79.3426179159585
rs778588	chr5	140627426	T	C	0.333582	CD14	0.138095	0.0209279	9.13033e-11	CD14	TRUE	reported	CD14	1000	43.4545390192698
rs2563252	chr5	140723613	C	T	0.490299	IK	0.119279	0.0184443	2.07441e-10	IK	TRUE	reported	IK	1000	41.7382431971979
rs778593	chr5	140647631	T	C	0.43806	NDUFA2	-0.111719	0.0144221	4.04847e-14	NDUFA2	TRUE	reported	NDUFA2	1000	59.8863184703953
rs11301861	chr5	142110854	CA	C	0.354167	NDFIP1	-0.139171	0.0201328	1.21988e-11	NDFIP1	TRUE	reported	NDFIP1	1000	47.6891606172815
rs59181973	chr5	146074369	T	C	0.249254	LARS	0.148951	0.015549	2.53718e-20	LARS	TRUE	reported	LARS	1000	91.5824928366858
rs12522927	chr5	147867197	A	T	0.498507	SCGB3A2	0.552248	0.041769	3.31703e-35	SCGB3A2	TRUE	reported	SCGB3A2	1000	174.457919511422
rs1693919	chr5	149360739	A	G	0.488806	PCYOX1L	0.454381	0.0251554	1.45178e-58	PCYOX1L	TRUE	reported	PCYOX1L	1000	325.618005868412
rs72794132	chr5	151239432	C	T	0.16194	GM2A	1.11932	0.0273409	7.42885e-176	GM2A	TRUE	reported	GM2A	1000	1672.68227950182
rs193299	chr5	151468094	G	C	0.397761	SLC36A1	-0.295057	0.0154081	3.79436e-64	SLC36A1	TRUE	reported	SLC36A1	1000	365.968924119125
rs6891966	chr5	157099320	A	G	0.241791	HAVCR2	-0.136181	0.0230287	5.62465e-09	HAVCR2	TRUE	reported	HAVCR2	1000	34.8999443821729
rs113148156	chr5	157232595	AAGGGAGGGAGGG	A	0.188291	ITK	0.0751724	0.0132261	2.05897e-08	ITK	TRUE	reported	ITK	1000	32.2391638385238
rs314157	chr5	170378997	T	C	0.31791	KCNMB1	0.184934	0.0330565	3.36624e-08	KCNMB1	TRUE	reported	KCNMB1	1000	31.2356343387375
rs10068703	chr5	176950068	T	A	0.469673	FGFR4	0.294919	0.0402	7.1598e-13	FGFR4	TRUE	reported	FGFR4	1000	53.7135603870436
rs186803	chr5	177589094	T	C	0.45597	TMED9	0.234916	0.0193292	1.54187e-30	TMED9	TRUE	reported	TMED9	1000	147.410349702196
rs684612	chr5	178486590	A	G	0.223881	COL23A1	-0.471329	0.0429705	1.2219e-25	COL23A1	TRUE	reported	COL23A1	1000	120.070978783083
rs72810690	chr5	178688305	C	A	0.224627	CLK4	-0.296993	0.0175356	7.02902e-53	CLK4	TRUE	reported	CLK4	1000	286.273868775046
rs255027	chr5	179347859	A	G	0.420896	ADAMTS2	0.114709	0.0194292	5.94155e-09	ADAMTS2	TRUE	reported	ADAMTS2	1000	34.786896981968
rs9968653	chr5	180272504	G	C	0.378358	MAPK9	-0.228077	0.021704	7.98269e-24	MAPK9	TRUE	reported	MAPK9	1000	110.208213773704
rs2387281	chr5	180561283	C	T	0.125373	SCGB3A1	-1.19277	0.0501772	1.6193e-88	SCGB3A1	TRUE	reported	SCGB3A1	1000	563.937675675379
rs2387281	chr5	180561283	C	T	0.125373	FLT4	-0.516824	0.0438273	5.17746e-29	FLT4	TRUE	reported	FLT4	1000	138.779862901249
rs72494581	chr5	181003797	T	C	0.274627	BTNL8	-0.639381	0.0192487	4.57269e-138	BTNL8	TRUE	reported	BTNL8	1000	1101.1517836276
rs2038760	chr6	2680498	C	T	0.155224	MYLK4	0.473642	0.0559886	2.05124e-16	MYLK4	TRUE	reported	MYLK4	1000	71.4219556590115
rs316346	chr6	2841322	C	T	0.417164	SERPINB1	0.0539988	0.00936526	1.3009e-08	SERPINB1	TRUE	reported	SERPINB1	1000	33.1786782625934
rs2236276	chr6	2903350	G	A	0.108955	SERPINB9	0.271973	0.0334692	2.54043e-15	SERPINB9	TRUE	reported	SERPINB9	1000	65.9009175502359
rs1980652	chr6	2951921	G	A	0.371642	SERPINB6	0.422792	0.0227257	2.46689e-61	SERPINB6	TRUE	reported	SERPINB6	1000	345.42162650269
rs4149358	chr6	3003736	A	G	0.311194	NQO2	-0.367903	0.0165631	3.15087e-80	NQO2	TRUE	reported	NQO2	1000	492.395360108497
rs2064310	chr6	3080090	C	A	0.0626866	RIPK1	-0.232073	0.0327316	3.78011e-12	RIPK1	TRUE	reported	RIPK1	1000	50.170138933799
rs9392465	chr6	3162144	C	A	0.371642	TUBB2A	-0.899735	0.0262396	1.70945e-143	TUBB2A	TRUE	reported	TUBB2A	1000	1173.39801903051
rs115477239	chr6	3144455	G	A	0.107463	TUBB2B	0.488472	0.0659362	4.36403e-13	TUBB2B	TRUE	reported	TUBB2B	1000	54.7724365468637
rs140478583	chr6	5261233	GAGGCCGCGTTGCCCGGGTTACCGA	G	0.0238806	FARS2	0.54236	0.0648553	4.29771e-16	FARS2	TRUE	reported	FARS2	1000	69.793487529561
rs12204494	chr6	6332851	T	G	0.345522	F13A1	0.188916	0.0245908	6.39102e-14	F13A1	TRUE	reported	F13A1	1000	58.901005538459
rs2103635	chr6	6572544	C	T	0.450746	LY86	0.236987	0.0192883	4.15486e-31	LY86	TRUE	reported	LY86	1000	150.657821564304
rs9502608	chr6	7395705	G	T	0.461194	SSR1	0.111631	0.0178034	6.89723e-10	SSR1	TRUE	reported	SSR1	1000	39.2368625087167
rs2296357	chr6	7389712	G	C	0.485821	RIOK1	0.290272	0.0245683	4.16312e-29	RIOK1	TRUE	reported	RIOK1	1000	139.312670923725
rs66646407	chr6	7443000	G	A	0.491729	DSP	0.297467	0.0402766	5.10277e-13	DSP	TRUE	reported	DSP	1000	54.4380455394313
rs12212863	chr6	10838958	G	A	0.0231343	MAK	-0.312948	0.0455634	1.6272e-11	MAK	TRUE	reported	MAK	1000	47.0806720587514
rs742208	chr6	15668430	A	G	0.127612	DTNBP1	0.449444	0.0408093	8.09786e-26	DTNBP1	TRUE	reported	DTNBP1	1000	121.049618364188
rs13199975	chr6	18167848	G	A	0.481343	TPMT	0.380635	0.0245725	8.96602e-46	TPMT	TRUE	reported	TPMT	1000	239.468996086699
rs1011620	chr6	18171246	G	A	0.111194	KDM1B	0.224292	0.0250822	4.69611e-18	KDM1B	TRUE	reported	KDM1B	1000	79.8044034205255
rs3761793	chr6	24493694	G	A	0.122388	ALDH5A1	-0.321341	0.0307791	1.46939e-23	ALDH5A1	TRUE	reported	ALDH5A1	1000	108.780484731085
rs142758314	chr6	26215873	CACAGA	C	0.0902985	HIST1H3E	1.14213	0.0613685	2.27365e-61	HIST1H3E	TRUE	reported	HIST1H3E	1000	345.677094761233
rs2393593	chr6	26285455	T	C	0.40597	HIST1H4H	-0.2078	0.0336844	1.26387e-09	HIST1H4H	TRUE	reported	HIST1H4H	1000	37.9807901795572
rs9379851	chr6	26354552	A	C	0.0985075	BTN3A2	-1.046	0.0309919	8.94648e-141	BTN3A2	TRUE	reported	BTN3A2	1000	1136.8351842266
rs7356982	chr6	26396272	A	G	0.266418	BTN3A1	0.190793	0.0260155	7.28244e-13	BTN3A1	TRUE	reported	BTN3A1	1000	53.6773492187109
rs143499124	chr6	29675201	C	CAACTTGAA	0.224627	GABBR1	0.203498	0.0273279	3.34819e-13	GABBR1	TRUE	reported	GABBR1	1000	55.3398926361789
rs112417185	chr6	30762132	A	AT	0.091791	HLA-G	0.593269	0.0774176	7.32228e-14	HLA-G	TRUE	reported	HLA-G	1000	58.6076685717832
rs2734971	chr6	29866672	A	G	0.447015	HLA-A	-0.346254	0.0252911	2.52781e-37	HLA-A	TRUE	reported	HLA-A	1000	187.061624718231
rs9366761	chr6	30891743	C	T	0.166418	DDR1	0.441079	0.0456902	1.3579e-20	DDR1	TRUE	reported	DDR1	1000	93.007331836574
rs9281222	chr6	31140495	T	TCTTG	0.30597	CCHCR1	0.368929	0.0245394	1.37928e-43	CCHCR1	TRUE	reported	CCHCR1	1000	225.57358980927
rs72863830	chr6	31221764	G	A	0.0858209	TCF19	0.323627	0.029677	2.19444e-25	TCF19	TRUE	reported	TCF19	1000	118.680684542259
rs915660	chr6	31176058	C	G	0.202985	PSORS1C3	0.634634	0.0352982	3.87679e-58	PSORS1C3	TRUE	reported	PSORS1C3	1000	322.605741977334
rs915660	chr6	31176058	C	G	0.202985	POU5F1	0.373401	0.0340565	1.27329e-25	POU5F1	TRUE	reported	POU5F1	1000	119.972433491283
rs2245731	chr6	31262189	T	C	0.420896	HLA-C	-0.448997	0.0223499	4.88184e-69	HLA-C	TRUE	reported	HLA-C	1000	402.778473067237
rs6931569	chr6	31299340	A	G	0.140299	HLA-B	0.374413	0.0305648	5.97242e-31	HLA-B	TRUE	reported	HLA-B	1000	149.757735195336
rs1131896	chr6	31411338	G	A	0.263433	MICA	0.460172	0.0311694	2.64833e-42	MICA	TRUE	reported	MICA	1000	217.52743357949
rs41293856	chr6	31494871	G	T	0.0402985	MICB	-0.997289	0.0670742	8.44983e-43	MICB	TRUE	reported	MICB	1000	220.628491680514
rs3093553	chr6	31581779	T	G	0.069403	LST1	-0.189423	0.0304704	9.51574e-10	LST1	TRUE	reported	LST1	1000	38.5691130135827
rs986475	chr6	31588932	A	G	0.091791	NCR3	-0.234914	0.0277178	1.81992e-16	NCR3	TRUE	reported	NCR3	1000	71.6854189199579
rs2844472	chr6	31621899	A	G	0.35	PRRC2A	0.125503	0.0118313	3.27679e-24	PRRC2A	TRUE	reported	PRRC2A	1000	112.298465632754
rs3096690	chr6	32226853	G	C	0.0791045	C4A	-1.06332	0.0742997	3.50442e-40	C4A	TRUE	reported	C4A	1000	204.401644738443
rs3132941	chr6	32164195	G	C	0.0746269	C4B	1.16831	0.0838169	1.85327e-38	C4B	TRUE	reported	C4B	1000	193.902559059658
rs4607429	chr6	32616054	G	C	0.108955	CYP21A2	0.742328	0.0748417	1.41874e-21	CYP21A2	TRUE	reported	CYP21A2	1000	98.1826925422142
rs151138218	chr6	32164014	C	T	0.00820896	AGER	0.836	0.0996168	3.4333e-16	AGER	TRUE	reported	AGER	1000	70.2874718674105
rs112514637	chr6	31264420	TAA	T	0.123134	NOTCH4	1.44967	0.0509945	3.04384e-113	NOTCH4	TRUE	reported	NOTCH4	1000	806.533050105991
rs35083819	chr6	32558749	A	G	0.161194	HLA-DRB5	-0.950592	0.0300169	3.87186e-130	HLA-DRB5	TRUE	reported	HLA-DRB5	1000	1000.89189990204
rs200951960	chr6	32542823	A	G	0.263433	HLA-DRB1	-0.231355	0.0171613	2.25661e-36	HLA-DRB1	TRUE	reported	HLA-DRB1	1000	181.379397196934
rs17843573	chr6	32647623	C	T	0.411194	HLA-DQA1	-0.356525	0.0180332	2.2593e-67	HLA-DQA1	TRUE	reported	HLA-DQA1	1000	390.090092045783
rs9274510	chr6	32666407	A	G	0.402985	HLA-DQB1	-0.775797	0.0178434	1.38053e-187	HLA-DQB1	TRUE	reported	HLA-DQB1	1000	1886.56385922642
rs9272362	chr6	32636787	C	T	0.341791	HLA-DQA2	1.04851	0.0316281	9.85702e-138	HLA-DQA2	TRUE	reported	HLA-DQA2	1000	1096.80516881916
rs4148876	chr6	32829016	G	A	0.069403	HLA-DOB	0.968278	0.0375898	4.18623e-99	HLA-DOB	TRUE	reported	HLA-DOB	1000	662.202231933209
rs12529313	chr6	32849353	A	G	0.183582	PSMB8	0.116098	0.0157979	6.56485e-13	PSMB8	TRUE	reported	PSMB8	1000	53.8990731356769
rs3763347	chr6	32855198	T	A	0.40597	PSMB9	0.334161	0.0151668	2.82957e-79	PSMB9	TRUE	reported	PSMB9	1000	484.455783934488
rs13203715	chr6	33020811	A	G	0.118657	HLA-DPA1	-0.151008	0.0250832	3.03383e-09	HLA-DPA1	TRUE	reported	HLA-DPA1	1000	36.1713377283857
rs13203715	chr6	33020811	A	G	0.118657	HLA-DPB1	-0.151902	0.0232804	1.44803e-10	HLA-DPB1	TRUE	reported	HLA-DPB1	1000	42.4890136338949
rs144147657	chr6	33084050	T	TA	0.310448	HLA-DPB2	0.786444	0.0315689	1.35408e-94	HLA-DPB2	TRUE	reported	HLA-DPB2	1000	619.365840506054
rs145273015	chr6	33170692	TC	T	0.030597	COL11A2	0.915547	0.115921	1.35666e-14	COL11A2	TRUE	reported	COL11A2	1000	62.2540472831211
rs2071889	chr6	33304935	C	A	0.479851	TAPBP	0.106745	0.01315	2.70729e-15	TAPBP	TRUE	reported	TAPBP	1000	65.7618646211453
rs3130100	chr6	33315989	T	C	0.451493	ZBTB22	0.147188	0.0208054	4.19646e-12	ZBTB22	TRUE	reported	ZBTB22	1000	49.948587329312
rs210142	chr6	33579060	T	C	0.308955	BAK1	-0.616568	0.0207042	2.45897e-120	BAK1	TRUE	reported	BAK1	1000	885.065872156502
rs753890	chr6	33685103	G	A	0.423881	ITPR3	-0.128746	0.0112764	1.85685e-27	ITPR3	TRUE	reported	ITPR3	1000	130.093945497806
rs9368897	chr6	36024555	T	C	0.270149	SLC26A8	-0.229572	0.0197586	2.73671e-28	SLC26A8	TRUE	reported	SLC26A8	1000	134.727433946814
rs3216837	chr6	36855726	G	GA	0.401493	PPIL1	-0.151238	0.0261107	1.12166e-08	PPIL1	TRUE	reported	PPIL1	1000	33.4823060995492
rs1023037	chr6	36948178	G	A	0.161194	PI16	0.425998	0.043876	8.49508e-21	PI16	TRUE	reported	PI16	1000	94.0787646366852
rs1937779	chr6	38710119	T	C	0.392537	GLO1	-0.167207	0.020466	1.83181e-15	GLO1	TRUE	reported	GLO1	1000	66.6152269039949
rs3734618	chr6	39316408	A	G	0.443284	KCNK17	-0.491899	0.0371777	3.0062e-35	KCNK17	TRUE	reported	KCNK17	1000	174.709846997115
rs3800349	chr6	39934461	C	T	0.011194	MOCS1	1.85118	0.188957	4.02971e-21	MOCS1	TRUE	reported	MOCS1	1000	95.7859630343527
rs4337930	chr6	41231171	T	C	0.235075	TREML4	-1.27052	0.0324666	2.6911e-167	TREML4	TRUE	reported	TREML4	1000	1528.33983345121
rs4714449	chr6	41272198	T	C	0.120149	TREM1	0.393249	0.0280593	8.27112e-39	TREM1	TRUE	reported	TREM1	1000	196.025301412062
rs56060751	chr6	42959801	A	AGAGT	0.386567	GNMT	-0.302275	0.0275768	1.30843e-25	GNMT	TRUE	reported	GNMT	1000	119.907752308493
rs6925810	chr6	42980126	C	T	0.0761194	PPP2R5D	-0.233776	0.0338362	1.2487e-11	PPP2R5D	TRUE	reported	PPP2R5D	1000	47.6395029327763
rs6933124	chr6	43142317	T	G	0.162687	PTK7	-0.353514	0.0500125	4.36657e-12	PTK7	TRUE	reported	PTK7	1000	49.8639464701115
rs6921815	chr6	46765888	C	T	0.0320896	PLA2G7	-0.541751	0.0796392	2.49171e-11	PLA2G7	TRUE	reported	PLA2G7	1000	46.1823690064654
rs13204884	chr6	49824194	G	A	0.354478	CRISP2	0.236645	0.0288907	1.56514e-15	CRISP2	TRUE	reported	CRISP2	1000	66.959018297626
rs74800100	chr6	49729710	G	C	0.16791	CRISP3	-0.242295	0.0311537	3.24157e-14	CRISP3	TRUE	reported	CRISP3	1000	60.3670813040131
rs558198	chr6	73394834	C	G	0.43722	DDX43	0.271543	0.047489	1.7005e-08	DDX43	TRUE	reported	DDX43	1000	32.6303487705241
rs141313382	chr6	73695791	GCTATGAATTTCT	G	0.0425373	CD109	0.64954	0.0915275	3.62006e-12	CD109	TRUE	reported	CD109	1000	50.2619279182977
rs7738852	chr6	75604966	G	T	0.332836	SENP6	-0.235488	0.0141839	3.23262e-51	SENP6	TRUE	reported	SENP6	1000	275.091253551289
rs188801616	chr6	82364851	A	G	0.0179104	TPBG	1.66052	0.159626	2.05476e-23	TPBG	TRUE	reported	TPBG	1000	107.996952584483
rs7772233	chr6	85436306	T	G	0.164179	NT5E	-0.544707	0.0376581	6.7504e-41	NT5E	TRUE	reported	NT5E	1000	208.804399683354
rs9444613	chr6	88440183	A	G	0.385821	CNR1	-0.85699	0.0317536	1.23059e-105	CNR1	TRUE	reported	CNR1	1000	726.93588881099
rs10944439	chr6	89309590	T	A	0.434978	GABRR2	0.197934	0.0250752	1.40096e-14	GABRR2	TRUE	reported	GABRR2	1000	62.1845552566013
rs1221439	chr6	90504483	T	G	0.268504	MAP3K7	-0.113623	0.0152196	2.9344e-13	MAP3K7	TRUE	reported	MAP3K7	1000	55.6233
rs880177	chr6	105402837	A	G	0.261194	PREP	-0.119901	0.0205278	8.51312e-09	PREP	TRUE	reported	PREP	1000	34.0479788256812
rs1832777	chr6	109326927	T	G	0.451493	CD164	0.12028	0.0123901	8.5927e-21	CD164	TRUE	reported	CD164	1000	94.0519397594897
rs12528822	chr6	109340338	G	C	0.302239	SMPD2	0.478265	0.028414	2.33545e-52	SMPD2	TRUE	reported	SMPD2	1000	282.750244236369
rs9481066	chr6	110420955	A	G	0.497761	DDO	0.658975	0.0412185	3.45269e-48	DDO	TRUE	reported	DDO	1000	255.084489834562
rs367754468	chr6	110476510	C	CCACCCCT	0.153731	SLC22A16	-0.525565	0.0448839	1.1493e-28	SLC22A16	TRUE	reported	SLC22A16	1000	136.836589213889
rs4945556	chr6	116464032	A	G	0.336567	DSE	-0.234364	0.0175462	8.18957e-36	DSE	TRUE	reported	DSE	1000	178.051728461565
rs1204798	chr6	116222684	A	G	0.329104	TSPYL1	0.140451	0.0243309	1.25284e-08	TSPYL1	TRUE	reported	TSPYL1	1000	33.2555293448622
rs36045731	chr6	117470000	A	C	0.274627	DCBLD1	-0.51802	0.0320805	5.67368e-49	DCBLD1	TRUE	reported	DCBLD1	1000	260.220399577473
rs6913003	chr6	122749967	T	G	0.0641791	SMPDL3A	-0.353303	0.0448785	1.63367e-14	SMPDL3A	TRUE	reported	SMPDL3A	1000	61.8512564021877
rs7740107	chr6	130053316	T	A	0.226866	L3MBTL3	-0.653767	0.0272316	8.89334e-90	L3MBTL3	TRUE	reported	L3MBTL3	1000	575.215013657871
rs41285310	chr6	130184229	A	C	0.498507	SAMD3	-0.129876	0.0134779	1.57351e-20	SAMD3	TRUE	reported	SAMD3	1000	92.6710088052383
rs2781668	chr6	131576138	C	T	0.156716	ARG1	-0.417063	0.0204154	8.14536e-71	ARG1	TRUE	reported	ARG1	1000	416.502948305324
rs2840827	chr6	132701100	C	T	0.475373	TAAR1	0.206971	0.0362322	1.75501e-08	TAAR1	TRUE	reported	TAAR1	1000	32.5656782237955
rs4897612	chr6	132714186	A	C	0.399254	VNN1	0.500136	0.023873	1.48723e-73	VNN1	TRUE	reported	VNN1	1000	438.018827124122
rs7763836	chr6	135041240	T	C	0.486567	ALDH8A1	-0.433192	0.0353572	5.85296e-31	ALDH8A1	TRUE	reported	ALDH8A1	1000	149.808227764747
rs7749390	chr6	137219233	A	G	0.426866	IFNGR1	-0.0614871	0.0108245	2.09677e-08	IFNGR1	TRUE	reported	IFNGR1	1000	32.2020019785532
rs10452657	chr6	143504621	C	T	0.0156716	FUCA2	0.459081	0.0799132	1.46451e-08	FUCA2	TRUE	reported	FUCA2	1000	32.9360972189991
rs407721	chr6	145550218	A	C	0.453731	EPM2A	-0.258537	0.0367654	5.56126e-12	EPM2A	TRUE	reported	EPM2A	1000	49.3511594811231
rs6921137	chr6	152987063	T	G	0.296269	MTRF1L	-0.581392	0.0302618	1.80016e-64	MTRF1L	TRUE	reported	MTRF1L	1000	368.365654604594
rs7753051	chr6	160107025	T	C	0.270149	SLC22A1	-0.232156	0.022126	9.22066e-24	SLC22A1	TRUE	reported	SLC22A1	1000	109.871372545507
rs718085	chr6	166681242	G	A	0.122388	RPS6KA2	-0.460498	0.0439158	9.77382e-24	RPS6KA2	TRUE	reported	RPS6KA2	1000	109.734816271848
rs364283	chr6	166970262	C	T	0.5	RNASET2	-0.42257	0.0157183	4.41999e-105	RNASET2	TRUE	reported	RNASET2	1000	721.301303819245
rs1331299	chr6	167119979	G	A	0.444776	CCR6	-0.166468	0.0269675	1.23498e-09	CCR6	TRUE	reported	CCR6	1000	38.028630882592
rs9383476	chr6	169675268	A	G	0.338806	C6orf120	0.164888	0.0196477	3.43108e-16	C6orf120	TRUE	reported	C6orf120	1000	70.2886505142928
rs4314482	chr6	170603415	T	C	0.469403	PSMB1	0.143251	0.015511	4.39218e-19	PSMB1	TRUE	reported	PSMB1	1000	85.1228724396608
rs75374501	chr7	161935	C	T	0.0365672	FAM20C	0.494479	0.0780446	4.63566e-10	FAM20C	TRUE	reported	FAM20C	1000	40.0627288534959
rs10237394	chr7	504379	G	C	0.439552	PDGFA	-0.231985	0.037336	9.69923e-10	PDGFA	TRUE	reported	PDGFA	1000	38.5296243421742
rs74360401	chr7	1027767	G	A	0.149254	GPR146	0.448375	0.0266519	2.58071e-52	GPR146	TRUE	reported	GPR146	1000	282.460010206429
rs55963585	chr7	1090925	T	C	0.0238806	GPER1	-0.749773	0.0737614	1.67416e-22	GPER1	TRUE	reported	GPER1	1000	103.11737126849
rs12702939	chr7	1570052	G	A	0.387313	PSMG3	0.221884	0.0227511	5.86969e-21	PSMG3	TRUE	reported	PSMG3	1000	94.924368279381
rs866772259	chr7	1992828	CGGCAGG	C	0.0209581	MAD1L1	0.967927	0.0925011	1.18935e-23	MAD1L1	TRUE	reported	MAD1L1	1000	109.275286991523
rs75237840	chr7	2228905	T	C	0.0164179	MRM2	0.762284	0.0778874	4.38196e-21	MRM2	TRUE	reported	MRM2	1000	95.593802325104
rs201032421	chr7	2242205	TGCCTG	T	0.0156716	NUDT1	-0.492586	0.0725873	2.77031e-11	NUDT1	TRUE	reported	NUDT1	1000	45.9592978682531
rs7804542	chr7	6737325	A	G	0.21194	PMS2	0.534107	0.0396295	2.34452e-36	PMS2	TRUE	reported	PMS2	1000	181.280001097221
rs2742122	chr7	6374056	T	C	0.489552	RAC1	0.170249	0.0119951	1.2403e-39	RAC1	TRUE	reported	RAC1	1000	201.044378811602
rs13235365	chr7	6416460	C	T	0.244776	DAGLB	0.608313	0.0220917	1.55986e-108	DAGLB	TRUE	reported	DAGLB	1000	756.704754476564
rs74761423	chr7	8059693	C	G	0.0477612	GLCCI1	-0.354607	0.0415721	1.19465e-16	GLCCI1	TRUE	reported	GLCCI1	1000	72.6141442291757
rs138059875	chr7	8240748	G	A	0.0216418	ICA1	-0.70584	0.0865247	2.00796e-15	ICA1	TRUE	reported	ICA1	1000	66.4144941822167
rs75814517	chr7	17105902	G	A	0.05	AHR	0.373832	0.0437585	1.0797e-16	AHR	TRUE	reported	AHR	1000	72.8381047602069
rs10256996	chr7	23105676	T	G	0.437313	KLHL7	0.102349	0.0179529	1.86966e-08	KLHL7	TRUE	reported	KLHL7	1000	32.4360921192726
rs10085838	chr7	23258796	C	A	0.358955	GPNMB	-0.177428	0.0266586	6.37307e-11	GPNMB	TRUE	reported	GPNMB	1000	44.2079298995823
rs10259620	chr7	27162670	A	G	0.243284	HOXA9	0.301342	0.0455751	8.39288e-11	HOXA9	TRUE	reported	HOXA9	1000	43.6309444009076
rs245881	chr7	29146960	A	G	0.226119	CHN2	0.226119	0.0248624	1.37799e-18	CHN2	TRUE	reported	CHN2	1000	82.5502808022283
rs10260000	chr7	32858622	T	C	0.41791	KBTBD2	0.114835	0.0134214	9.76482e-17	KBTBD2	TRUE	reported	KBTBD2	1000	73.0606
rs62467427	chr7	32954502	T	A	0.205224	FKBP9	-0.253988	0.0256198	1.47953e-21	FKBP9	TRUE	reported	FKBP9	1000	98.0856484607404
rs2228410	chr7	36724067	C	T	0.29403	AOAH	-0.360161	0.0297217	2.18748e-30	AOAH	TRUE	reported	AOAH	1000	146.546893182461
rs2597289	chr7	37666384	G	A	0.340299	GPR141	-0.13294	0.0186241	2.74441e-12	GPR141	TRUE	reported	GPR141	1000	50.8500401796921
rs4720265	chr7	37905144	G	A	0.228358	EPDR1	-0.373741	0.0459811	2.50147e-15	EPDR1	TRUE	reported	EPDR1	1000	65.9345907016328
rs10250848	chr7	38359180	G	T	0.363433	TRGV3	-0.466452	0.0336073	3.4693e-38	TRGV3	TRUE	reported	TRGV3	1000	192.254810269989
rs647534	chr7	42905432	C	T	0.130597	PSMA2	-0.210526	0.0147614	5.94738e-40	PSMA2	TRUE	reported	PSMA2	1000	202.995738853641
rs2730604	chr7	43810860	C	A	0.202985	BLVRA	0.346931	0.0246098	3.44776e-39	BLVRA	TRUE	reported	BLVRA	1000	198.335560845584
rs975348	chr7	45216548	T	C	0.335075	RAMP3	0.291603	0.038013	6.92276e-14	RAMP3	TRUE	reported	RAMP3	1000	58.7286780683545
rs3176493	chr7	47979760	G	C	0.108209	HUS1	0.313561	0.0386996	3.02718e-15	HUS1	TRUE	reported	HUS1	1000	65.518156728834
rs3763505	chr7	48089253	G	A	0.414179	UPP1	0.0782783	0.0129905	2.93718e-09	UPP1	TRUE	reported	UPP1	1000	36.2377794523868
rs1993444	chr7	50298903	G	A	0.336567	IKZF1	-0.133358	0.017707	1.85382e-13	IKZF1	TRUE	reported	IKZF1	1000	56.6081176747245
rs6593279	chr7	55736277	G	A	0.264179	PSPH	0.673176	0.0367951	9.45642e-60	PSPH	TRUE	reported	PSPH	1000	334.047183570016
rs77036114	chr7	56106658	C	G	0.178679	PHKG1	-0.328593	0.0469434	6.8853e-12	PHKG1	TRUE	reported	PHKG1	1000	48.8987855945612
rs13233662	chr7	65889028	G	A	0.102239	VKORC1L1	1.12699	0.048899	1.15311e-84	VKORC1L1	TRUE	reported	VKORC1L1	1000	530.115753936467
rs34942108	chr7	65854580	G	T	0.102985	GUSB	0.399233	0.0323067	2.0575e-31	GUSB	TRUE	reported	GUSB	1000	152.404646543014
rs2220626	chr7	66081075	C	T	0.38806	ASL	0.117373	0.0194827	2.96044e-09	ASL	TRUE	reported	ASL	1000	36.2216863055987
rs452089	chr7	74134216	G	T	0.334328	LIMK1	0.489315	0.0304393	1.28429e-48	LIMK1	TRUE	reported	LIMK1	1000	257.892242182523
rs150877	chr7	74179358	G	A	0.383582	EIF4H	0.145105	0.0189188	6.98453e-14	EIF4H	TRUE	reported	EIF4H	1000	58.7094651838928
rs1192849617	chr7	75126852	C	G	0.00970149	NCF1	0.483557	0.0796933	2.29893e-09	NCF1	TRUE	reported	NCF1	1000	36.7436477342082
rs7785567	chr7	75825772	G	A	0.365672	CCL24	0.206314	0.036164	1.82895e-08	CCL24	TRUE	reported	CCL24	1000	32.4814208526884
rs2302429	chr7	75985459	G	A	0.187313	POR	0.116013	0.013133	1.11361e-17	POR	TRUE	reported	POR	1000	77.8782112107521
rs2908203	chr7	76294901	G	T	0.245008	HSPB1	-0.13684	0.0221901	1.28173e-09	HSPB1	TRUE	reported	HSPB1	1000	37.9523046508541
rs1799231	chr7	76621489	C	T	0.485075	ZP3	0.621666	0.0369782	2.95065e-52	ZP3	TRUE	reported	ZP3	1000	282.067622910409
rs66471312	chr7	77221788	T	C	0.173134	FGL2	-0.141848	0.021268	5.83284e-11	FGL2	TRUE	reported	FGL2	1000	44.3939380430243
rs4729503	chr7	77517015	T	C	0.254478	PTPN12	0.127007	0.0192307	8.80265e-11	PTPN12	TRUE	reported	PTPN12	1000	43.5307020172974
rs3211938	chr7	80671133	T	G	0.011194	CD36	-1.01689	0.10133	5.17283e-22	CD36	TRUE	reported	CD36	1000	100.508411477376
rs3817557	chr7	80748625	C	T	0.113433	SEMA3C	-0.238594	0.0409559	9.28494e-09	SEMA3C	TRUE	reported	SEMA3C	1000	33.8701117605857
rs1429535	chr7	91326645	G	T	0.219403	FZD1	0.414573	0.03334	9.56754e-32	FZD1	TRUE	reported	FZD1	1000	154.312596494806
rs43038	chr7	95437999	G	A	0.158683	PON2	-0.454824	0.0482236	8.72355e-20	PON2	TRUE	reported	PON2	1000	88.7765025114984
rs2894157	chr7	97962193	T	A	0.269403	ASNS	-0.39932	0.0366641	2.48728e-25	ASNS	TRUE	reported	ASNS	1000	118.383345425207
rs12670451	chr7	98504307	C	T	0.0589552	NPTX2	0.584852	0.102317	1.71902e-08	NPTX2	TRUE	reported	NPTX2	1000	32.6082058781682
rs17161774	chr7	99613025	G	T	0.0335821	ZSCAN25	0.618112	0.0646281	2.88509e-20	ZSCAN25	TRUE	reported	ZSCAN25	1000	91.2897703980607
rs77686669	chr7	100146949	T	C	0.261194	CNPY4	-0.179877	0.0301363	4.09052e-09	CNPY4	TRUE	reported	CNPY4	1000	35.5551038750601
rs10225636	chr7	100234819	C	G	0.0350746	GPC2	0.690128	0.0837565	1.08732e-15	GPC2	TRUE	reported	GPC2	1000	67.7567857440718
rs314319	chr7	100831372	C	G	0.463433	EPHB4	-0.38871	0.0268704	6.63495e-41	EPHB4	TRUE	reported	EPHB4	1000	208.849627618607
rs6958795	chr7	102424608	G	A	0.0850746	ORAI2	0.638579	0.0254464	1.43356e-95	ORAI2	TRUE	reported	ORAI2	1000	628.502640704655
rs56269269	chr7	105206187	G	A	0.496269	SRPK2	-0.188248	0.0172453	1.98472e-25	SRPK2	TRUE	reported	SRPK2	1000	118.918596625997
rs4730215	chr7	107005649	A	G	0.402239	PRKAR2B	0.09552	0.0153868	1.00251e-09	PRKAR2B	TRUE	reported	PRKAR2B	1000	38.4611752958048
rs142976957	chr7	128791051	C	T	0.00970149	OPN1SW	2.28797	0.24135	5.83618e-20	OPN1SW	TRUE	reported	OPN1SW	1000	89.688463985589
rs3830629	chr7	129168831	G	GACTCCATGGTGTTGACATGGGA	0.172388	SMO	-0.302678	0.0532186	2.01592e-08	SMO	TRUE	reported	SMO	1000	32.2823663286384
rs17164864	chr7	130368174	T	C	0.235821	CPA5	1.0579	0.0363868	1.22379e-116	CPA5	TRUE	reported	CPA5	1000	843.591214531898
rs17660462	chr7	134448868	T	G	0.2	AKR1B1	0.165818	0.0241175	1.55489e-11	AKR1B1	TRUE	reported	AKR1B1	1000	47.1768904645623
rs1973325	chr7	138194682	A	G	0.276866	TRIM24	-0.217227	0.0330083	1.01995e-10	TRIM24	TRUE	reported	TRIM24	1000	43.2226942336358
rs10242990	chr7	140030700	C	G	0.360448	TBXAS1	-0.0979411	0.0123092	8.84667e-15	TBXAS1	TRUE	reported	TBXAS1	1000	63.1830868335181
rs62491704	chr7	139726591	T	A	0.080597	HIPK2	-0.181842	0.0324732	3.2705e-08	HIPK2	TRUE	reported	HIPK2	1000	31.294553916207
rs34337529	chr7	140303122	C	CT	0.470149	KDM7A	-0.0737246	0.0127757	1.26626e-08	KDM7A	TRUE	reported	KDM7A	1000	33.2342575335659
rs2930319	chr7	140681373	G	A	0.213433	NDUFB2	-0.1326	0.0197314	4.22463e-11	NDUFB2	TRUE	reported	NDUFB2	1000	45.0714767531933
rs62477626	chr7	142065610	T	C	0.172388	MGAM	0.132589	0.0159623	6.57839e-16	MGAM	TRUE	reported	MGAM	1000	68.8580300601289
rs57586289	chr7	142798480	T	C	0.465672	TRBC1	0.130002	0.0121301	1.21625e-24	TRBC1	TRUE	reported	TRBC1	1000	114.630938046065
rs4252424	chr7	142927238	G	A	0.151493	TRPV5	-0.25272	0.0351501	1.93896e-12	TRPV5	TRUE	reported	TRPV5	1000	51.5889438941084
rs77184215	chr7	143232544	C	A	0.059488	GSTK1	-0.259636	0.0362248	2.25443e-12	GSTK1	TRUE	reported	GSTK1	1000	51.2682351861597
rs73170687	chr7	143251680	A	G	0.0141791	CASP2	0.77606	0.0753084	4.87651e-23	CASP2	TRUE	reported	CASP2	1000	105.982533915682
rs13438232	chr7	143346147	C	T	0.402239	CLCN1	0.671912	0.0344993	7.68456e-66	CLCN1	TRUE	reported	CLCN1	1000	378.560040778817
rs11772895	chr7	143384849	G	C	0.250746	EPHA1	-0.425653	0.0266646	4.52989e-48	EPHA1	TRUE	reported	EPHA1	1000	254.314892141059
rs10261806	chr7	144835011	G	A	0.452985	TPK1	-0.210104	0.0184983	3.24742e-27	TPK1	TRUE	reported	TPK1	1000	128.746533876615
rs6464098	chr7	150780504	T	G	0.336567	AOC1	-0.976685	0.0358963	8.42504e-107	AOC1	TRUE	reported	AOC1	1000	738.822656216912
rs142253875	chr7	151030510	C	CAAATAAATAAAT	0.354642	ABCB8	-0.141271	0.0178417	1.17317e-14	ABCB8	TRUE	reported	ABCB8	1000	62.5697060606008
rs66478815	chr7	158743935	A	G	0.172388	ESYT2	0.33042	0.0216713	1.3269e-44	ESYT2	TRUE	reported	ESYT2	1000	232.002821515043
rs9314445	chr8	2020976	A	G	0.176866	KBTBD11	0.247567	0.033262	3.43306e-13	KBTBD11	TRUE	reported	KBTBD11	1000	55.2865297421245
rs10103091	chr8	6935484	A	T	0.138806	DEFA4	0.177009	0.0318268	4.02794e-08	DEFA4	TRUE	reported	DEFA4	1000	30.8699046731936
rs2738144	chr8	6968521	A	T	0.273134	DEFA3	-0.384499	0.030833	6.7057e-32	DEFA3	TRUE	reported	DEFA3	1000	155.199173708449
rs2409780	chr8	11480078	T	C	0.247015	BLK	-0.241659	0.0209181	5.14455e-28	BLK	TRUE	reported	BLK	1000	133.19625667027
rs771435667	chr8	11805659	T	TTC	0.454478	FDFT1	0.225464	0.0296653	1.14302e-13	FDFT1	TRUE	reported	FDFT1	1000	57.6484277543463
rs1293303	chr8	11862718	G	C	0.434328	CTSB	-0.246198	0.0209141	6.30219e-29	CTSB	TRUE	reported	CTSB	1000	138.299694888067
rs55979812	chr8	16547704	A	T	0.399254	MSR1	-0.429688	0.0278839	2.18782e-45	MSR1	TRUE	reported	MSR1	1000	236.989965962365
rs78299715	chr8	20048393	C	G	0.0679104	LPL	0.780815	0.0762408	8.54822e-23	LPL	TRUE	reported	LPL	1000	104.677163910371
rs36074562	chr8	22171185	A	G	0.285821	BMP1	0.269693	0.0245856	1.21169e-25	BMP1	TRUE	reported	BMP1	1000	120.090393218894
rs6557616	chr8	23103191	G	C	0.218657	TNFRSF10B	-0.363176	0.0260661	1.972e-38	TNFRSF10B	TRUE	reported	TNFRSF10B	1000	193.737061915567
rs6557616	chr8	23103191	G	C	0.218657	TNFRSF10C	0.14052	0.0134774	1.66379e-23	TNFRSF10C	TRUE	reported	TNFRSF10C	1000	108.491218588796
rs11294851	chr8	23201752	TC	T	0.422388	TNFRSF10D	0.166854	0.0268474	9.61361e-10	TNFRSF10D	TRUE	reported	TNFRSF10D	1000	38.5477753589056
rs13278062	chr8	23225458	G	T	0.476119	TNFRSF10A	-0.264578	0.0248377	2.19135e-24	TNFRSF10A	TRUE	reported	TNFRSF10A	1000	113.244011532917
rs59478886	chr8	23421661	G	A	0.258955	LOXL2	-0.372945	0.0439511	1.68253e-16	LOXL2	TRUE	reported	LOXL2	1000	71.8589093532729
rs1369078	chr8	24331675	C	T	0.136567	ADAM28	-0.230187	0.0323779	3.32507e-12	ADAM28	TRUE	reported	ADAM28	1000	50.4422873928078
rs1492414	chr8	24367398	C	T	0.452985	ADAMDEC1	0.283362	0.0370945	8.69901e-14	ADAMDEC1	TRUE	reported	ADAMDEC1	1000	58.2364262987283
rs28834970	chr8	27337604	T	C	0.319403	PTK2B	0.123565	0.0144833	1.17991e-16	PTK2B	TRUE	reported	PTK2B	1000	72.6417729280142
rs1042064	chr8	27544615	T	C	0.320896	EPHX2	0.204363	0.0220797	3.72177e-19	EPHX2	TRUE	reported	EPHX2	1000	85.4965801820405
rs3757886	chr8	28492482	T	C	0.139552	FZD3	0.368577	0.0390829	8.79065e-20	FZD3	TRUE	reported	FZD3	1000	88.7592124326174
rs2134560	chr8	30136390	C	T	0.166418	MBOAT4	-0.513093	0.0564089	1.36559e-18	MBOAT4	TRUE	reported	MBOAT4	1000	82.5709837889219
rs2466077	chr8	32575235	G	T	0.467164	NRG1	0.487149	0.0338259	1.32829e-40	NRG1	TRUE	reported	NRG1	1000	206.992900809877
rs17182002	chr8	38470112	C	A	0.391045	FGFR1	0.457397	0.0292506	1.74604e-46	FGFR1	TRUE	reported	FGFR1	1000	244.032465133061
rs10093975	chr8	38998328	T	C	0.397015	ADAM9	-0.126096	0.0130739	1.46311e-20	ADAM9	TRUE	reported	ADAM9	1000	92.8373732556415
rs74457841	chr8	41305638	G	A	0.0208955	SFRP1	0.876412	0.138403	4.73593e-10	SFRP1	TRUE	reported	SFRP1	1000	40.0180722704743
rs28759336	chr8	60271584	C	T	0.41194	CA8	0.260962	0.0355722	7.16723e-13	CA8	TRUE	reported	CA8	1000	53.7110490350673
rs6990434	chr8	61731224	C	T	0.129851	ASPH	0.171813	0.0224099	7.13626e-14	ASPH	TRUE	reported	ASPH	1000	58.6627943299193
rs72656550	chr8	62966880	C	A	0.0820896	GGH	0.298682	0.0458275	1.51618e-10	GGH	TRUE	reported	GGH	1000	42.3932107949381
rs10524086	chr8	66457768	G	GTC	0.488806	ADHFE1	0.234812	0.0194878	4.2795e-30	ADHFE1	TRUE	reported	ADHFE1	1000	144.892360848981
rs2142316	chr8	81652967	A	G	0.292537	IMPA1	-0.15191	0.0174067	2.57814e-17	IMPA1	TRUE	reported	IMPA1	1000	76.0099382828109
rs16913721	chr8	85270060	A	G	0.354478	CA13	0.279494	0.0394181	3.77157e-12	CA13	TRUE	reported	CA13	1000	50.1746262080643
rs6470523	chr8	89942942	G	C	0.319403	NBN	-0.10232	0.0174482	7.45588e-09	NBN	TRUE	reported	NBN	1000	34.3202421051107
rs111938002	chr8	97055049	TC	T	0.0791045	CPQ	0.298639	0.0347004	6.62293e-17	CPQ	TRUE	reported	CPQ	1000	73.9187517710319
rs2449538	chr8	97822430	T	A	0.0723881	MATN2	-0.793397	0.0803468	2.0704e-21	MATN2	TRUE	reported	MATN2	1000	97.3138108310941
rs72667290	chr8	102992435	C	T	0.101493	AZIN1	-0.145358	0.0239207	2.18151e-09	AZIN1	TRUE	reported	AZIN1	1000	36.851965007051
rs1403294	chr8	103333550	A	G	0.258209	FZD6	-0.27588	0.0366122	1.80517e-13	FZD6	TRUE	reported	FZD6	1000	56.6655780922362
rs1494974	chr8	107675360	G	A	0.465672	ANGPT1	-0.242155	0.0365586	7.79307e-11	ANGPT1	TRUE	reported	ANGPT1	1000	43.7863
rs3020141	chr8	116891826	A	G	0.491791	RAD21	-0.0859977	0.0124153	1.11236e-11	RAD21	TRUE	reported	RAD21	1000	47.8839289109296
rs10098410	chr8	119601043	A	T	0.469403	ENPP2	-0.217156	0.0325276	5.59708e-11	ENPP2	TRUE	reported	ENPP2	1000	44.4805518445573
rs6982197	chr8	124537485	T	A	0.447015	NDUFB9	0.0935541	0.0137522	2.48711e-11	NDUFB9	TRUE	reported	NDUFB9	1000	46.1861574954679
rs2303490	chr8	127996764	C	T	0.275373	PVT1	0.252469	0.0267742	8.87034e-20	PVT1	TRUE	reported	PVT1	1000	88.7388210651645
rs3864661	chr8	133541602	C	G	0.358955	ST3GAL1	-0.176606	0.0289573	1.91472e-09	ST3GAL1	TRUE	reported	ST3GAL1	1000	37.1214830668997
rs57323894	chr8	143362726	C	A	0.0201493	TOP1MT	1.37393	0.0836544	2.47381e-50	TOP1MT	TRUE	reported	TOP1MT	1000	269.204414352048
rs9657360	chr8	143594692	C	T	0.275373	NAPRT	0.635908	0.0249055	6.68653e-98	NAPRT	TRUE	reported	NAPRT	1000	650.621766603589
rs6986110	chr8	144305890	A	G	0.495522	DGAT1	0.134638	0.0222542	2.54996e-09	DGAT1	TRUE	reported	DGAT1	1000	36.5293438367303
rs12156499	chr9	370199	A	G	0.129851	DOCK8	0.242792	0.0224169	4.32928e-25	DOCK8	TRUE	reported	DOCK8	1000	117.070689883983
rs59906468	chr9	5466085	A	G	0.23806	CD274	0.255838	0.0235797	3.63365e-25	CD274	TRUE	reported	CD274	1000	117.485452323201
rs58970962	chr9	5509678	G	A	0.234328	PDCD1LG2	0.278479	0.0492692	2.45054e-08	PDCD1LG2	TRUE	reported	PDCD1LG2	1000	31.8833848738812
rs1260460	chr9	6631099	A	G	0.460448	GLDC	0.20925	0.037186	2.81409e-08	GLDC	TRUE	reported	GLDC	1000	31.6011250672401
rs72698318	chr9	19124214	T	A	0.0462687	PLIN2	-0.297235	0.0445559	5.77795e-11	PLIN2	TRUE	reported	PLIN2	1000	44.4140108591236
rs7863090	chr9	21824883	C	T	0.418657	MTAP	-0.126536	0.0221292	1.70037e-08	MTAP	TRUE	reported	MTAP	1000	32.6307695965205
rs662463	chr9	22030439	A	G	0.0962687	CDKN2B	0.424197	0.0389903	2.77006e-25	CDKN2B	TRUE	reported	CDKN2B	1000	118.127924452575
rs578327	chr9	27193849	A	G	0.217164	TEK	0.5819	0.0488159	1.50096e-29	TEK	TRUE	reported	TEK	1000	141.809280777561
rs1369005	chr9	28999981	A	C	0.302985	LINGO2	-0.222284	0.0292987	1.25653e-13	LINGO2	TRUE	reported	LINGO2	1000	57.4447370914956
rs41305341	chr9	34635340	T	G	0.0253731	SIGMAR1	-0.578903	0.062591	3.93125e-19	SIGMAR1	TRUE	reported	SIGMAR1	1000	85.3725711552076
rs2070074	chr9	34649445	A	G	0.0753731	GALT	-0.264125	0.0283131	2.04243e-19	GALT	TRUE	reported	GALT	1000	86.8509784898581
rs2070074	chr9	34649445	A	G	0.0753731	IL11RA	0.337271	0.0248937	1.1196e-36	IL11RA	TRUE	reported	IL11RA	1000	183.19332234662
rs504082	chr9	35079364	G	T	0.35597	VCP	0.282815	0.0168917	6.48829e-52	VCP	TRUE	reported	VCP	1000	279.761985684012
rs1570247	chr9	35749017	G	A	0.409701	GBA2	0.298631	0.0187689	8.14852e-48	GBA2	TRUE	reported	GBA2	1000	252.651963402833
rs373967817	chr9	39450249	T	C	0.0201493	CNTNAP3	0.849793	0.105853	5.24441e-15	CNTNAP3	TRUE	reported	CNTNAP3	1000	64.3206608876864
rs7867580	chr9	73237291	A	G	0.254478	ALDH1A1	0.305092	0.0454607	4.47803e-11	ALDH1A1	TRUE	reported	ALDH1A1	1000	44.9489906335023
rs10081652	chr9	73249151	T	A	0.252239	ANXA1	0.18366	0.0178326	5.14086e-23	ANXA1	TRUE	reported	ANXA1	1000	105.859628377451
rs10869452	chr9	74866321	A	G	0.33209	TRPM6	-0.373604	0.0274788	6.80904e-37	TRPM6	TRUE	reported	TRPM6	1000	184.483721021773
rs2377423	chr9	75887818	T	C	0.231343	PCSK5	-0.202945	0.0345492	7.04856e-09	PCSK5	TRUE	reported	PCSK5	1000	34.4358860542657
rs10868153	chr9	84368453	T	G	0.0850746	SLC28A3	-0.66037	0.0525574	2.61305e-32	SLC28A3	TRUE	reported	SLC28A3	1000	157.55691435507
rs78934970	chr9	87582925	A	G	0.131343	DAPK1	-0.421928	0.0481586	1.97252e-17	DAPK1	TRUE	reported	DAPK1	1000	76.6054254402093
rs17054934	chr9	89498473	C	T	0.177612	SEMA4D	0.183242	0.0150476	1.21796e-30	SEMA4D	TRUE	reported	SEMA4D	1000	147.994682558871
rs34758505	chr9	92515074	C	T	0.0425373	IARS	-0.204626	0.0355957	1.43298e-08	IARS	TRUE	reported	IARS	1000	32.9804893424566
rs59015093	chr9	95465133	C	T	0.109701	PTCH1	0.166011	0.0254686	1.50937e-10	PTCH1	TRUE	reported	PTCH1	1000	42.4027601529281
rs11388918	chr9	99095820	C	CA	0.324627	TGFBR1	-0.140786	0.0149975	1.25921e-19	TGFBR1	TRUE	reported	TGFBR1	1000	87.9451188207225
rs6479009	chr9	100316182	C	T	0.476866	INVS	0.299132	0.0247653	3.20857e-30	INVS	TRUE	reported	INVS	1000	145.602591263011
rs72757068	chr9	110274252	T	C	0.141045	TXN	0.157946	0.0185811	1.50004e-16	TXN	TRUE	reported	TXN	1000	72.1115720988107
rs12339013	chr9	111150280	T	G	0.199254	LPAR1	0.596773	0.0432058	7.04301e-38	LPAR1	TRUE	reported	LPAR1	1000	190.399047457056
rs2782942	chr9	112081135	G	T	0.420149	UGCG	-0.0986191	0.0163451	2.8075e-09	UGCG	TRUE	reported	UGCG	1000	36.3310079628118
rs10632494	chr9	113165063	G	GAT	0.171642	FKBP15	-0.184008	0.0232879	1.32328e-14	FKBP15	TRUE	reported	FKBP15	1000	62.3079261002771
rs10981706	chr9	113259627	C	T	0.0619403	SLC31A1	0.39271	0.0569912	1.40749e-11	SLC31A1	TRUE	reported	SLC31A1	1000	47.3869611392948
rs12350705	chr9	113265204	G	A	0.232836	PRPF4	0.319963	0.0279746	1.53237e-27	PRPF4	TRUE	reported	PRPF4	1000	130.557639901391
rs1771220	chr9	113401365	G	C	0.302985	ALAD	-0.202942	0.0271549	2.7768e-13	ALAD	TRUE	reported	ALAD	1000	55.7414161097189
rs9299216	chr9	114315893	T	A	0.41791	ORM1	0.39343	0.0314434	4.41332e-32	ORM1	TRUE	reported	ORM1	1000	156.245128656406
rs9299216	chr9	114315893	T	A	0.41791	ORM2	0.280228	0.0310868	2.63596e-18	ORM2	TRUE	reported	ORM2	1000	81.096396620462
rs6478108	chr9	114796423	C	T	0.31194	TNFSF15	-0.292941	0.0326312	3.548e-18	TNFSF15	TRUE	reported	TNFSF15	1000	80.4312411823815
rs13288059	chr9	114782019	G	A	0.224627	TNFSF8	-0.184714	0.0328174	2.79246e-08	TNFSF8	TRUE	reported	TNFSF8	1000	31.6170849703959
rs11789302	chr9	117697248	T	G	0.252239	TLR4	-0.287816	0.0136721	4.34384e-74	TLR4	TRUE	reported	TLR4	1000	442.272519244488
rs2300934	chr9	121046685	C	A	0.378358	PSMD5	-0.137149	0.024372	2.81105e-08	PSMD5	TRUE	reported	PSMD5	1000	31.6033770861342
rs1930785	chr9	120928959	T	G	0.441045	TRAF1	-0.138265	0.0196869	5.89918e-12	TRAF1	TRUE	reported	TRAF1	1000	49.2266618723011
rs1323474	chr9	121090581	C	T	0.450746	C5	0.269142	0.0312909	6.87978e-17	C5	TRUE	reported	C5	1000	73.834167531914
rs34921909	chr9	121248808	T	TG	0.426866	GSN	0.132578	0.0170808	3.62533e-14	GSN	TRUE	reported	GSN	1000	60.125271795505
rs1891640	chr9	123390632	T	C	0.254478	CRB2	0.431285	0.0535188	4.18716e-15	CRB2	TRUE	reported	CRB2	1000	64.8106705113341
rs72759286	chr9	124223579	T	C	0.181343	NEK6	-0.273924	0.0280352	5.03372e-21	NEK6	TRUE	reported	NEK6	1000	95.2759732286706
rs10122154	chr9	124796759	C	T	0.426866	NR6A1	-0.127339	0.0212794	3.74277e-09	NR6A1	TRUE	reported	NR6A1	1000	35.7383629151759
rs5900654	chr9	125375156	G	GT	0.485821	GAPVD1	0.126337	0.016224	3.02561e-14	GAPVD1	TRUE	reported	GAPVD1	1000	60.5167763713323
rs10819312	chr9	127846017	T	G	0.113433	ENG	-0.174372	0.0287626	2.37105e-09	ENG	TRUE	reported	ENG	1000	36.6798672914433
rs13289095	chr9	128704210	G	T	0.139552	PKN3	0.701623	0.0361705	1.9639e-65	PKN3	TRUE	reported	PKN3	1000	375.516609720746
rs111817513	chr9	128885697	T	C	0.0380597	KYAT1	0.390869	0.0697816	3.24253e-08	KYAT1	TRUE	reported	KYAT1	1000	31.3120246813976
rs7868454	chr9	129155807	A	C	0.324627	PTPA	0.283788	0.0166096	1.26184e-53	PTPA	TRUE	reported	PTPA	1000	291.340088993487
rs2541164	chr9	129114629	G	A	0.3	CRAT	-0.436124	0.0224471	1.35086e-65	CRAT	TRUE	reported	CRAT	1000	376.72984938495
rs74425963	chr9	129773321	T	A	0.0559702	PTGES	0.413615	0.0697869	5.21073e-09	PTGES	TRUE	reported	PTGES	1000	35.0570435364546
rs7020809	chr9	129802427	C	G	0.279851	TOR1A	-0.271766	0.0177124	4.57267e-45	TOR1A	TRUE	reported	TOR1A	1000	234.944868058611
rs1414402	chr9	131046685	C	T	0.470896	LAMC3	0.361688	0.0380456	4.66571e-20	LAMC3	TRUE	reported	LAMC3	1000	90.1965375717666
rs12216891	chr9	133251979	C	T	0.0746269	ABO	1.50049	0.0743608	1.66855e-69	ABO	TRUE	reported	ABO	1000	406.357841988975
rs3118665	chr9	133418269	T	C	0.11194	ADAMTS13	0.352308	0.0420943	4.07907e-16	ADAMTS13	TRUE	reported	ADAMTS13	1000	69.9083364153493
rs35396018	chr9	134080048	A	AC	0.476119	BRD3	-0.168379	0.0207359	2.65325e-15	BRD3	TRUE	reported	BRD3	1000	65.8052606328546
rs28611335	chr9	134164305	G	C	0.357463	WDR5	0.149676	0.0222775	4.26636e-11	WDR5	TRUE	reported	WDR5	1000	45.050744598349
rs7873100	chr9	134964997	C	G	0.264179	FCN1	0.427658	0.0287828	9.46288e-43	FCN1	TRUE	reported	FCN1	1000	220.321897140211
rs4078099	chr9	136373081	G	A	0.430597	CARD9	0.281507	0.0187247	1.38203e-43	CARD9	TRUE	reported	CARD9	1000	225.568889647116
rs879681369	chr9	136678769	CTCCCCT	C	0.108955	AGPAT2	-0.129871	0.0160632	3.44409e-15	AGPAT2	TRUE	reported	AGPAT2	1000	65.2365186797954
rs12004931	chr9	136757507	T	C	0.152239	LCN8	1.23309	0.0403262	1.70586e-124	LCN8	TRUE	reported	LCN8	1000	933.137179107838
rs73574336	chr9	136935748	C	T	0.147761	C8G	-0.277177	0.0455533	2.08126e-09	C8G	TRUE	reported	C8G	1000	36.9492164700099
rs12379667	chr9	136965502	C	T	0.487313	PTGDS	-0.314099	0.0229188	2.17956e-37	PTGDS	TRUE	reported	PTGDS	1000	187.447606450788
rs4880192	chr9	137032610	A	G	0.245522	ABCA2	0.237498	0.0260676	1.21069e-18	ABCA2	TRUE	reported	ABCA2	1000	82.8415771094842
rs10870176	chr9	137078448	T	C	0.326866	ENTPD2	-0.338458	0.0365578	3.64618e-19	ENTPD2	TRUE	reported	ENTPD2	1000	85.542118918652
rs10870176	chr9	137078448	T	C	0.326866	MAN1B1	-0.307252	0.0211826	4.36677e-41	MAN1B1	TRUE	reported	MAN1B1	1000	209.972030337669
rs6420280	chr9	137108049	T	C	0.223881	DPP7	-0.123101	0.0149287	1.03743e-15	DPP7	TRUE	reported	DPP7	1000	67.8593540937095
rs11137167	chr9	137647926	C	T	0.15597	EHMT1	0.605594	0.0301675	5.85279e-69	EHMT1	TRUE	reported	EHMT1	1000	402.174958660671
rs67362530	chr10	5001312	G	A	0.109701	AKR1C1	0.954717	0.0600724	9.99836e-48	AKR1C1	TRUE	reported	AKR1C1	1000	252.075064309199
rs12764498	chr10	5000102	T	C	0.114179	AKR1C2	0.45389	0.0480053	7.1803e-20	AKR1C2	TRUE	reported	AKR1C2	1000	89.2181871163439
rs8177637	chr10	5975875	A	G	0.470896	IL15RA	-0.312734	0.0264688	4.15195e-29	IL15RA	TRUE	reported	IL15RA	1000	139.319605449316
rs1244504	chr10	7832750	A	G	0.462687	ITIH2	-0.223471	0.0391224	1.7575e-08	ITIH2	TRUE	reported	ITIH2	1000	32.5628124484348
rs11257657	chr10	12267140	C	G	0.319403	CAMK1D	0.249394	0.0220513	5.11704e-27	CAMK1D	TRUE	reported	CAMK1D	1000	127.653917630401
rs78067341	chr10	13019501	CGTT	C	0.228358	CCDC3	0.292453	0.0407819	2.19742e-12	CCDC3	TRUE	reported	CCDC3	1000	51.3224986534202
rs55985826	chr10	17138648	AT	A	0.294776	CUBN	0.434541	0.0339579	2.53822e-33	CUBN	TRUE	reported	CUBN	1000	163.421958175424
rs3758403	chr10	27154694	C	G	0.388806	MASTL	0.385638	0.0263091	8.3425e-42	MASTL	TRUE	reported	MASTL	1000	214.426373989923
rs1775909	chr10	28808361	G	C	0.295522	BAMBI	-0.643468	0.0412236	2.38629e-46	BAMBI	TRUE	reported	BAMBI	1000	243.160270919836
rs8177052	chr10	30440774	C	A	0.0844544	MAP3K8	0.220532	0.0376237	7.57262e-09	MAP3K8	TRUE	reported	MAP3K8	1000	34.2886801020811
rs34297165	chr10	33872203	G	C	0.120896	NRP1	-0.300334	0.044113	2.40151e-11	NRP1	TRUE	reported	NRP1	1000	46.2600772879184
rs10857566	chr10	48443009	G	A	0.43806	MAPK8	0.115022	0.0183659	7.21244e-10	MAPK8	TRUE	reported	MAPK8	1000	39.144246745233
rs920136	chr10	50373834	A	G	0.273881	SGMS1	-0.171499	0.0291871	6.9777e-09	SGMS1	TRUE	reported	SGMS1	1000	34.4565533426877
rs138779669	chr10	58268940	TGCCCCTCGGCTTCAGGGCCCC	T	0.266418	CISD1	-0.735179	0.0302331	2.00072e-91	CISD1	TRUE	reported	CISD1	1000	590.134991533974
rs35524461	chr10	58384313	TA	T	0.478358	UBE2D1	-0.0975065	0.0106325	7.45537e-19	UBE2D1	TRUE	reported	UBE2D1	1000	83.931868960618
rs7895575	chr10	62217778	G	A	0.26194	RTKN2	-0.299487	0.0361404	7.63039e-16	RTKN2	TRUE	reported	RTKN2	1000	68.5331323903422
rs224049	chr10	62732673	T	A	0.395522	ADO	-0.129948	0.0225152	1.25995e-08	ADO	TRUE	reported	ADO	1000	33.2443711761541
rs7894483	chr10	67875768	A	T	0.35	SIRT1	-0.267655	0.0172823	9.2737e-46	SIRT1	TRUE	reported	SIRT1	1000	239.374664925507
rs4746822	chr10	69223185	C	T	0.379104	HKDC1	-0.420123	0.0380293	5.90987e-26	HKDC1	TRUE	reported	HKDC1	1000	121.799861470399
rs4746852	chr10	69410807	T	G	0.428358	TACR2	0.296658	0.0532528	3.8329e-08	TACR2	TRUE	reported	TACR2	1000	30.9711816180738
rs78751839	chr10	69813841	C	T	0.0149254	COL13A1	1.40571	0.162618	4.92581e-17	COL13A1	TRUE	reported	COL13A1	1000	74.5735433521317
rs7077538	chr10	70233338	T	G	0.270149	PPA1	0.316976	0.0219882	1.14189e-40	PPA1	TRUE	reported	PPA1	1000	207.397704580599
rs183047002	chr10	70835693	A	G	0.0723881	SGPL1	0.284811	0.0420678	3.06697e-11	SGPL1	TRUE	reported	SGPL1	1000	45.7450869656608
rs2630336	chr10	70888665	G	T	0.344776	PCBD1	-0.139766	0.022831	1.67278e-09	PCBD1	TRUE	reported	PCBD1	1000	37.4010457560063
rs74147834	chr10	71310229	C	A	0.00970149	SLC29A3	-0.936987	0.136273	1.55071e-11	SLC29A3	TRUE	reported	SLC29A3	1000	47.1821838348207
rs9416004	chr10	71782793	T	G	0.26791	CDH23	-0.214021	0.0324228	8.99768e-11	CDH23	TRUE	reported	CDH23	1000	43.4852813639603
rs4747199	chr10	71809561	C	T	0.28806	PSAP	0.140909	0.0187383	2.01012e-13	PSAP	TRUE	reported	PSAP	1000	56.4348833226656
rs10823917	chr10	72377188	C	G	0.423134	MICU1	-0.091538	0.0136465	4.57418e-11	MICU1	TRUE	reported	MICU1	1000	44.9045988404507
rs145788566	chr10	73992731	GAA	G	0.0380597	VCL	-0.433106	0.0624544	1.05561e-11	VCL	TRUE	reported	VCL	1000	47.9946535292113
rs67594352	chr10	74169175	T	C	0.138806	ADK	1.07529	0.030908	5.19992e-146	ADK	TRUE	reported	ADK	1000	1207.92493955288
rs11543	chr10	75210855	G	C	0.401493	VDAC2	-0.162231	0.0171799	7.92918e-20	VDAC2	TRUE	reported	VDAC2	1000	88.9932297556296
rs816867	chr10	77552679	T	C	0.443284	KCNMA1	-0.561996	0.0257223	2.66289e-78	KCNMA1	TRUE	reported	KCNMA1	1000	476.40618600949
rs2289308	chr10	77819493	G	A	0.320896	DLG5	0.317787	0.0208685	1.63445e-44	DLG5	TRUE	reported	DLG5	1000	231.430358578395
rs2493723	chr10	79897366	A	G	0.419403	SFTPD	0.221759	0.0389857	2.00736e-08	SFTPD	TRUE	reported	SFTPD	1000	32.2910656306656
rs10509554	chr10	88766035	C	T	0.297015	LIPN	0.657219	0.0207519	3.78919e-130	LIPN	TRUE	reported	LIPN	1000	1001.00219525937
rs1756775	chr10	88819915	A	G	0.110448	LIPM	-0.322324	0.0435611	4.6409e-13	LIPM	TRUE	reported	LIPM	1000	54.6409388976353
rs2031610	chr10	88994730	T	C	0.341045	FAS	0.137768	0.0168614	1.82348e-15	FAS	TRUE	reported	FAS	1000	66.6254240727368
rs1412444	chr10	89243170	C	T	0.342537	LIPA	0.509439	0.0261496	7.1889e-66	LIPA	TRUE	reported	LIPA	1000	378.778063763692
rs10882259	chr10	93515215	C	A	0.371642	FFAR4	-0.267073	0.0370284	1.66106e-12	FFAR4	TRUE	reported	FFAR4	1000	51.9183184376002
rs10748691	chr10	97224198	G	A	0.430597	SLIT1	-0.516928	0.0289558	1.71296e-57	SLIT1	TRUE	reported	SLIT1	1000	318.067663426733
rs6584356	chr10	100290485	C	A	0.0529851	PKD2L1	1.37865	0.0920661	2.64909e-43	PKD2L1	TRUE	reported	PKD2L1	1000	223.78918708224
rs10883508	chr10	100534656	G	A	0.21194	HIF1AN	-0.332906	0.019243	1.05973e-54	HIF1AN	TRUE	reported	HIF1AN	1000	298.695188378564
rs4244338	chr10	100513045	A	G	0.208209	NDUFB8	-0.132298	0.0171375	4.89583e-14	NDUFB8	TRUE	reported	NDUFB8	1000	59.4760562295187
rs12414028	chr10	103197872	T	A	0.0788288	NT5C2	0.164205	0.0246559	6.20224e-11	NT5C2	TRUE	reported	NT5C2	1000	44.2651128401427
rs7100920	chr10	103881220	C	T	0.487313	STN1	0.179913	0.0228114	1.47025e-14	STN1	TRUE	reported	STN1	1000	62.0800062624825
rs10883953	chr10	103964571	T	C	0.473881	SLK	-0.0714194	0.0116012	1.3639e-09	SLK	TRUE	reported	SLK	1000	37.8230988810135
rs2181833	chr10	104033611	G	A	0.233582	COL17A1	-0.33031	0.0290235	2.62194e-27	COL17A1	TRUE	reported	COL17A1	1000	129.263055621243
rs796216086	chr10	104265468	TA	T	0.0340393	GSTO1	0.436789	0.040701	1.06751e-24	GSTO1	TRUE	reported	GSTO1	1000	114.938
rs17885600	chr10	104267428	A	T	0.0179104	GSTO2	1.18623	0.106847	3.55803e-26	GSTO2	TRUE	reported	GSTO2	1000	123.010924430008
rs944969	chr10	109907906	T	C	0.464925	XPNPEP1	0.153774	0.0240815	3.42264e-10	XPNPEP1	TRUE	reported	XPNPEP1	1000	40.6938981962827
rs7918733	chr10	113679635	C	T	0.427612	CASP7	0.37611	0.0229941	5.30123e-50	CASP7	TRUE	reported	CASP7	1000	267.009965682172
rs4918889	chr10	114070959	C	G	0.165672	ADRB1	0.363938	0.0523883	9.7456e-12	ADRB1	TRUE	reported	ADRB1	1000	48.1633556812804
rs11592612	chr10	123011339	C	G	0.367164	ACADSB	0.132626	0.0216483	1.62722e-09	ACADSB	TRUE	reported	ACADSB	1000	37.4576294334026
rs11813935	chr10	124379333	G	A	0.183582	OAT	-0.162134	0.0249912	1.8257e-10	OAT	TRUE	reported	OAT	1000	42.0053410964429
rs898325	chr10	126166954	A	C	0.182836	ADAM12	-0.31749	0.0549788	1.23736e-08	ADAM12	TRUE	reported	ADAM12	1000	33.2812883657278
rs16906252	chr10	129467281	C	T	0.0649254	MGMT	-0.718707	0.0432016	2.20117e-51	MGMT	TRUE	reported	MGMT	1000	276.206966299721
rs2818399	chr10	132256614	A	C	0.325373	STK32C	0.603201	0.0276615	4.44775e-78	STK32C	TRUE	reported	STK32C	1000	474.573182516503
rs11604127	chr11	196944	C	T	0.200746	SCGB1C1	0.476006	0.0465459	9.74161e-23	SCGB1C1	TRUE	reported	SCGB1C1	1000	104.374048890341
rs4980325	chr11	234451	G	T	0.430597	SIRT3	0.21555	0.0316158	2.25863e-11	SIRT3	TRUE	reported	SIRT3	1000	46.3893454270091
rs7482591	chr11	245861	G	C	0.237313	PSMD13	-0.189307	0.0163871	5.16881e-28	PSMD13	TRUE	reported	PSMD13	1000	133.186338520666
rs6598043	chr11	324630	G	C	0.374627	IFITM1	0.203511	0.0188531	6.02124e-25	IFITM1	TRUE	reported	IFITM1	1000	116.289572956466
rs35828848	chr11	403545	C	T	0.227612	SIGIRR	-0.102728	0.0139294	5.49387e-13	SIGIRR	TRUE	reported	SIGIRR	1000	54.2804435075836
rs12418264	chr11	524371	C	T	0.1	HRAS	-0.204727	0.0304485	4.13277e-11	HRAS	TRUE	reported	HRAS	1000	45.1179107687645
rs10794332	chr11	690741	G	A	0.484328	DEAF1	-0.200204	0.023051	3.57839e-17	DEAF1	TRUE	reported	DEAF1	1000	75.2829277379955
rs61876748	chr11	833262	T	G	0.297761	CD151	0.817679	0.0202923	8.0199e-173	CD151	TRUE	reported	CD151	1000	1620.44270880268
rs620315	chr11	1881245	G	A	0.384328	TNNT3	-0.235012	0.029883	1.73149e-14	TNNT3	TRUE	reported	TNNT3	1000	61.7251605948494
rs367035	chr11	2902596	A	G	0.399254	SLC22A18	-0.506537	0.0204258	5.41574e-94	SLC22A18	TRUE	reported	SLC22A18	1000	613.754569767278
rs7104488	chr11	3238600	C	T	0.48209	MRGPRE	-0.428337	0.0410665	1.60538e-23	MRGPRE	TRUE	reported	MRGPRE	1000	108.574125846338
rs2920144	chr11	4039053	A	G	0.465672	RRM1	-0.0891125	0.0130823	2.34917e-11	RRM1	TRUE	reported	RRM1	1000	46.3062474964584
rs11821656	chr11	5667914	G	C	0.155224	TRIM5	-0.256717	0.0332122	4.56554e-14	TRIM5	TRUE	reported	TRIM5	1000	59.6272129166679
rs77094397	chr11	6235438	A	G	0.0216418	CNGA4	1.41955	0.0848064	6.80986e-52	CNGA4	TRUE	reported	CNGA4	1000	279.624147745898
rs1079197	chr11	6406787	C	A	0.0126866	APBB1	-0.500114	0.068207	7.35908e-13	APBB1	TRUE	reported	APBB1	1000	53.6550581116917
rs6578891	chr11	7657354	A	T	0.20597	CYB5R2	0.538512	0.0533485	3.102e-22	CYB5R2	TRUE	reported	CYB5R2	1000	101.68968132337
rs9737172	chr11	8560831	G	A	0.11791	STK33	0.45072	0.0760605	5.24106e-09	STK33	TRUE	reported	STK33	1000	35.0449825882827
rs7940895	chr11	8964472	G	C	0.0680428	TMEM9B	-0.454937	0.0403966	8.02457e-27	TMEM9B	TRUE	reported	TMEM9B	1000	126.573687310832
rs2071019	chr11	10455151	C	T	0.0776119	AMPD3	-0.231046	0.037418	1.22191e-09	AMPD3	TRUE	reported	AMPD3	1000	38.0510204647571
rs142592888	chr11	11957268	T	TGA	0.159701	USP47	-0.163118	0.020807	2.07195e-14	USP47	TRUE	reported	USP47	1000	61.3359904638161
rs7478978	chr11	11995853	T	A	0.185821	DKK3	0.334918	0.038689	4.4731e-17	DKK3	TRUE	reported	DKK3	1000	74.7881017640724
rs214084	chr11	17277267	A	G	0.389552	NUCB2	-0.18667	0.0194746	2.41598e-20	NUCB2	TRUE	reported	NUCB2	1000	91.6943347078095
rs11024636	chr11	18383944	C	T	0.491791	LDHA	-0.114736	0.0154432	3.76659e-13	LDHA	TRUE	reported	LDHA	1000	55.0877912717737
rs831631	chr11	33720019	G	C	0.364179	CD59	-0.0973769	0.0156864	1.0035e-09	CD59	TRUE	reported	CD59	1000	38.4588115942399
rs12793666	chr11	34422484	C	A	0.321642	CAT	0.53954	0.0252628	1.05923e-75	CAT	TRUE	reported	CAT	1000	455.213222809437
rs12419062	chr11	35228123	A	G	0.370896	CD44	0.0977872	0.0160918	2.17945e-09	CD44	TRUE	reported	CD44	1000	36.8540576296517
rs1139266	chr11	45811384	G	A	0.331343	CRY2	-0.16784	0.022629	4.10666e-13	CRY2	TRUE	reported	CRY2	1000	54.9023277561274
rs326222	chr11	47238117	T	C	0.350746	ACP2	0.310594	0.0247047	2.42365e-32	ACP2	TRUE	reported	ACP2	1000	157.745687836096
rs2856661	chr11	47353447	A	G	0.296269	MYBPC3	0.217498	0.0186941	2.35404e-28	MYBPC3	TRUE	reported	MYBPC3	1000	135.09272241569
rs747782	chr11	47919373	T	C	0.223881	PTPRJ	0.122888	0.0163817	2.28365e-13	PTPRJ	TRUE	reported	PTPRJ	1000	56.1605764414775
rs28362947	chr11	57601535	C	G	0.234328	SERPING1	0.164839	0.0296329	4.00479e-08	SERPING1	TRUE	reported	SERPING1	1000	30.8817691953477
rs501738	chr11	57758411	A	G	0.247015	MED19	0.258181	0.0285497	2.09034e-18	MED19	TRUE	reported	MED19	1000	81.6161304626686
rs488769	chr11	57683248	A	C	0.336567	TMX2	0.112358	0.0185189	2.30614e-09	TMX2	TRUE	reported	TMX2	1000	36.7373789674242
rs1938955	chr11	59737416	C	G	0.0380597	GIF	0.592782	0.104144	1.96633e-08	GIF	TRUE	reported	GIF	1000	32.3334501257732
rs138865580	chr11	60946335	CACCACCACT	C	0.211194	SLC15A3	-0.142987	0.0223999	3.46883e-10	SLC15A3	TRUE	reported	SLC15A3	1000	40.6660032444792
rs78278641	chr11	62646190	C	T	0.131343	GANAB	-0.170662	0.0198811	7.86006e-17	GANAB	TRUE	reported	GANAB	1000	73.5399590067607
rs1186605	chr11	63729540	C	G	0.226866	RTN3	-0.100809	0.0139151	1.33813e-12	RTN3	TRUE	reported	RTN3	1000	52.3789141790162
rs71456304	chr11	64308772	C	T	0.144776	PRDX5	0.28802	0.0253891	3.6993e-27	PRDX5	TRUE	reported	PRDX5	1000	128.434358566773
rs692842	chr11	64391211	C	T	0.433582	RPS6KA4	0.189364	0.0131476	1.30939e-40	RPS6KA4	TRUE	reported	RPS6KA4	1000	207.029585866371
rs582980	chr11	64797768	C	T	0.128358	MEN1	0.149976	0.0199593	2.09225e-13	MEN1	TRUE	reported	MEN1	1000	56.3486430619729
rs7933509	chr11	65176711	A	G	0.300746	CAPN1	0.172431	0.0138078	5.629e-32	CAPN1	TRUE	reported	CAPN1	1000	155.636787990009
rs626555	chr11	65296082	A	T	0.192537	POLA2	-0.320258	0.0351717	1.26371e-18	POLA2	TRUE	reported	POLA2	1000	82.7453877290473
rs4102217	chr11	65496424	G	C	0.170896	LTBP3	0.151178	0.0194123	3.01034e-14	LTBP3	TRUE	reported	LTBP3	1000	60.5276403982931
rs12419237	chr11	65597606	T	C	0.235821	KCNK7	-0.165202	0.0281953	7.67217e-09	KCNK7	TRUE	reported	KCNK7	1000	34.2616049391258
rs2004649	chr11	65613445	G	A	0.387313	MAP3K11	0.157588	0.0105143	2.28744e-43	MAP3K11	TRUE	reported	MAP3K11	1000	224.189929325505
rs199944500	chr11	65706943	TTC	T	0.360448	KAT5	0.125636	0.0202177	9.6574e-10	KAT5	TRUE	reported	KAT5	1000	38.538539051965
rs7947929	chr11	65857720	G	A	0.376866	CFL1	0.0707462	0.0117744	3.24946e-09	CFL1	TRUE	reported	CFL1	1000	36.0295804639353
rs78163657	chr11	65895248	C	T	0.108955	EFEMP2	0.355088	0.0368855	1.70439e-20	EFEMP2	TRUE	reported	EFEMP2	1000	92.4892341067326
rs1151519	chr11	65878360	G	C	0.231343	CTSW	0.352986	0.0157892	5.42988e-81	CTSW	TRUE	reported	CTSW	1000	498.798629145532
rs570887	chr11	66060921	T	C	0.301493	SF3B2	-0.242229	0.0144654	6.30003e-52	SF3B2	TRUE	reported	SF3B2	1000	279.847814213033
rs4930384	chr11	66572645	G	A	0.24065	CTSF	0.342218	0.0249878	2.40781e-37	CTSF	TRUE	reported	CTSF	1000	187.18894496028
rs6591223	chr11	66841818	C	T	0.361194	RCE1	-0.115603	0.0194438	4.67947e-09	RCE1	TRUE	reported	RCE1	1000	35.2782034027915
rs111437239	chr11	67592608	G	A	0.0156716	NDUFV1	-0.267042	0.0430595	1.04035e-09	NDUFV1	TRUE	reported	NDUFV1	1000	38.3841316459802
rs74909140	chr11	67656478	G	A	0.107463	ACY3	0.290218	0.0513556	2.46512e-08	ACY3	TRUE	reported	ACY3	1000	31.8715816348766
rs746745849	chr11	68030894	G	GCC	0.229104	NDUFS8	0.181818	0.0143434	8.55321e-33	NDUFS8	TRUE	reported	NDUFS8	1000	160.361486681703
rs2510372	chr11	68634752	G	T	0.123881	GAL	0.844739	0.058922	2.67243e-40	GAL	TRUE	reported	GAL	1000	205.125981531831
rs7927633	chr11	69056239	G	A	0.0776119	TPCN2	0.4548	0.0514292	1.03256e-17	TPCN2	TRUE	reported	TPCN2	1000	78.0462275472234
rs10898815	chr11	72028377	G	A	0.450746	NUMA1	0.1119	0.016021	7.60999e-12	NUMA1	TRUE	reported	NUMA1	1000	48.686827192328
rs1278032834	chr11	72139110	CTA	C	0.0940299	FOLR3	-1.15203	0.0305417	1.77381e-160	FOLR3	TRUE	reported	FOLR3	1000	1419.94559518252
rs10898903	chr11	73188646	C	A	0.270149	P2RY2	0.169895	0.0260409	1.45463e-10	P2RY2	TRUE	reported	P2RY2	1000	42.4795353063152
rs7942649	chr11	73289358	T	C	0.179851	P2RY6	0.275617	0.0471536	8.31427e-09	P2RY6	TRUE	reported	P2RY6	1000	34.0967380902678
rs11823979	chr11	73543553	G	A	0.208209	RELT	0.132143	0.0205393	2.54774e-10	RELT	TRUE	reported	RELT	1000	41.3092765378988
rs10535527	chr11	73975814	ACTT	A	0.427612	UCP2	0.330318	0.0201147	2.53319e-50	UCP2	TRUE	reported	UCP2	1000	269.13358877682
rs2508619	chr11	75419204	T	C	0.351493	KLHL35	0.610498	0.0440321	4.04839e-38	KLHL35	TRUE	reported	KLHL35	1000	191.849307221853
rs11236515	chr11	75740366	A	G	0.0985075	DGAT2	-0.169282	0.0226682	2.88818e-13	DGAT2	TRUE	reported	DGAT2	1000	55.6567743384179
rs9988819	chr11	76250872	A	T	0.249254	WNT11	0.308201	0.0534481	1.29729e-08	WNT11	TRUE	reported	WNT11	1000	33.1844088671865
rs2725813	chr11	77349047	C	T	0.12069	PAK1	-0.150956	0.0255146	5.53011e-09	PAK1	TRUE	reported	PAK1	1000	34.9344388747664
rs1683217	chr11	78123257	C	T	0.145522	NDUFC2	-0.19518	0.0217807	4.03856e-18	NDUFC2	TRUE	reported	NDUFC2	1000	80.141506519224
rs7120222	chr11	86235667	G	C	0.387313	EED	0.144973	0.0200523	1.47998e-12	EED	TRUE	reported	EED	1000	52.1646630673099
rs10583492	chr11	86672590	ACT	A	0.137313	ME3	0.534392	0.0387344	8.33695e-38	ME3	TRUE	reported	ME3	1000	189.957642526631
rs11600158	chr11	88337746	A	G	0.0925373	CTSC	0.487196	0.0355757	2.42756e-37	CTSC	TRUE	reported	CTSC	1000	187.167767797315
rs567970907	chr11	90067134	A	G	0.0223881	NAALAD2	1.03683	0.138046	2.14217e-13	NAALAD2	TRUE	reported	NAALAD2	1000	56.2986520262616
rs4753126	chr11	94128854	C	T	0.48806	PANX1	0.376595	0.0305341	2.61013e-31	PANX1	TRUE	reported	PANX1	1000	151.813150628839
rs61905701	chr11	94352477	G	A	0.303731	GPR83	0.298245	0.0417389	2.61114e-12	GPR83	TRUE	reported	GPR83	1000	50.9559479978885
rs11225202	chr11	102302043	T	C	0.30597	BIRC3	0.117093	0.0183264	3.34555e-10	BIRC3	TRUE	reported	BIRC3	1000	40.741600371743
rs10750653	chr11	102729275	A	G	0.422388	MMP27	0.288842	0.032915	1.76461e-17	MMP27	TRUE	reported	MMP27	1000	76.8534750142747
rs145335257	chr11	108111776	GATT	G	0.164925	ACAT1	0.185385	0.0293522	5.23287e-10	ACAT1	TRUE	reported	ACAT1	1000	39.8105711177879
rs138029336	chr11	108374194	TCCCTGAC	T	0.452239	ATM	-0.179899	0.0159377	6.29967e-27	ATM	TRUE	reported	ATM	1000	127.155966823732
rs527078	chr11	111608989	T	C	0.347761	SIK2	-0.17565	0.0215517	2.12368e-15	SIK2	TRUE	reported	SIK2	1000	66.2924063044558
rs77291736	chr11	112879077	C	T	0.0291045	NCAM1	-0.380294	0.0597854	3.97767e-10	NCAM1	TRUE	reported	NCAM1	1000	40.381198982642
rs11214603	chr11	113409200	G	A	0.475373	ANKK1	0.359907	0.0333385	5.97041e-25	ANKK1	TRUE	reported	ANKK1	1000	116.310525239347
rs499713	chr11	117191245	T	C	0.208209	SIDT2	0.624419	0.0306002	1.07729e-70	SIDT2	TRUE	reported	SIDT2	1000	415.560471302797
rs10577826	chr11	117199831	TGAG	T	0.307463	TAGLN	0.811406	0.0327189	5.39145e-94	TAGLN	TRUE	reported	TAGLN	1000	613.776
rs11216321	chr11	117223697	T	C	0.128358	PCSK7	-0.194004	0.0241682	5.27451e-15	PCSK7	TRUE	reported	PCSK7	1000	64.3077474586264
rs3017608	chr11	117318500	G	A	0.441045	BACE1	0.313737	0.035953	2.59482e-17	BACE1	TRUE	reported	BACE1	1000	75.9961778928197
rs1056562	chr11	118254910	T	C	0.476866	MPZL3	0.243821	0.0217405	1.24253e-26	MPZL3	TRUE	reported	MPZL3	1000	125.526003378184
rs12798115	chr11	118285802	G	C	0.286567	CD3E	0.125229	0.0123371	1.89698e-22	CD3E	TRUE	reported	CD3E	1000	102.828664766539
rs949055	chr11	120908811	C	T	0.368657	GRIK4	-0.789624	0.0319812	2.05474e-93	GRIK4	TRUE	reported	GRIK4	1000	608.389500459977
rs55991135	chr11	123453143	G	A	0.146269	GRAMD1B	0.244885	0.0346529	4.41646e-12	GRAMD1B	TRUE	reported	GRAMD1B	1000	49.8397366262319
rs595022	chr11	126287084	C	T	0.250746	DCPS	-0.196457	0.0268292	7.86938e-13	DCPS	TRUE	reported	DCPS	1000	53.5118679302294
rs12282899	chr11	130117879	C	T	0.135075	ST14	-0.357103	0.0379914	1.13733e-19	ST14	TRUE	reported	ST14	1000	88.1752994169223
rs11223791	chr11	134412835	T	C	0.217164	B3GAT1	-0.209231	0.0238671	1.89255e-17	B3GAT1	TRUE	reported	B3GAT1	1000	76.6978689490807
rs12424772	chr12	215291	A	T	0.0641791	SLC6A12	-0.401525	0.0633425	4.54873e-10	SLC6A12	TRUE	reported	SLC6A12	1000	40.1019344382765
rs372437080	chr12	389569	C	CGGG	0.208268	KDM5A	0.340162	0.0221188	3.08504e-45	KDM5A	TRUE	reported	KDM5A	1000	236.036415362282
rs7307680	chr12	943322	A	G	0.15597	RAD52	-0.435134	0.0354342	4.43206e-31	RAD52	TRUE	reported	RAD52	1000	150.498203263681
rs727703	chr12	3837753	C	G	0.283582	PARP11	-0.15294	0.0246526	1.02726e-09	PARP11	TRUE	reported	PARP11	1000	38.4102606897069
rs3217854	chr12	4289183	CG	C	0.229104	CCND2	-0.154054	0.0193411	8.31859e-15	CCND2	TRUE	reported	CCND2	1000	63.3161003822002
rs7977127	chr12	4664144	G	A	0.129851	DYRK4	-0.586891	0.0474154	1.68627e-31	DYRK4	TRUE	reported	DYRK4	1000	152.9
rs10735037	chr12	4677685	C	A	0.129104	NDUFA9	-0.285405	0.0276142	3.72759e-23	NDUFA9	TRUE	reported	NDUFA9	1000	106.607746645182
rs7971489	chr12	6136532	A	G	0.376119	CD9	-0.536024	0.040248	1.22519e-35	CD9	TRUE	reported	CD9	1000	177.015136050425
rs10849448	chr12	6384185	A	G	0.218657	LTBR	-0.0924401	0.0158667	9.2638e-09	LTBR	TRUE	reported	LTBR	1000	33.8749087304198
rs2009527	chr12	6460379	C	T	0.285075	TAPBPL	0.639136	0.0199557	5.48438e-132	TAPBPL	TRUE	reported	TAPBPL	1000	1023.72466977104
rs10849466	chr12	6473112	T	C	0.3	VAMP1	-0.404458	0.022504	4.18258e-58	VAMP1	TRUE	reported	VAMP1	1000	322.372481998523
rs73264831	chr12	6586419	C	A	0.2	CHD4	-0.11522	0.0201913	1.81439e-08	CHD4	TRUE	reported	CHD4	1000	32.4980812396195
rs7296859	chr12	6784998	C	G	0.320149	GPR162	-0.163044	0.0288796	2.54105e-08	GPR162	TRUE	reported	GPR162	1000	31.8095728137262
rs4963510	chr12	6837381	C	A	0.417164	P3H3	-0.208715	0.028395	6.4988e-13	P3H3	TRUE	reported	P3H3	1000	53.9205259421549
rs6489739	chr12	6873183	A	C	0.349254	SPSB2	0.428087	0.0352752	1.83623e-30	SPSB2	TRUE	reported	SPSB2	1000	146.979122710393
rs6488561	chr12	7094298	G	A	0.313433	C1R	0.219161	0.0315907	1.03679e-11	C1R	TRUE	reported	C1R	1000	48.0328758230736
rs3742089	chr12	7097002	T	C	0.373134	C1RL	0.0901767	0.0146483	1.36477e-09	C1RL	TRUE	reported	C1RL	1000	37.8220240382808
rs7302014	chr12	7748398	T	C	0.409701	CLEC4C	0.927279	0.0299828	2.63108e-126	CLEC4C	TRUE	reported	CLEC4C	1000	954.568314727363
rs2072449	chr12	8058041	A	G	0.339552	C3AR1	0.777724	0.019743	1.55148e-168	C3AR1	TRUE	reported	C3AR1	1000	1548.65704527985
rs10841856	chr12	8540247	C	T	0.437313	CLEC4E	-0.171957	0.0122369	5.55931e-39	CLEC4E	TRUE	reported	CLEC4E	1000	197.073141085959
rs4882967	chr12	8910861	T	C	0.347761	M6PR	-0.144724	0.018469	2.12513e-14	M6PR	TRUE	reported	M6PR	1000	61.2808659341484
rs7957626	chr12	9046852	A	T	0.33806	PZP	-0.262549	0.031049	2.10933e-16	PZP	TRUE	reported	PZP	1000	71.3601975340845
rs199560361	chr12	9965254	T	C	0.276119	CLEC12A	0.929408	0.017777	1e-200	CLEC12A	TRUE	reported	CLEC12A	1000	2727.88720804408
rs11053711	chr12	10249502	T	C	0.232836	KLRD1	0.0866234	0.0153435	2.54135e-08	KLRD1	TRUE	reported	KLRD1	1000	31.8091539366409
rs2682509	chr12	10428992	A	G	0.189552	KLRC2	-0.271315	0.0357737	1.27985e-13	KLRC2	TRUE	reported	KLRC2	1000	57.4050936642099
rs2682509	chr12	10428992	A	G	0.189552	KLRC1	-0.376791	0.0348289	4.84851e-25	KLRC1	TRUE	reported	KLRC1	1000	116.802480537048
rs1863848	chr12	11176054	C	T	0.447015	PRH1	-0.532824	0.0406123	9.43148e-35	PRH1	TRUE	reported	PRH1	1000	171.784085444718
rs7488095	chr12	11171340	G	C	0.452985	PRR4	-0.458324	0.0367571	6.79954e-32	PRR4	TRUE	reported	PRR4	1000	155.164819558593
rs35756741	chr12	12715767	C	T	0.0858209	GPR19	0.679798	0.0687069	1.75114e-21	GPR19	TRUE	reported	GPR19	1000	97.6988830003519
rs850926	chr12	12984877	C	T	0.46194	HEBP1	0.302764	0.0292233	2.98987e-23	HEBP1	TRUE	reported	HEBP1	1000	107.122450038334
rs10846024	chr12	14568634	T	C	0.361194	GUCY2C	0.162499	0.0262798	1.16037e-09	GUCY2C	TRUE	reported	GUCY2C	1000	38.1581943147243
rs11830399	chr12	14803998	G	C	0.431343	HIST4H4	0.214408	0.035693	3.27736e-09	HIST4H4	TRUE	reported	HIST4H4	1000	36.0119309540116
rs4764142	chr12	14948138	T	G	0.216418	PDE6H	-0.289348	0.0394094	6.87977e-13	PDE6H	TRUE	reported	PDE6H	1000	53.798710376065
rs16928173	chr12	24898331	G	T	0.18806	BCAT1	0.371487	0.0222691	1.30686e-51	BCAT1	TRUE	reported	BCAT1	1000	277.723385791975
rs7139251	chr12	26847472	A	G	0.102985	ITPR2	-0.334746	0.0347489	1.61283e-20	ITPR2	TRUE	reported	ITPR2	1000	92.6145479154019
rs12830910	chr12	30737300	T	C	0.223881	IPO8	-0.136158	0.0172303	1.31564e-14	IPO8	TRUE	reported	IPO8	1000	62.3205374648438
rs1472118	chr12	40104524	T	A	0.447015	LRRK2	-0.112975	0.0117488	1.86811e-20	LRRK2	TRUE	reported	LRRK2	1000	92.2801346539708
rs4768577	chr12	44858899	A	G	0.139552	NELL2	-0.164407	0.0273971	3.39614e-09	NELL2	TRUE	reported	NELL2	1000	35.9386666795867
rs12813049	chr12	47759262	G	A	0.0955224	RAPGEF3	0.826849	0.0694284	1.66873e-29	RAPGEF3	TRUE	reported	RAPGEF3	1000	141.549597394338
rs34379708	chr12	47810471	G	A	0.0656716	HDAC7	-0.261877	0.0370664	4.46756e-12	HDAC7	TRUE	reported	HDAC7	1000	49.8154937604684
rs12721375	chr12	47889117	G	A	0.11791	VDR	-0.312205	0.0373983	4.79832e-16	VDR	TRUE	reported	VDR	1000	69.5515042389153
rs10875859	chr12	48680979	C	A	0.27027	CCNT1	-0.134609	0.018551	1.23681e-12	CCNT1	TRUE	reported	CCNT1	1000	52.5465353673087
rs68162448	chr12	48819091	AG	A	0.179104	CACNB3	0.309556	0.0250072	1.66918e-31	CACNB3	TRUE	reported	CACNB3	1000	152.925130123592
rs2293449	chr12	48924763	G	A	0.452239	FKBP11	-0.0948013	0.0168251	2.70177e-08	FKBP11	TRUE	reported	FKBP11	1000	31.6842782539902
rs2293446	chr12	49018926	G	A	0.374627	PRKAG1	0.096785	0.0154532	7.19901e-10	PRKAG1	TRUE	reported	PRKAG1	1000	39.1480197965115
rs76327236	chr12	49230728	T	G	0.0119403	TUBA1C	-0.685247	0.105817	1.96444e-10	TUBA1C	TRUE	reported	TUBA1C	1000	41.8517803670192
rs111941917	chr12	50764479	C	T	0.284328	ATF1	0.320235	0.0277951	6.93328e-28	ATF1	TRUE	reported	ATF1	1000	132.474305721356
rs7309232	chr12	51307507	A	G	0.383582	CELA1	0.483878	0.0406873	1.96365e-29	CELA1	TRUE	reported	CELA1	1000	141.151192920074
rs562421429	chr12	53103199	T	C	0.0119403	SOAT2	2.09859	0.158082	1.9047e-35	SOAT2	TRUE	reported	SOAT2	1000	175.881797642768
rs10876450	chr12	53417250	T	C	0.167164	SP1	0.106509	0.0165884	2.76003e-10	SP1	TRUE	reported	SP1	1000	41.1428296458559
rs1716966	chr12	53488090	C	T	0.485821	MAP3K12	0.128327	0.0208864	1.46587e-09	MAP3K12	TRUE	reported	MAP3K12	1000	37.6738012534793
rs35979828	chr12	54292096	C	T	0.080597	HNRNPA1	0.33442	0.0299316	1.84283e-26	HNRNPA1	TRUE	reported	HNRNPA1	1000	124.581960476465
rs35979828	chr12	54292096	C	T	0.080597	NFE2	-0.272176	0.0199564	4.36867e-37	NFE2	TRUE	reported	NFE2	1000	185.637535998246
rs10876557	chr12	54366280	G	A	0.423134	GPR84	-0.153494	0.0193987	1.22037e-14	GPR84	TRUE	reported	GPR84	1000	62.4838952120435
rs10876566	chr12	54558958	T	C	0.343284	PDE1B	-0.162198	0.0203547	8.11354e-15	PDE1B	TRUE	reported	PDE1B	1000	63.3712274499036
rs7967980	chr12	54941219	C	T	0.347761	MUCL1	0.308368	0.0506698	2.06708e-09	MUCL1	TRUE	reported	MUCL1	1000	36.9633027352144
rs55927117	chr12	55676990	G	A	0.264179	ITGA7	-0.483794	0.0229673	3.70246e-74	ITGA7	TRUE	reported	ITGA7	1000	442.82446923625
rs55927117	chr12	55676990	G	A	0.264179	CD63	-0.300174	0.0143814	3.80519e-73	CD63	TRUE	reported	CD63	1000	434.784801890309
rs111880586	chr12	64444935	T	C	0.0925373	TBK1	-0.136138	0.0221212	1.38065e-09	TBK1	TRUE	reported	TBK1	1000	37.7982687825354
rs1272548	chr12	64750495	A	T	0.44403	GNS	-0.148878	0.0157649	7.88896e-20	GNS	TRUE	reported	GNS	1000	89.0039236680165
rs2701653	chr12	66188105	C	T	0.111194	IRAK3	-0.136247	0.0206217	8.66211e-11	IRAK3	TRUE	reported	IRAK3	1000	43.5647783728604
rs187986843	chr12	68686990	T	C	0.0156716	NUP107	-0.649457	0.0821042	1.24215e-14	NUP107	TRUE	reported	NUP107	1000	62.4454209903601
rs7304105	chr12	68787698	G	A	0.18209	MDM2	-0.220393	0.0170277	5.72817e-34	MDM2	TRUE	reported	MDM2	1000	167.191484690196
rs4761234	chr12	69338325	T	C	0.456716	LYZ	-0.735837	0.0173259	5.6868e-183	LYZ	TRUE	reported	LYZ	1000	1800.1229865155
rs7136238	chr12	69358729	G	T	0.450746	YEATS4	-0.341944	0.0241643	1.94944e-39	YEATS4	TRUE	reported	YEATS4	1000	199.844444122829
rs2242435	chr12	75481133	G	A	0.407463	GLIPR1	-0.143432	0.0142869	4.9959e-22	GLIPR1	TRUE	reported	GLIPR1	1000	100.588108100189
rs10506806	chr12	79061202	C	T	0.328358	SYT1	-0.325596	0.0433602	2.16672e-13	SYT1	TRUE	reported	SYT1	1000	56.2737827446251
rs59690549	chr12	80939774	G	GT	0.0522388	ACSS3	-0.322723	0.0523054	1.25691e-09	ACSS3	TRUE	reported	ACSS3	1000	37.9924518771917
rs835044	chr12	95003776	T	C	0.333582	NDUFA12	-0.321307	0.0221165	3.40543e-41	NDUFA12	TRUE	reported	NDUFA12	1000	210.638675988869
rs10860001	chr12	96048099	C	T	0.103731	LTA4H	-0.389576	0.0371767	1.03922e-23	LTA4H	TRUE	reported	LTA4H	1000	109.590587666454
rs2695285	chr12	101695265	G	A	0.434328	CHPT1	0.228383	0.0212789	1.05584e-24	CHPT1	TRUE	reported	CHPT1	1000	114.963437484112
rs375444005	chr12	101919312	G	GTTT	0.211194	DRAM1	0.166948	0.0188811	1.04234e-17	DRAM1	TRUE	reported	DRAM1	1000	78.025830118245
rs697210	chr12	103699218	T	C	0.304478	STAB2	0.246249	0.0359605	1.86053e-11	STAB2	TRUE	reported	STAB2	1000	46.798081472221
rs7294778	chr12	104295681	T	C	0.493284	TXNRD1	-0.0915365	0.014623	7.34561e-10	TXNRD1	TRUE	reported	TXNRD1	1000	39.1062512901674
rs66839509	chr12	104479561	T	C	0.117164	CHST11	-0.275925	0.0420012	1.09631e-10	CHST11	TRUE	reported	CHST11	1000	43.0714255963872
rs4365101	chr12	108313806	G	A	0.0783582	CMKLR1	-0.337546	0.0475084	3.42462e-12	CMKLR1	TRUE	reported	CMKLR1	1000	50.3797101155916
rs11610260	chr12	109154678	T	C	0.201493	ACACB	-0.455839	0.0401459	3.35665e-27	ACACB	TRUE	reported	ACACB	1000	128.668163620393
rs10161126	chr12	109604543	A	G	0.481343	MVK	-0.328981	0.0300202	1.33985e-25	MVK	TRUE	reported	MVK	1000	119.851924363966
rs2238151	chr12	111774029	T	C	0.38209	ALDH2	0.172545	0.0285472	2.63822e-09	ALDH2	TRUE	reported	ALDH2	1000	36.4592947477813
rs10744785	chr12	112907451	C	G	0.269403	OAS1	-0.239936	0.0264034	1.46439e-18	OAS1	TRUE	reported	OAS1	1000	82.4141264794466
rs6490266	chr12	119667935	C	A	0.319403	PRKAB1	-0.404874	0.0288882	8.2474e-39	PRKAB1	TRUE	reported	PRKAB1	1000	196.033075594738
rs2260445	chr12	121031060	C	A	0.443284	OASL	0.262854	0.0286269	6.78959e-19	OASL	TRUE	reported	OASL	1000	84.1416608256413
rs71454691	chr12	121348936	C	T	0.0126866	P2RX7	-0.670054	0.101291	8.22636e-11	P2RX7	TRUE	reported	P2RX7	1000	43.6725380671804
rs2393850	chr12	121227917	G	C	0.158209	P2RX4	0.392013	0.02956	2.19344e-35	P2RX4	TRUE	reported	P2RX4	1000	175.518387619985
rs73227933	chr12	121646075	C	T	0.209701	ORAI1	0.234414	0.0253421	3.89975e-19	ORAI1	TRUE	reported	ORAI1	1000	85.3910653663119
rs4760102	chr12	121854243	G	A	0.46791	HPD	-0.466565	0.0336074	3.3497e-38	HPD	TRUE	reported	HPD	1000	192.346825984988
rs76105194	chr12	121880659	C	A	0.273881	PSMD9	-0.128274	0.017661	1.17971e-12	PSMD9	TRUE	reported	PSMD9	1000	52.6474372400959
rs28825193	chr12	123393715	T	C	0.389552	KMT5A	-0.220109	0.0270746	2.47217e-15	KMT5A	TRUE	reported	KMT5A	1000	65.9602122620394
rs1050448	chr12	123621378	G	A	0.291791	EIF2B1	0.151418	0.0193561	2.33907e-14	EIF2B1	TRUE	reported	EIF2B1	1000	61.073082166578
rs41276688	chr12	124914587	C	T	0.05	SCARB1	0.462405	0.0801222	1.26212e-08	SCARB1	TRUE	reported	SCARB1	1000	33.2406764333784
rs73486092	chr12	131827447	G	A	0.0716418	MMP17	-0.43587	0.0737844	5.82719e-09	MMP17	TRUE	reported	MMP17	1000	34.8269464539298
rs9508807	chr13	19663587	G	A	0.295522	MPHOSPH8	-0.166725	0.0212318	1.88555e-14	MPHOSPH8	TRUE	reported	MPHOSPH8	1000	61.540123625908
rs61504980	chr13	24515768	G	A	0.218657	PARP4	-0.132092	0.0156966	2.87723e-16	PARP4	TRUE	reported	PARP4	1000	70.6760697442595
rs4365147	chr13	30447971	T	C	0.0119403	HMGB1	-0.57516	0.076333	1.80927e-13	HMGB1	TRUE	reported	HMGB1	1000	56.6608687584224
rs12429692	chr13	30738041	A	T	0.247761	ALOX5AP	0.23197	0.015507	3.13918e-43	ALOX5AP	TRUE	reported	ALOX5AP	1000	223.325652980421
rs617247	chr13	31852181	T	C	0.33806	RXFP2	-0.228342	0.0312017	8.10043e-13	RXFP2	TRUE	reported	RXFP2	1000	53.4497439213172
rs4941839	chr13	36451779	G	A	0.298507	CCNA1	-0.300759	0.0273605	9.8124e-26	CCNA1	TRUE	reported	CCNA1	1000	120.592346646305
rs9525461	chr13	41185728	A	G	0.234328	KBTBD7	-0.165017	0.0197561	4.63249e-16	KBTBD7	TRUE	reported	KBTBD7	1000	69.6282507304375
rs9562915	chr13	49709253	T	C	0.214179	EBPL	-0.520275	0.0258816	4.18897e-69	EBPL	TRUE	reported	EBPL	1000	403.286993091577
rs61957415	chr13	51895173	G	A	0.159701	DHRS12	0.24825	0.0320898	4.35828e-14	DHRS12	TRUE	reported	DHRS12	1000	59.7275959859632
rs113773558	chr13	52052201	G	T	0.113433	ATP7B	-0.442909	0.0623322	3.40958e-12	ATP7B	TRUE	reported	ATP7B	1000	50.3888725315496
rs77937091	chr13	52406093	G	C	0.0649254	THSD1	0.676951	0.0802674	2.50094e-16	THSD1	TRUE	reported	THSD1	1000	70.9850051568407
rs17552047	chr13	53028327	G	A	0.282836	OLFM4	-0.609664	0.0299055	1.36056e-70	OLFM4	TRUE	reported	OLFM4	1000	414.772073498483
rs4148436	chr13	95247353	A	G	0.407463	ABCC4	0.265803	0.0244373	2.83721e-25	ABCC4	TRUE	reported	ABCC4	1000	118.07116737176
rs117460454	chr13	96162820	T	C	0.101493	UGGT2	-0.376656	0.051928	1.2601e-12	UGGT2	TRUE	reported	UGGT2	1000	52.5069907551266
rs145565981	chr13	98567336	GACC	G	0.290299	STK24	-0.360695	0.0268177	3.12443e-36	STK24	TRUE	reported	STK24	1000	180.537626755766
rs3887082	chr13	99413867	C	T	0.112687	GPR18	0.171572	0.0307594	3.6864e-08	GPR18	TRUE	reported	GPR18	1000	31.0504321852543
rs9582607	chr13	102620917	C	T	0.483582	TPP2	0.0870706	0.013136	7.56744e-11	TPP2	TRUE	reported	TPP2	1000	43.8477523390134
rs73609091	chr13	108264265	C	T	0.0238806	TNFSF13B	-0.510779	0.046915	2.57948e-25	TNFSF13B	TRUE	reported	TNFSF13B	1000	118.296846344452
rs2476319	chr13	113182205	C	T	0.228358	PROZ	0.533202	0.0471632	5.32641e-27	PROZ	TRUE	reported	PROZ	1000	127.557956338871
rs2700	chr14	20357806	A	C	0.271642	PARP2	0.171637	0.0260846	1.02598e-10	PARP2	TRUE	reported	PARP2	1000	43.2099743632295
rs1713434	chr14	20413368	T	C	0.432836	TEP1	-0.242259	0.0212941	2.72063e-27	TEP1	TRUE	reported	TEP1	1000	129.173017003723
rs1760940	chr14	20470092	A	C	0.236567	PNP	-0.234917	0.0223721	8.58301e-24	PNP	TRUE	reported	PNP	1000	110.038821275893
rs1010459	chr14	20685457	G	A	0.442537	RNASE4	-0.283702	0.0210816	2.89166e-36	RNASE4	TRUE	reported	RNASE4	1000	180.737469945818
rs1010459	chr14	20685457	G	A	0.442537	ANG	-0.17514	0.0254287	1.43728e-11	ANG	TRUE	reported	ANG	1000	47.3426883551163
rs8003813	chr14	20710854	T	C	0.492537	RNASE6	-0.288855	0.0171454	1.95804e-52	RNASE6	TRUE	reported	RNASE6	1000	283.266409006607
rs17523303	chr14	20802929	G	C	0.0432836	RNASE1	0.432919	0.0755141	1.5644e-08	RNASE1	TRUE	reported	RNASE1	1000	32.8010490075452
rs56204594	chr14	20965208	A	C	0.442537	RNASE3	0.226053	0.0239179	7.4077e-20	RNASE3	TRUE	reported	RNASE3	1000	89.1466442746651
rs2233859	chr14	20891649	C	A	0.361194	RNASE2	0.26917	0.0227383	3.33827e-29	RNASE2	TRUE	reported	RNASE2	1000	139.851737423622
rs8019656	chr14	22815939	T	C	0.479104	SLC7A7	-0.103215	0.018312	2.67278e-08	SLC7A7	TRUE	reported	SLC7A7	1000	31.7062307334189
rs4981454	chr14	22952977	G	A	0.211194	PRMT5	0.385978	0.0200837	1.66787e-64	PRMT5	TRUE	reported	PRMT5	1000	368.610916819268
rs11543947	chr14	23034812	G	A	0.0708955	PSMB5	-0.232899	0.026726	2.85007e-17	PSMB5	TRUE	reported	PSMB5	1000	75.7875487768005
rs59358210	chr14	23162163	G	A	0.11194	SLC7A8	0.331494	0.0528443	6.78064e-10	SLC7A8	TRUE	reported	SLC7A8	1000	39.2722321857143
rs534152860	chr14	23964389	A	G	0.0291045	DHRS4	-0.646241	0.0837716	5.09117e-14	DHRS4	TRUE	reported	DHRS4	1000	59.3917245892051
rs61537089	chr14	24007943	C	G	0.233582	DHRS4L2	-0.297648	0.0315238	7.99836e-20	DHRS4L2	TRUE	reported	DHRS4L2	1000	88.9732289068011
rs10134506	chr14	24120609	G	C	0.0626866	PSME1	-0.192926	0.0336214	1.51922e-08	PSME1	TRUE	reported	PSME1	1000	32.8609772090509
rs2180196	chr14	24265439	G	A	0.155224	TGM1	0.430549	0.0554653	3.60767e-14	TGM1	TRUE	reported	TGM1	1000	60.1357841438482
rs28431058	chr14	24289435	G	A	0.0776119	DHRS1	-0.489492	0.0474146	4.13801e-23	DHRS1	TRUE	reported	DHRS1	1000	106.364708864732
rs118045932	chr14	24308741	G	A	0.0216418	LTB4R2	0.627063	0.071224	1.40705e-17	LTB4R2	TRUE	reported	LTB4R2	1000	77.3570985709067
rs1956905	chr14	24431003	C	G	0.299254	CBLN3	0.77541	0.0319048	2.35166e-91	CBLN3	TRUE	reported	CBLN3	1000	589.496571134182
rs12878578	chr14	24576383	A	G	0.126866	CTSG	-0.19224	0.0330562	9.8303e-09	CTSG	TRUE	reported	CTSG	1000	33.7529862089733
rs179653	chr14	30862683	C	T	0.345522	COCH	0.387491	0.0402096	1.56616e-20	COCH	TRUE	reported	COCH	1000	92.6817606613315
rs12878685	chr14	35012703	T	C	0.345522	FAM177A1	-0.295148	0.0254993	4.16679e-28	FAM177A1	TRUE	reported	FAM177A1	1000	133.706867343083
rs1465160	chr14	50344307	C	T	0.462687	CDKL1	0.441292	0.0347249	6.18539e-33	CDKL1	TRUE	reported	CDKL1	1000	161.176099879179
rs55943056	chr14	50923455	T	C	0.222388	PYGL	0.08613	0.0127457	3.32771e-11	PYGL	TRUE	reported	PYGL	1000	45.573465184185
rs11849646	chr14	52174106	A	G	0.306716	PTGDR	-0.182598	0.0178441	9.20677e-23	PTGDR	TRUE	reported	PTGDR	1000	104.504087448137
rs3037683	chr14	52311935	T	C	0.275168	PTGER2	0.229282	0.032213	3.14581e-12	PTGER2	TRUE	reported	PTGER2	1000	50.5601226549945
rs4901294	chr14	52697146	G	C	0.219403	PSMC6	-0.18486	0.0189508	5.76682e-21	PSMC6	TRUE	reported	PSMC6	1000	94.9645122938714
rs17128077	chr14	54919316	C	T	0.166418	GCH1	-0.394864	0.0295437	7.50161e-36	GCH1	TRUE	reported	GCH1	1000	178.277220026876
rs928554	chr14	64227477	C	T	0.385075	ESR2	-0.272255	0.0351953	4.37504e-14	ESR2	TRUE	reported	ESR2	1000	59.7190550560862
rs7153990	chr14	64910832	G	A	0.23209	CHURC1	0.87797	0.0132702	1e-200	CHURC1	TRUE	reported	CHURC1	1000	4368.52632869188
rs12434868	chr14	65033431	G	A	0.0574627	FNTB	0.335721	0.0451269	3.51576e-13	FNTB	TRUE	reported	FNTB	1000	55.2352795290945
rs71425216	chr14	70759586	G	C	0.330597	MAP3K9	0.243659	0.0200514	1.56817e-30	MAP3K9	TRUE	reported	MAP3K9	1000	147.368972286219
rs12587742	chr14	72926683	G	A	0.193284	DCAF4	0.496972	0.0365231	6.07352e-37	DCAF4	TRUE	reported	DCAF4	1000	184.781767948764
rs214267	chr14	73180466	G	C	0.181343	PSEN1	-0.213797	0.0169803	2.01061e-32	PSEN1	TRUE	reported	PSEN1	1000	158.213317555967
rs12895452	chr14	74931061	C	T	0.332836	RPS6KL1	0.250611	0.0349559	2.22453e-12	RPS6KL1	TRUE	reported	RPS6KL1	1000	51.2967468321655
rs175078	chr14	75043883	A	G	0.474627	NEK9	-0.138722	0.0201762	1.55337e-11	NEK9	TRUE	reported	NEK9	1000	47.1783204401868
rs146047341	chr14	75982578	G	A	0.0432836	TGFB3	-0.58578	0.0595486	2.85873e-21	TGFB3	TRUE	reported	TGFB3	1000	96.5731749399833
rs8023040	chr14	76718548	T	G	0.291791	VASH1	-0.825832	0.0232489	1.16079e-149	VASH1	TRUE	reported	VASH1	1000	1259.2418155805
rs59630055	chr14	77316054	T	A	0.3	GSTZ1	0.176812	0.0219764	4.60906e-15	GSTZ1	TRUE	reported	GSTZ1	1000	64.6012486230801
rs2272587	chr14	77557176	C	G	0.478358	SPTLC2	-0.123164	0.0135697	1.59953e-18	SPTLC2	TRUE	reported	SPTLC2	1000	82.216241402537
rs80189371	chr14	77813858	C	T	0.0462687	SNW1	0.410238	0.0457162	3.65623e-18	SNW1	TRUE	reported	SNW1	1000	80.3640963613703
rs77194943	chr14	88002846	A	G	0.135075	GPR65	0.273684	0.0261081	1.00588e-23	GPR65	TRUE	reported	GPR65	1000	109.667722274565
rs942190	chr14	89956320	T	C	0.442537	TDP1	0.11405	0.0183026	8.71038e-10	TDP1	TRUE	reported	TDP1	1000	38.7521269092506
rs1152443	chr14	90094433	T	C	0.262687	KCNK13	0.421928	0.0272671	1.07584e-45	KCNK13	TRUE	reported	KCNK13	1000	238.962269099218
rs2267989	chr14	91873506	G	A	0.435075	FBLN5	-0.414348	0.0304614	6.37415e-37	FBLN5	TRUE	reported	FBLN5	1000	184.655103845836
rs2025071	chr14	92161324	T	A	0.426119	NDUFB1	0.165689	0.0155994	2.89453e-24	NDUFB1	TRUE	reported	NDUFB1	1000	112.590592894988
rs2753935	chr14	94384600	A	T	0.448507	SERPINA1	-0.108944	0.0140863	4.42382e-14	SERPINA1	TRUE	reported	SERPINA1	1000	59.6957355863479
rs8009897	chr14	100358226	G	A	0.290299	SLC25A29	-0.551539	0.0384627	2.58768e-40	SLC25A29	TRUE	reported	SLC25A29	1000	205.21233450499
rs8006994	chr14	103374959	C	T	0.305224	MARK3	-0.23614	0.0196631	6.31501e-30	MARK3	TRUE	reported	MARK3	1000	143.934758447034
rs12884809	chr14	103628983	G	A	0.315672	KLC1	0.222617	0.0192238	3.95396e-28	KLC1	TRUE	reported	KLC1	1000	133.834695143532
rs34000399	chr14	103635080	T	C	0.303731	XRCC3	0.305718	0.0238542	2.08146e-33	XRCC3	TRUE	reported	XRCC3	1000	163.92411531553
rs4983559	chr14	104810872	G	A	0.41194	AKT1	0.162254	0.0233796	1.02007e-11	AKT1	TRUE	reported	AKT1	1000	48.0670215834657
rs7493168	chr14	105652892	C	T	0.459701	IGHG2	-0.138078	0.0211997	1.55726e-10	IGHG2	TRUE	reported	IGHG2	1000	42.3370005755362
rs1051112	chr14	105769274	A	T	0.286567	IGHG3	-0.178491	0.0220629	3.31609e-15	IGHG3	TRUE	reported	IGHG3	1000	65.3187693244289
rs72637129	chr14	106006343	A	G	0.478358	IGHV1-2	0.573246	0.0205521	2.03518e-110	IGHV1-2	TRUE	reported	IGHV1-2	1000	776.426229518079
rs2097582	chr14	106279145	C	T	0.470149	IGHV3-23	0.154208	0.0161156	2.77345e-20	IGHV3-23	TRUE	reported	IGHV3-23	1000	91.3800500924369
rs1386685495	chr14	106512790	G	GC	0.372006	IGHV1-46	0.144053	0.0205458	6.37992e-12	IGHV1-46	TRUE	reported	IGHV1-46	1000	49.060169372423
rs1345098	chr15	25812475	G	T	0.483582	ATP10A	-0.151468	0.0187713	3.87321e-15	ATP10A	TRUE	reported	ATP10A	1000	64.9805857849296
rs76361530	chr15	28155091	G	GA	0.0604478	HERC2	1.24962	0.0550642	8.73092e-83	HERC2	TRUE	reported	HERC2	1000	513.981879546964
rs145917899	chr15	30622133	T	C	0.088806	CHRFAM7A	-0.651411	0.0757382	6.90545e-17	CHRFAM7A	TRUE	reported	CHRFAM7A	1000	73.8262413892013
rs3850778	chr15	39305210	G	C	0.462687	THBS1	0.244004	0.0224539	3.11149e-25	THBS1	TRUE	reported	THBS1	1000	117.853060391601
rs3736290	chr15	40029150	C	A	0.470149	EIF2AK4	-0.203091	0.0223656	1.54724e-18	EIF2AK4	TRUE	reported	EIF2AK4	1000	82.2907064061789
rs117454282	chr15	40847504	C	T	0.0208955	SPINT1	-0.458934	0.082767	4.41237e-08	SPINT1	TRUE	reported	SPINT1	1000	30.6843254524303
rs146883891	chr15	41402441	G	A	0.0410448	NDUFAF1	0.368577	0.038389	2.11523e-20	NDUFAF1	TRUE	reported	NDUFAF1	1000	91.9969447200597
rs12440111	chr15	41490523	G	A	0.229104	ITPKA	0.303067	0.0489076	1.07166e-09	ITPKA	TRUE	reported	ITPKA	1000	38.322615173532
rs13380315	chr15	41828239	C	G	0.492537	PLA2G4B	-0.0904244	0.0127363	3.54584e-12	PLA2G4B	TRUE	reported	PLA2G4B	1000	50.3054747984039
rs28578041	chr15	43696406	G	A	0.130597	CATSPER2	-0.400385	0.041197	7.8277e-21	CATSPER2	TRUE	reported	CATSPER2	1000	94.2659732472093
rs7175129	chr15	43737820	G	A	0.327612	PDIA3	0.11789	0.019201	1.5036e-09	PDIA3	TRUE	reported	PDIA3	1000	37.6215584047735
rs4780	chr15	44717824	A	G	0.0753731	B2M	0.147218	0.026173	2.85011e-08	B2M	TRUE	reported	B2M	1000	31.5751453036634
rs4774514	chr15	45081857	C	T	0.0955224	SORD	-0.447152	0.0631101	3.90551e-12	SORD	TRUE	reported	SORD	1000	50.1006268594914
rs7171577	chr15	45335781	G	A	0.271642	GATM	-0.319396	0.0330273	1.17631e-20	GATM	TRUE	reported	GATM	1000	93.3347448133254
rs74011998	chr15	48304516	T	C	0.154478	SLC12A1	1.30234	0.0411134	3.50771e-130	SLC12A1	TRUE	reported	SLC12A1	1000	1001.41135930484
rs74011998	chr15	48304516	T	C	0.154478	DUT	0.79705	0.0327266	1.2583e-91	DUT	TRUE	reported	DUT	1000	591.970271000637
rs924816	chr15	48605219	G	A	0.29403	FBN1	-0.479816	0.033652	6.19266e-40	FBN1	TRUE	reported	FBN1	1000	202.888874339463
rs2899472	chr15	51223858	C	A	0.207463	CYP19A1	0.2258	0.0228809	2.18269e-21	CYP19A1	TRUE	reported	CYP19A1	1000	97.192378505592
rs28478777	chr15	55220548	G	T	0.167164	RAB27A	-0.103093	0.0178195	1.16544e-08	RAB27A	TRUE	reported	RAB27A	1000	33.403953381553
rs4640119	chr15	55902993	T	C	0.436567	NEDD4	-0.149455	0.0197312	1.36974e-13	NEDD4	TRUE	reported	NEDD4	1000	57.2590900010434
rs2280198	chr15	58175543	C	G	0.436567	AQP9	0.0622377	0.0108082	1.35694e-08	AQP9	TRUE	reported	AQP9	1000	33.0925981871588
rs7161799	chr15	58478324	C	T	0.0895522	LIPC	0.946775	0.0672752	4.4553e-39	LIPC	TRUE	reported	LIPC	1000	197.657869343043
rs113194763	chr15	58481740	G	A	0.0589552	ALDH1A2	0.409419	0.0704482	1.00502e-08	ALDH1A2	TRUE	reported	ALDH1A2	1000	33.7075141536952
rs7161799	chr15	58478324	C	T	0.0895522	ADAM10	0.18604	0.0189324	3.12644e-21	ADAM10	TRUE	reported	ADAM10	1000	96.3677812064579
rs4775633	chr15	63145547	G	A	0.46194	LACTB	0.144487	0.0155224	2.41747e-19	LACTB	TRUE	reported	LACTB	1000	86.4709733655831
rs59747658	chr15	64034659	CGTTT	C	0.138763	DAPK2	0.199925	0.0253565	1.49584e-14	DAPK2	TRUE	reported	DAPK2	1000	62.0420496248101
rs4777181	chr15	64378367	T	C	0.14403	CSNK1G1	-0.267409	0.0274186	5.86246e-21	CSNK1G1	TRUE	reported	CSNK1G1	1000	94.927496928781
rs4776943	chr15	67543731	T	C	0.226866	MAP2K5	-0.329394	0.02511	9.59843e-35	MAP2K5	TRUE	reported	MAP2K5	1000	171.738823761714
rs2507	chr15	73983335	A	G	0.298507	PML	-0.145686	0.0158389	5.96138e-19	PML	TRUE	reported	PML	1000	84.4337632178148
rs2290574	chr15	74843106	T	C	0.308955	ULK3	-0.21354	0.0134674	1.50908e-47	ULK3	TRUE	reported	ULK3	1000	250.91203870502
rs12913293	chr15	74892117	G	C	0.474627	MPI	0.192246	0.0177065	3.39432e-25	MPI	TRUE	reported	MPI	1000	117.646691540336
rs149997575	chr15	75358681	C	CCCACATGCTGCCCAGCCCATA	0.289552	MAN2C1	-0.648108	0.0148912	8.64094e-188	MAN2C1	TRUE	reported	MAN2C1	1000	1890.45312253879
rs7119	chr15	77485290	C	T	0.444776	PEAK1	0.125486	0.020321	1.21844e-09	PEAK1	TRUE	reported	PEAK1	1000	38.0566837633377
rs503464	chr15	78565554	T	A	0.235075	PSMA4	-0.123267	0.0154269	6.91455e-15	PSMA4	TRUE	reported	PSMA4	1000	63.7186939728767
rs880395	chr15	78552014	A	G	0.407463	CHRNA5	-0.35253	0.0496705	3.60283e-12	CHRNA5	TRUE	reported	CHRNA5	1000	50.271939385571
rs2289702	chr15	78944951	C	T	0.0850746	CTSH	-0.654096	0.040509	5.71019e-49	CTSH	TRUE	reported	CTSH	1000	260.201911776576
rs35850955	chr15	84658452	C	CG	0.255224	NMB	-0.215569	0.0366388	6.67458e-09	NMB	TRUE	reported	NMB	1000	34.5478219875993
rs28397760	chr15	85534321	C	T	0.117164	AKAP13	-0.28668	0.0255964	1.42994e-26	AKAP13	TRUE	reported	AKAP13	1000	125.189399479458
rs58743434	chr15	88917324	A	G	0.321642	MFGE8	0.263815	0.0277581	4.76991e-20	MFGE8	TRUE	reported	MFGE8	1000	90.1467428082691
rs11635469	chr15	89814887	A	G	0.424627	ANPEP	-0.407307	0.0221207	2.36241e-60	ANPEP	TRUE	reported	ANPEP	1000	338.358084264919
rs1543115	chr15	90217904	G	A	0.291045	SEMA4B	0.191426	0.0156829	9.1898e-31	SEMA4B	TRUE	reported	SEMA4B	1000	148.689274981239
rs389480	chr15	90808700	G	A	0.438806	BLM	0.46735	0.0318854	8.41549e-42	BLM	TRUE	reported	BLM	1000	214.40321641969
rs117918230	chr15	90948462	C	T	0.0208955	FES	-0.412411	0.0497436	7.40471e-16	FES	TRUE	reported	FES	1000	68.5988124215452
rs4075845	chr15	91854794	T	C	0.267164	SLCO3A1	-0.182512	0.017059	1.43723e-24	SLCO3A1	TRUE	reported	SLCO3A1	1000	114.236858433186
rs59465739	chr15	101192512	A	T	0.0992537	CHSY1	-0.451342	0.0323246	1.43684e-38	CHSY1	TRUE	reported	CHSY1	1000	194.569929039578
rs111795620	chr16	246459	G	A	0.011194	HBA2	-0.483745	0.0829735	9.05214e-09	HBA2	TRUE	reported	HBA2	1000	33.9222538463808
rs3838962	chr16	625087	AC	A	0.225373	WFIKKN1	0.437749	0.0354489	2.24651e-31	WFIKKN1	TRUE	reported	WFIKKN1	1000	152.186223427118
rs11648796	chr16	742190	A	G	0.264925	METRN	0.238528	0.0283933	3.21304e-16	METRN	TRUE	reported	METRN	1000	70.4332182034869
rs146897759	chr16	802116	G	A	0.0104478	MSLN	1.66089	0.214342	3.97944e-14	MSLN	TRUE	reported	MSLN	1000	59.9235762646369
rs2982415	chr16	1254810	G	C	0.256716	TPSB2	0.254693	0.0370242	1.51789e-11	TPSB2	TRUE	reported	TPSB2	1000	47.2273081656962
rs59878482	chr16	1232973	C	G	0.429104	TPSAB1	-0.242288	0.0322578	2.13836e-13	TPSAB1	TRUE	reported	TPSAB1	1000	56.3021346935648
rs8051930	chr16	1245817	T	A	0.490061	TPSD1	0.487696	0.0367971	2.38141e-35	TPSD1	TRUE	reported	TPSD1	1000	175.308002942592
rs11644706	chr16	1308916	A	T	0.101493	UBE2I	-0.352925	0.0423834	5.63127e-16	UBE2I	TRUE	reported	UBE2I	1000	69.1996347604565
rs35280276	chr16	1460537	A	G	0.117164	CLCN7	-0.601363	0.0283563	6.5331e-75	CLCN7	TRUE	reported	CLCN7	1000	448.853715060734
rs9940406	chr16	1797615	C	T	0.144776	IGFALS	0.361342	0.0648155	3.74636e-08	IGFALS	TRUE	reported	IGFALS	1000	31.0177062047144
rs30252	chr16	1955981	C	T	0.330597	NDUFB10	0.102337	0.0140401	9.89964e-13	NDUFB10	TRUE	reported	NDUFB10	1000	53.0219263630295
rs2286466	chr16	1964282	A	G	0.171642	RPS2	-0.135793	0.0143023	5.16574e-20	RPS2	TRUE	reported	RPS2	1000	89.9649909447056
rs740582	chr16	2008039	T	A	0.163174	GFER	0.159992	0.0282211	2.23054e-08	GFER	TRUE	reported	GFER	1000	32.075925844471
rs3160	chr16	2209190	T	C	0.41194	MLST8	0.154976	0.0181715	1.20772e-16	MLST8	TRUE	reported	MLST8	1000	72.590180978204
rs1557762	chr16	2860198	G	A	0.260448	PRSS22	-0.30707	0.039003	1.6268e-14	PRSS22	TRUE	reported	PRSS22	1000	61.8599113439884
rs117271496	chr16	3055806	G	A	0.0462687	MMP25	0.937291	0.0294133	3.71532e-131	MMP25	TRUE	reported	MMP25	1000	1013.42573825075
rs1554999	chr16	3065627	A	C	0.345522	IL32	0.186521	0.0172407	4.83604e-25	IL32	TRUE	reported	IL32	1000	116.808977380221
rs9989424	chr16	3622586	G	C	0.353731	DNASE1	-0.095459	0.0164993	1.16392e-08	DNASE1	TRUE	reported	DNASE1	1000	33.4066759136174
rs4786429	chr16	3678516	C	T	0.30597	TRAP1	0.368664	0.0190225	2.41301e-65	TRAP1	TRUE	reported	TRAP1	1000	374.849397793869
rs8046625	chr16	3839151	C	G	0.0164179	CREBBP	-0.287319	0.0470839	1.87645e-09	CREBBP	TRUE	reported	CREBBP	1000	37.1633090051343
rs6500573	chr16	4069243	T	A	0.39403	ADCY9	-0.2853	0.0214233	1.23465e-35	ADCY9	TRUE	reported	ADCY9	1000	176.995141706682
rs13333072	chr16	8729991	A	G	0.435075	ABAT	-0.230508	0.0200995	1.14583e-27	ABAT	TRUE	reported	ABAT	1000	131.259890791965
rs12935327	chr16	8835183	T	C	0.197015	PMM2	-0.364324	0.0404407	2.7557e-18	PMM2	TRUE	reported	PMM2	1000	80.9969705506214
rs504348	chr16	15949317	C	G	0.244776	ABCC1	0.255879	0.0270916	7.80608e-20	ABCC1	TRUE	reported	ABCC1	1000	89.0288003513975
rs62030357	chr16	16212335	G	T	0.197761	ABCC6	-0.244052	0.0321217	1.16346e-13	ABCC6	TRUE	reported	ABCC6	1000	57.6100483844198
rs4781978	chr16	17469026	C	G	0.189552	XYLT1	-0.238723	0.0270893	1.31718e-17	XYLT1	TRUE	reported	XYLT1	1000	77.5038903613755
rs2291661	chr16	18816202	T	C	0.335821	SMG1	-0.122145	0.0135719	2.96249e-18	SMG1	TRUE	reported	SMG1	1000	80.8352204278168
rs152449	chr16	23698839	T	C	0.326866	PLK1	0.147273	0.0247017	4.25335e-09	PLK1	TRUE	reported	PLK1	1000	35.4750586929634
rs11327961	chr16	23849686	CT	C	0.409701	PRKCB	0.157875	0.0151072	1.34354e-23	PRKCB	TRUE	reported	PRKCB	1000	108.990667133075
rs67254990	chr16	24801759	G	A	0.141791	TNRC6A	-0.25223	0.0252672	8.1787e-22	TNRC6A	TRUE	reported	TNRC6A	1000	99.4511444266632
rs8047655	chr16	24782743	G	A	0.177612	SLC5A11	1.27018	0.047412	1.39017e-104	SLC5A11	TRUE	reported	SLC5A11	1000	716.28281234451
rs8060025	chr16	27315893	T	G	0.388806	IL4R	0.177637	0.0148223	8.04305e-30	IL4R	TRUE	reported	IL4R	1000	143.339604974699
rs151234	chr16	28494339	G	C	0.120896	IL27	-0.238353	0.0376402	4.73381e-10	IL27	TRUE	reported	IL27	1000	40.0191575071528
rs2925629	chr16	28607755	T	C	0.366418	SULT1A2	0.958111	0.0314854	9.9811e-124	SULT1A2	TRUE	reported	SULT1A2	1000	924.152757529183
rs150072875	chr16	28568594	GT	G	0.414925	SULT1A1	-0.34479	0.0301494	1.55559e-27	SULT1A1	TRUE	reported	SULT1A1	1000	130.521638394747
rs55732507	chr16	30130664	T	C	0.479104	MAPK3	0.20575	0.0121187	4.36863e-53	MAPK3	TRUE	reported	MAPK3	1000	287.672375670794
rs4889606	chr16	30999862	A	G	0.352985	HSD3B7	0.183346	0.0224896	2.08667e-15	HSD3B7	TRUE	reported	HSD3B7	1000	66.3299940099012
rs7199949	chr16	31084843	G	C	0.435075	PRSS53	-0.133713	0.0228898	8.48107e-09	PRSS53	TRUE	reported	PRSS53	1000	34.0560136160547
rs7187995	chr16	31101489	A	C	0.35	VKORC1	-0.117609	0.0187752	7.15805e-10	VKORC1	TRUE	reported	VKORC1	1000	39.1599845650983
rs28725459	chr16	31121341	G	A	0.333582	KAT8	0.0856544	0.0142212	2.9862e-09	KAT8	TRUE	reported	KAT8	1000	36.2040709595334
rs11150616	chr16	31358769	T	G	0.286567	ITGAX	0.292883	0.0180998	3.86165e-49	ITGAX	TRUE	reported	ITGAX	1000	261.319198822285
rs11554208	chr16	48360773	A	C	0.041791	SIAH1	-0.312313	0.053676	9.66911e-09	SIAH1	TRUE	reported	SIAH1	1000	33.7870579737592
rs11644259	chr16	50337552	T	G	0.170149	BRD7	0.699192	0.0336475	1.16638e-72	BRD7	TRUE	reported	BRD7	1000	430.941023508847
rs11645448	chr16	50693164	A	G	0.268657	NOD2	-0.672758	0.0260938	3.14846e-99	NOD2	TRUE	reported	NOD2	1000	663.397184825209
rs2908797	chr16	53395261	C	T	0.457463	RBL2	-0.141139	0.0143949	3.76524e-21	RBL2	TRUE	reported	RBL2	1000	95.9416777804174
rs113835641	chr16	53834270	T	C	0.249254	FTO	-0.0963971	0.0169233	1.92114e-08	FTO	TRUE	reported	FTO	1000	32.3808595122303
rs12149359	chr16	55832988	T	C	0.176866	CES1P1	1.18117	0.046567	5.23979e-97	CES1P1	TRUE	reported	CES1P1	1000	642.094333038076
rs56278207	chr16	55832982	T	TA	0.354478	CES1	0.62274	0.0319086	4.74602e-66	CES1	TRUE	reported	CES1	1000	380.126867130983
rs1580833	chr16	56610738	C	A	0.308955	MT2A	-0.166443	0.027815	3.74714e-09	MT2A	TRUE	reported	MT2A	1000	35.7357978476044
rs1610215	chr16	56625613	C	G	0.44403	MT1E	0.335441	0.0298051	8.59226e-27	MT1E	TRUE	reported	MT1E	1000	126.41
rs4784843	chr16	57676667	T	C	0.483582	ADGRG3	-0.120889	0.0133167	1.57858e-18	ADGRG3	TRUE	reported	ADGRG3	1000	82.2452602942475
rs8060922	chr16	66564680	A	C	0.180597	TK2	0.393751	0.0224521	6.7491e-56	TK2	TRUE	reported	TK2	1000	306.944563061734
rs56070533	chr16	67908417	G	A	0.13806	CTRL	0.171177	0.0279545	1.65644e-09	CTRL	TRUE	reported	CTRL	1000	37.4212168208257
rs60638792	chr16	68030569	T	C	0.158209	LCAT	0.272321	0.0317027	7.52065e-17	LCAT	TRUE	reported	LCAT	1000	73.6377153180855
rs13816	chr16	68021592	G	C	0.152239	SLC12A4	0.220307	0.0272735	3.63522e-15	SLC12A4	TRUE	reported	SLC12A4	1000	65.1186495793674
rs255052	chr16	67991092	G	A	0.162687	DPEP3	-0.218899	0.0269876	2.83944e-15	DPEP3	TRUE	reported	DPEP3	1000	65.6582899203155
rs7188348	chr16	68005937	T	A	0.0231343	DPEP2	0.504173	0.0416202	2.27819e-30	DPEP2	TRUE	reported	DPEP2	1000	146.447305003064
rs79543001	chr16	68353438	C	T	0.0895522	PRMT7	0.274756	0.0283034	8.61154e-21	PRMT7	TRUE	reported	PRMT7	1000	94.0475948140092
rs56285339	chr16	69127022	A	G	0.264179	PDF	-0.204974	0.0309489	7.83144e-11	PDF	TRUE	reported	PDF	1000	43.7761595364681
rs12925729	chr16	70534338	A	G	0.426866	SF3B3	0.0840693	0.0126084	5.90166e-11	SF3B3	TRUE	reported	SF3B3	1000	44.3695932342573
rs7197453	chr16	72045228	G	C	0.381343	HP	-0.224019	0.0296296	1.51039e-13	HP	TRUE	reported	HP	1000	57.0490836170894
rs9932977	chr16	74701250	G	A	0.375373	MLKL	-0.160108	0.0196994	2.51236e-15	MLKL	TRUE	reported	MLKL	1000	65.9250714154635
rs13337397	chr16	75261741	C	A	0.123881	BCAR1	0.284805	0.0453945	6.74174e-10	BCAR1	TRUE	reported	BCAR1	1000	39.2843241922513
rs75446625	chr16	77723244	C	G	0.0626866	NUDT7	1.48136	0.0818133	8.70398e-59	NUDT7	TRUE	reported	NUDT7	1000	327.192957390784
rs7193919	chr16	78257956	A	G	0.446269	WWOX	0.153022	0.0218017	6.07167e-12	WWOX	TRUE	reported	WWOX	1000	49.1651728691431
rs17725875	chr16	84069697	A	G	0.214179	MBTPS1	0.342115	0.0261965	1.74751e-34	MBTPS1	TRUE	reported	MBTPS1	1000	170.211238468908
rs7350833	chr16	84380558	G	C	0.286567	ATP2C2	0.320892	0.0314553	1.21372e-22	ATP2C2	TRUE	reported	ATP2C2	1000	103.862951112902
rs4783041	chr16	84662384	C	T	0.307463	KLHL36	-0.255457	0.0229579	2.81702e-26	KLHL36	TRUE	reported	KLHL36	1000	123.566810520805
rs8055092	chr16	84803874	A	T	0.385075	CRISPLD2	0.146445	0.0181979	4.54843e-15	CRISPLD2	TRUE	reported	CRISPLD2	1000	64.6304365852625
rs6564093	chr16	85006126	G	A	0.266418	ZDHHC7	0.16231	0.0195539	6.87257e-16	ZDHHC7	TRUE	reported	ZDHHC7	1000	68.7629210276973
rs3794624	chr16	88650666	G	A	0.324627	CYBA	-0.0755864	0.0124191	2.0615e-09	CYBA	TRUE	reported	CYBA	1000	36.968992573943
rs76354120	chr16	88736065	C	T	0.23209	PIEZO1	0.0854747	0.0145853	7.62421e-09	PIEZO1	TRUE	reported	PIEZO1	1000	34.2748039116085
rs8191470	chr16	88811768	C	A	0.0104478	APRT	-0.860539	0.0577206	5.44526e-43	APRT	TRUE	reported	APRT	1000	221.824740710423
rs11076726	chr16	88846491	G	T	0.307463	GALNS	-0.230447	0.019314	1.34472e-29	GALNS	TRUE	reported	GALNS	1000	142.078448088966
rs12920277	chr16	89193285	G	A	0.190299	SLC22A31	0.678245	0.0426325	8.32382e-48	SLC22A31	TRUE	reported	SLC22A31	1000	252.593483054787
rs113476208	chr16	89523760	T	TATCTC	0.431343	SPG7	0.170065	0.0204768	6.63787e-16	SPG7	TRUE	reported	SPG7	1000	68.8392691906148
rs2280370	chr16	89561052	T	G	0.223134	RPL13	-0.117242	0.0125285	1.60341e-19	RPL13	TRUE	reported	RPL13	1000	87.397462465768
rs148588932	chr16	89686659	GGGCCGTCCGCGTCTGCGCCTGCGCGCAAGAGA	G	0.0641791	CDK10	-0.706455	0.0263262	8.06758e-105	CDK10	TRUE	reported	CDK10	1000	718.65954009585
rs17746039	chr16	89790073	G	C	0.15597	FANCA	-0.414641	0.0270184	4.41015e-45	FANCA	TRUE	reported	FANCA	1000	235.047574369873
rs62056110	chr16	89879980	A	C	0.0932836	MC1R	0.653777	0.0528606	1.85651e-31	MC1R	TRUE	reported	MC1R	1000	152.660134446954
rs73292928	chr17	1743858	G	A	0.228358	SERPINF2	0.490538	0.0410007	9.80441e-30	SERPINF2	TRUE	reported	SERPINF2	1000	142.854297726605
rs12943466	chr17	1767978	T	C	0.33806	SERPINF1	-0.250891	0.0353701	3.70169e-12	SERPINF1	TRUE	reported	SERPINF1	1000	50.2143830259446
rs17291745	chr17	1830037	C	G	0.0554723	RPA1	0.228875	0.0382725	3.82999e-09	RPA1	TRUE	reported	RPA1	1000	35.6905789167817
rs62069929	chr17	3611981	T	C	0.205224	TRPV1	-0.224686	0.0368036	1.8467e-09	TRPV1	TRUE	reported	TRPV1	1000	37.1964902341454
rs62071689	chr17	3886861	T	C	0.193284	CAMKK1	0.20126	0.022709	8.85871e-18	CAMKK1	TRUE	reported	CAMKK1	1000	78.3879771544345
rs12600392	chr17	3917404	A	G	0.303731	P2RX1	0.696034	0.0174849	1.63399e-170	P2RX1	TRUE	reported	P2RX1	1000	1581.48524687742
rs12600392	chr17	3917404	A	G	0.303731	ATP2A3	0.139308	0.0205041	2.63064e-11	ATP2A3	TRUE	reported	ATP2A3	1000	46.0681988997752
rs9893233	chr17	4162825	T	C	0.0238806	CYB5D2	0.731742	0.074258	2.47039e-21	CYB5D2	TRUE	reported	CYB5D2	1000	96.9080849070521
rs56170457	chr17	4656846	G	T	0.230597	ALOX15	-0.283898	0.0330349	7.28686e-17	ALOX15	TRUE	reported	ALOX15	1000	73.7070813480741
rs147867504	chr17	4686580	C	T	0.203731	ARRB2	0.205739	0.0150646	3.59557e-37	ARRB2	TRUE	reported	ARRB2	1000	186.143802452156
rs7220938	chr17	4737092	C	T	0.43209	CXCL16	-0.316901	0.0232975	6.37817e-37	CXCL16	TRUE	reported	CXCL16	1000	184.654170034664
rs2875842	chr17	4807191	C	G	0.127612	PLD2	-0.636348	0.0376778	1.21196e-52	PLD2	TRUE	reported	PLD2	1000	284.674676172827
rs79436576	chr17	4901872	C	T	0.0761194	CHRNE	0.813836	0.0566396	1.89296e-40	CHRNE	TRUE	reported	CHRNE	1000	206.045901319315
rs1065483	chr17	5381475	G	A	0.452239	RABEP1	0.237022	0.0183364	6.8023e-34	RABEP1	TRUE	reported	RABEP1	1000	166.755324344093
rs16954868	chr17	5601815	T	C	0.0373134	NLRP1	-0.435618	0.0561863	3.85902e-14	NLRP1	TRUE	reported	NLRP1	1000	59.9903377939513
rs34632742	chr17	7174336	G	T	0.00895522	ASGR1	-0.937794	0.0957292	4.04667e-21	ASGR1	TRUE	reported	ASGR1	1000	95.7759749881922
rs414206	chr17	7251215	G	A	0.33209	ELP5	-0.248717	0.0238843	1.86629e-23	ELP5	TRUE	reported	ELP5	1000	108.22222224757
rs7503161	chr17	7304645	A	C	0.448507	EIF5A	-0.123678	0.0168991	8.08138e-13	EIF5A	TRUE	reported	EIF5A	1000	53.454995435365
rs571021513	chr17	7404798	CGGGTGCGAGCGGG	C	0.108955	NLGN2	-0.203421	0.0356489	1.81611e-08	NLGN2	TRUE	reported	NLGN2	1000	32.4959953546448
rs12600861	chr17	7452302	A	C	0.357463	CHRNB1	0.386756	0.0353199	1.44983e-25	CHRNB1	TRUE	reported	CHRNB1	1000	119.664610215209
rs116600817	chr17	7555478	A	G	0.243284	TNFSF12	0.332784	0.0270556	3.63886e-31	TNFSF12	TRUE	reported	TNFSF12	1000	150.987528890453
rs77711855	chr17	7549225	C	T	0.102239	TNFSF13	-0.184829	0.0280958	1.0358e-10	TNFSF13	TRUE	reported	TNFSF13	1000	43.1904733222237
rs71387972	chr17	7592060	GTC	G	0.262687	FXR2	-0.174635	0.0286669	1.99494e-09	FXR2	TRUE	reported	FXR2	1000	37.0366464165189
rs2518026	chr17	8149045	T	C	0.378358	VAMP2	0.101752	0.0180934	2.86797e-08	VAMP2	TRUE	reported	VAMP2	1000	31.5628405237099
rs8067644	chr17	8862095	C	T	0.341791	PIK3R6	-0.163473	0.0295822	4.8873e-08	PIK3R6	TRUE	reported	PIK3R6	1000	30.4762599218168
rs449373	chr17	8887758	T	C	0.150746	PIK3R5	-0.170416	0.0218254	2.59894e-14	PIK3R5	TRUE	reported	PIK3R5	1000	60.8452741447523
rs12937434	chr17	16095767	T	C	0.436348	ADORA2B	-0.261126	0.0343738	1.17242e-13	ADORA2B	TRUE	reported	ADORA2B	1000	57.5937931257617
rs7220827	chr17	17265319	T	C	0.273881	FLCN	0.240829	0.0328952	7.94522e-13	FLCN	TRUE	reported	FLCN	1000	53.491286556873
rs7503747	chr17	17829155	T	C	0.437313	SREBF1	0.411825	0.0306122	3.02536e-36	SREBF1	TRUE	reported	SREBF1	1000	180.620429794634
rs28597812	chr17	18366444	G	A	0.373134	SHMT1	0.532765	0.0291821	1.49125e-59	SHMT1	TRUE	reported	SHMT1	1000	332.63567928839
rs34610468	chr17	19395738	TG	T	0.324627	RNF112	-0.620347	0.0433354	3.36712e-40	RNF112	TRUE	reported	RNF112	1000	204.509880395567
rs12453452	chr17	19694772	C	T	0.241791	ALDH3A2	0.2048	0.0256453	7.14769e-15	ALDH3A2	TRUE	reported	ALDH3A2	1000	63.6465515833551
rs7222355	chr17	27527162	A	G	0.349254	KSR1	-0.465358	0.0274721	6.81534e-53	KSR1	TRUE	reported	KSR1	1000	286.365828073821
rs3751092	chr17	27631065	A	G	0.284328	LGALS9	-0.620271	0.0176061	3.2673e-148	LGALS9	TRUE	reported	LGALS9	1000	1238.70293397469
rs112296497	chr17	28307288	G	T	0.0246269	TMEM97	-0.495882	0.082681	3.46281e-09	TMEM97	TRUE	reported	TMEM97	1000	35.8984575213824
rs8069170	chr17	30572415	C	T	0.0119403	OMG	0.566507	0.102217	4.47736e-08	OMG	TRUE	reported	OMG	1000	30.6545426663197
rs28408686	chr17	32519606	C	G	0.497761	CDK5R1	0.195591	0.0197387	1.54128e-21	CDK5R1	TRUE	reported	CDK5R1	1000	97.9921265836217
rs1003918	chr17	35005158	G	A	0.434328	LIG3	-0.162991	0.0179944	1.85686e-18	LIG3	TRUE	reported	LIG3	1000	81.8809832940816
rs12949278	chr17	35399508	A	G	0.0843284	SLFN11	0.195248	0.0313942	9.36799e-10	SLFN11	TRUE	reported	SLFN11	1000	38.6015628176357
rs4796116	chr17	35841496	G	C	0.222222	CCL5	-0.0969667	0.0159616	2.20282e-09	CCL5	TRUE	reported	CCL5	1000	36.831798556412
rs1719148	chr17	36104904	A	G	0.239552	CCL4	0.169695	0.0217561	2.75814e-14	CCL4	TRUE	reported	CCL4	1000	60.7164737500445
rs1156533493	chr17	36181152	G	T	0.101493	CCL3L3	0.894955	0.0561477	5.9277e-48	CCL3L3	TRUE	reported	CCL3L3	1000	253.553142310035
rs113435750	chr17	36466322	G	A	0.111194	CCL4L2	-0.561706	0.0413517	7.75464e-37	CCL4L2	TRUE	reported	CCL4L2	1000	184.145847641043
rs1043515	chr17	38765943	A	G	0.46194	PSMB3	-0.100012	0.00995434	4.67333e-22	PSMB3	TRUE	reported	PSMB3	1000	100.741827504406
rs11653487	chr17	38786378	C	T	0.489552	PIP4K2B	0.126495	0.0177099	2.66234e-12	PIP4K2B	TRUE	reported	PIP4K2B	1000	50.9149172424341
rs2715553	chr17	40340068	G	A	0.423881	RARA	-0.0995129	0.0133982	3.82442e-13	RARA	TRUE	reported	RARA	1000	55.0549526866604
rs4432296	chr17	41966789	C	T	0.280597	CNP	0.274197	0.0232794	5.91415e-29	CNP	TRUE	reported	CNP	1000	138.456189038928
rs36010851	chr17	42693251	G	A	0.00970149	NAGLU	-0.64831	0.0935178	1.0715e-11	NAGLU	TRUE	reported	NAGLU	1000	47.9631192373213
rs2676532	chr17	42551990	C	G	0.456716	HSD17B1	-0.226705	0.0243889	2.68616e-19	HSD17B1	TRUE	reported	HSD17B1	1000	86.2319709425037
rs113124708	chr17	42577338	CTG	C	0.0119403	MLX	0.905691	0.0704436	1.37546e-33	MLX	TRUE	reported	MLX	1000	164.970982461822
rs149402495	chr17	42652697	C	A	0.0119403	TUBG2	0.636505	0.109573	1.0203e-08	TUBG2	TRUE	reported	TUBG2	1000	33.6765098284191
rs112928256	chr17	42725197	C	A	0.0208955	EZH1	-0.411157	0.0493722	5.60099e-16	EZH1	TRUE	reported	EZH1	1000	69.2119299025971
rs3785810	chr17	43773321	C	G	0.341791	DUSP3	0.241693	0.0230884	1.14567e-23	DUSP3	TRUE	reported	DUSP3	1000	109.363149903287
rs228774	chr17	44010049	G	A	0.269403	NAGS	0.204235	0.0323012	5.01739e-10	NAGS	TRUE	reported	NAGS	1000	39.8982242585973
rs34365655	chr17	44321434	G	A	0.0746269	GRN	0.23128	0.0281394	1.26942e-15	GRN	TRUE	reported	GRN	1000	67.4181812989014
rs9907151	chr17	44666870	A	C	0.207463	FZD2	0.164286	0.0245916	5.43828e-11	FZD2	TRUE	reported	FZD2	1000	44.5408068912034
rs12150314	chr17	44922929	A	C	0.274627	EFTUD2	0.106337	0.0159507	5.94399e-11	EFTUD2	TRUE	reported	EFTUD2	1000	44.3547213223182
rs74438607	chr17	47779980	G	A	0.137313	CBX1	0.190833	0.0335905	2.0877e-08	CBX1	TRUE	reported	CBX1	1000	32.2110261065435
rs16948381	chr17	49803065	G	C	0.0664179	TAC4	0.524607	0.0892166	6.80888e-09	TAC4	TRUE	reported	TAC4	1000	34.5070129455313
rs115904699	chr17	50094805	G	A	0.0104478	PDK2	1.18306	0.123073	1.9187e-20	PDK2	TRUE	reported	PDK2	1000	92.2185966475842
rs847688	chr17	50151620	T	C	0.454478	SGCA	0.214002	0.0371243	1.31104e-08	SGCA	TRUE	reported	SGCA	1000	33.1626829234657
rs3785912	chr17	50679576	C	T	0.346269	ABCC3	-0.383511	0.025294	3.37948e-44	ABCC3	TRUE	reported	ABCC3	1000	229.430506005223
rs4461117	chr17	50909315	C	T	0.252985	TOB1	-0.349683	0.0256217	3.96043e-37	TOB1	TRUE	reported	TOB1	1000	185.893282592838
rs12952884	chr17	51148690	C	T	0.410448	NME1	0.186547	0.0180217	3.24054e-23	NME1	TRUE	reported	NME1	1000	106.933939798421
rs1062386	chr17	51166443	A	T	0.427612	NME2	-0.225917	0.0133642	1.01564e-52	NME2	TRUE	reported	NME2	1000	285.195345353114
rs3760160	chr17	56991455	G	A	0.187313	SCPEP1	-0.288967	0.0232736	1.15109e-31	SCPEP1	TRUE	reported	SCPEP1	1000	153.85085280644
rs1292042	chr17	59857634	A	G	0.191045	RPS6KB1	0.140851	0.0253661	4.22826e-08	RPS6KB1	TRUE	reported	RPS6KB1	1000	30.7710991932012
rs73337865	chr17	62878025	T	C	0.0619403	TANC2	-0.439656	0.0578594	1.15557e-13	TANC2	TRUE	reported	TANC2	1000	57.6247028080787
rs9907731	chr17	64025610	C	T	0.35597	ICAM2	-0.093406	0.016513	2.39276e-08	ICAM2	TRUE	reported	ICAM2	1000	31.9321476087086
rs16947438	chr17	64069138	G	T	0.170149	ERN1	-0.260707	0.0245725	3.21671e-24	ERN1	TRUE	reported	ERN1	1000	112.340729093279
rs2070784	chr17	64329334	A	T	0.48209	PECAM1	0.217004	0.0163083	1.38305e-35	PECAM1	TRUE	reported	PECAM1	1000	176.704917588788
rs1991401	chr17	64506317	A	G	0.29403	DDX5	-0.340425	0.0225053	5.0041e-44	DDX5	TRUE	reported	DDX5	1000	228.351474612666
rs143348853	chr17	65564173	AAAATC	A	0.323881	AXIN2	0.253132	0.0367459	1.42575e-11	AXIN2	TRUE	reported	AXIN2	1000	47.3594733944906
rs138667030	chr17	66285954	GTATTT	G	0.400746	PRKCA	0.15979	0.0234983	2.53228e-11	PRKCA	TRUE	reported	PRKCA	1000	46.1484210724758
rs67844728	chr17	68580349	C	T	0.194776	FAM20A	-0.47661	0.0246569	4.42542e-65	FAM20A	TRUE	reported	FAM20A	1000	372.889276511898
rs561675	chr17	69327730	G	C	0.0425373	ABCA5	-0.40761	0.0516653	1.44391e-14	ABCA5	TRUE	reported	ABCA5	1000	62.1186902931674
rs2251160	chr17	69523401	G	A	0.407463	MAP2K6	0.100818	0.0143143	5.16674e-12	MAP2K6	TRUE	reported	MAP2K6	1000	49.5069836954235
rs62087200	chr17	74463637	G	A	0.0604478	CD300A	-0.355017	0.0469253	1.45879e-13	CD300A	TRUE	reported	CD300A	1000	57.1234889583432
.	chr17	74514697	G	GGTCATGTGATGGGTGAT	0.0149254	CD300LB	0.638023	0.109603	9.51972e-09	CD300LB	TRUE	reported	CD300LB	1000	33.818810461883
rs1171210	chr17	74555897	G	C	0.451493	CD300C	-0.217062	0.0207814	1.40856e-23	CD300C	TRUE	reported	CD300C	1000	108.880106840836
rs59362027	chr17	74567547	G	A	0.158955	CD300LD	0.803506	0.0477319	2.29098e-52	CD300LD	TRUE	reported	CD300LD	1000	282.807775217181
rs11077760	chr17	74708698	G	T	0.108209	CD300LF	-0.164292	0.0272117	2.74316e-09	CD300LF	TRUE	reported	CD300LF	1000	36.3791062769963
rs11868451	chr17	75131751	C	T	0.0134328	NT5C	0.915521	0.105364	3.47269e-17	NT5C	TRUE	reported	NT5C	1000	75.349896993378
rs7208261	chr17	75159973	G	T	0.335821	SUMO2	0.131136	0.0224571	8.587e-09	SUMO2	TRUE	reported	SUMO2	1000	34.030400500315
rs55762977	chr17	75313257	A	G	0.260448	GRB2	-0.0890974	0.0150245	5.11225e-09	GRB2	TRUE	reported	GRB2	1000	35.0962364138063
rs8078452	chr17	75823056	T	C	0.272388	GALK1	-0.101032	0.0151091	5.22615e-11	GALK1	TRUE	reported	GALK1	1000	44.6242829401233
rs9903200	chr17	75843417	G	A	0.338806	UNC13D	-0.11456	0.0107449	2.00978e-24	UNC13D	TRUE	reported	UNC13D	1000	113.446681152105
rs73359853	chr17	76010791	T	C	0.0373134	CDK3	0.406861	0.0648879	6.89719e-10	CDK3	TRUE	reported	CDK3	1000	39.2369487718876
rs1713399	chr17	76381613	G	T	0.323881	SPHK1	0.248353	0.0326068	1.01851e-13	SPHK1	TRUE	reported	SPHK1	1000	57.896592338312
rs12600847	chr17	76483580	C	T	0.353731	AANAT	-0.388584	0.0353131	8.82391e-26	AANAT	TRUE	reported	AANAT	1000	120.844998805931
rs9910159	chr17	76485140	G	A	0.355224	RHBDF2	-0.147845	0.023062	2.9334e-10	RHBDF2	TRUE	reported	RHBDF2	1000	41.015677430349
rs12937000	chr17	78911584	T	C	0.100746	TIMP2	-0.156493	0.022029	3.44832e-12	TIMP2	TRUE	reported	TIMP2	1000	50.3652283932132
rs34879184	chr17	79082873	T	C	0.0828358	ENGASE	-0.665241	0.036443	1.53263e-59	ENGASE	TRUE	reported	ENGASE	1000	332.552574745761
rs12450199	chr17	80102793	A	C	0.358955	GAA	-0.392788	0.0205863	8.67857e-64	GAA	TRUE	reported	GAA	1000	363.320889738473
rs9894254	chr17	80210880	C	T	0.0664179	SGSH	0.30264	0.0459215	9.61479e-11	SGSH	TRUE	reported	SGSH	1000	43.3462036073294
rs9889315	chr17	80694435	A	G	0.232836	RPTOR	-0.214927	0.0203646	5.31327e-24	RPTOR	TRUE	reported	RPTOR	1000	111.163119738243
rs4969406	chr17	81149334	C	T	0.439552	AATK	-0.266117	0.0136607	7.2916e-66	AATK	TRUE	reported	AATK	1000	378.730142365638
rs59638227	chr17	82098190	A	G	0.26791	FASN	-0.161735	0.0209627	5.05369e-14	FASN	TRUE	reported	FASN	1000	59.4078901397721
rs6502090	chr17	82229732	G	A	0.323881	SLC16A3	-0.159283	0.0168175	6.2693e-20	SLC16A3	TRUE	reported	SLC16A3	1000	89.5254519483656
rs73366302	chr17	82293965	C	T	0.0529851	CSNK1D	-0.216517	0.028068	5.10138e-14	CSNK1D	TRUE	reported	CSNK1D	1000	59.3870301657187
rs73999891	chr17	82330771	C	T	0.0798507	SECTM1	-0.164424	0.0233827	5.56858e-12	SECTM1	TRUE	reported	SECTM1	1000	49.3482372887949
rs3891167	chr18	658423	A	G	0.255224	TYMS	-0.102695	0.0167607	1.62036e-09	TYMS	TRUE	reported	TYMS	1000	37.466647501347
rs3786350	chr18	712356	G	T	0.454622	ENOSF1	-0.150883	0.0211849	3.05285e-12	ENOSF1	TRUE	reported	ENOSF1	1000	50.6242177731871
rs631459	chr18	2915814	C	T	0.273881	EMILIN2	-0.099148	0.0178225	3.99672e-08	EMILIN2	TRUE	reported	EMILIN2	1000	30.8859675425116
rs76087235	chr18	8007532	G	A	0.0962687	PTPRM	-0.357346	0.0443063	3.98257e-15	PTPRM	TRUE	reported	PTPRM	1000	64.9198374804533
rs2249996	chr18	9101948	C	G	0.413433	NDUFV2	-0.12806	0.0184771	1.08402e-11	NDUFV2	TRUE	reported	NDUFV2	1000	47.9391045620148
rs894756	chr18	9488159	A	T	0.221642	RALBP1	0.461809	0.0221062	3.05516e-73	RALBP1	TRUE	reported	RALBP1	1000	435.539087042653
rs8085354	chr18	11916844	T	C	0.231343	IMPA2	-0.113018	0.015876	3.12238e-12	IMPA2	TRUE	reported	IMPA2	1000	50.5758972366846
rs111312146	chr18	12318756	T	TTTTGTTTG	0.152695	TUBB6	-0.75204	0.042726	3.20094e-56	TUBB6	TRUE	reported	TUBB6	1000	309.191787821725
rs615283	chr18	24460531	G	A	0.141045	HRH4	1.09853	0.0531312	4.114e-72	HRH4	TRUE	reported	HRH4	1000	426.633677771974
rs35896910	chr18	28176847	T	C	0.206716	CDH2	-0.342658	0.0564187	2.22254e-09	CDH2	TRUE	reported	CDH2	1000	36.813418065382
rs1785907	chr18	36151959	A	G	0.353731	SLC39A6	0.119721	0.0184369	1.75994e-10	SLC39A6	TRUE	reported	SLC39A6	1000	42.0819070267686
rs12961563	chr18	41950846	G	A	0.150746	PIK3C3	-0.169021	0.0189317	5.26627e-18	PIK3C3	TRUE	reported	PIK3C3	1000	79.5486195170439
rs10460032	chr18	45723124	A	G	0.214179	SLC14A1	0.183371	0.023394	2.08996e-14	SLC14A1	TRUE	reported	SLC14A1	1000	61.3172793453432
rs3730714	chr18	54276338	C	A	0.38806	POLI	-0.210819	0.0140624	2.19652e-43	POLI	TRUE	reported	POLI	1000	224.300966513542
rs2272783	chr18	57571588	A	G	0.0492537	FECH	-0.233885	0.035361	8.27695e-11	FECH	TRUE	reported	FECH	1000	43.6602485793428
rs1984357	chr18	59354971	G	C	0.259701	LMAN1	0.139547	0.014605	3.12261e-20	LMAN1	TRUE	reported	LMAN1	1000	91.1104994740866
rs12454115	chr18	59913320	G	T	0.370149	PMAIP1	-0.104937	0.0172295	2.01072e-09	PMAIP1	TRUE	reported	PMAIP1	1000	37.0205171146196
rs402348	chr18	63367187	T	G	0.256716	KDSR	0.210401	0.0299812	6.11418e-12	KDSR	TRUE	reported	KDSR	1000	49.1505200602958
rs9946657	chr18	63883351	G	T	0.233533	SERPINB10	0.540422	0.0261776	6.01494e-72	SERPINB10	TRUE	reported	SERPINB10	1000	425.340686254862
rs9961615	chr18	63970438	C	G	0.269403	SERPINB8	-0.201298	0.020907	1.6829e-20	SERPINB8	TRUE	reported	SERPINB8	1000	92.5179545969578
rs56775891	chr18	79815613	C	T	0.283582	KCNG2	0.357159	0.0243449	7.26182e-42	KCNG2	TRUE	reported	KCNG2	1000	214.802
rs7257296	chr19	490331	G	C	0.0589552	MADCAM1	-0.464668	0.0720632	2.33169e-10	MADCAM1	TRUE	reported	MADCAM1	1000	41.4943518495062
rs12608452	chr19	563639	T	C	0.130597	BSG	-0.400578	0.0259655	1.80285e-45	BSG	TRUE	reported	BSG	1000	237.526106116505
rs34104611	chr19	610243	C	G	0.139307	HCN2	-0.324238	0.0493027	1.0491e-10	HCN2	TRUE	reported	HCN2	1000	43.163530305828
rs10419855	chr19	628181	C	T	0.497761	POLRMT	0.0856326	0.0129786	9.16612e-11	POLRMT	TRUE	reported	POLRMT	1000	43.4463310076057
rs1009628	chr19	658013	A	G	0.164925	FSTL3	0.220028	0.0342239	2.62083e-10	FSTL3	TRUE	reported	FSTL3	1000	41.2503318861152
rs138303849	chr19	837174	G	C	0.232836	PRTN3	0.229719	0.0274885	4.48843e-16	PRTN3	TRUE	reported	PRTN3	1000	69.6983170790454
rs71335276	chr19	859368	G	T	0.225373	CFD	1.10474	0.0322834	3.81183e-143	CFD	TRUE	reported	CFD	1000	1168.6707246923
rs3752237	chr19	1047162	A	G	0.367164	GRIN3B	0.34391	0.0407566	2.41716e-16	GRIN3B	TRUE	reported	GRIN3B	1000	71.0598449247458
rs3087680	chr19	1038290	A	C	0.118657	ABCA7	-0.969325	0.0328485	6.41548e-119	ABCA7	TRUE	reported	ABCA7	1000	869.037032735387
rs11309920	chr19	1103376	CT	C	0.456716	GPX4	0.19656	0.0190206	3.77504e-23	GPX4	TRUE	reported	GPX4	1000	106.579187028394
rs3764640	chr19	1207239	G	T	0.21791	STK11	-0.238391	0.0227779	1.16924e-23	STK11	TRUE	reported	STK11	1000	109.315787608561
rs791473	chr19	1491172	T	G	0.386567	PCSK4	0.274258	0.0280775	5.15585e-21	PCSK4	TRUE	reported	PCSK4	1000	95.2208992850112
rs2074881	chr19	1970022	C	T	0.196269	CSNK1G2	-0.158757	0.0197959	5.57537e-15	CSNK1G2	TRUE	reported	CSNK1G2	1000	64.1868119852965
rs77188636	chr19	2196157	C	T	0.0358209	PLEKHJ1	0.252505	0.0373137	3.13036e-11	PLEKHJ1	TRUE	reported	PLEKHJ1	1000	45.7018599158312
rs4807216	chr19	2248684	C	T	0.173881	AMH	0.750684	0.0514579	1.77376e-41	AMH	TRUE	reported	AMH	1000	212.393265865251
rs308033	chr19	3099984	T	C	0.287313	GNA11	-0.405963	0.033232	8.33463e-31	GNA11	TRUE	reported	GNA11	1000	148.93284623616
rs10408855	chr19	3637397	T	C	0.376119	TBXA2R	-0.131176	0.0232069	2.44688e-08	TBXA2R	TRUE	reported	TBXA2R	1000	31.886367480168
rs6510763	chr19	3612916	T	C	0.298507	PIP5K1C	0.173257	0.0214942	4.12314e-15	PIP5K1C	TRUE	reported	PIP5K1C	1000	64.8439631713705
rs145879707	chr19	3953985	G	C	0.150746	DAPK3	0.157318	0.0229209	1.6796e-11	DAPK3	TRUE	reported	DAPK3	1000	47.0136577644036
rs10250	chr19	4101064	G	T	0.470149	MAP2K2	0.0968922	0.013351	1.22755e-12	MAP2K2	TRUE	reported	MAP2K2	1000	52.5630531381642
rs8101703	chr19	4717175	G	A	0.224627	DPP9	-0.262188	0.0236236	3.67578e-26	DPP9	TRUE	reported	DPP9	1000	122.931732379206
rs1183673	chr19	4804006	G	A	0.311194	TICAM1	0.101207	0.0172852	7.8528e-09	TICAM1	TRUE	reported	TICAM1	1000	34.2139192919113
rs57021647	chr19	5205647	G	C	0.112687	PTPRS	0.385106	0.055619	1.13263e-11	PTPRS	TRUE	reported	PTPRS	1000	47.8459033811957
rs58863122	chr19	5899632	AT	A	0.328358	NDUFA11	0.0790151	0.014277	4.67024e-08	NDUFA11	TRUE	reported	NDUFA11	1000	30.5686887798769
rs112569866	chr19	6502591	G	A	0.0970149	TUBB4A	-0.479303	0.0464588	4.39968e-23	TUBB4A	TRUE	reported	TUBB4A	1000	106.222094275952
rs35822114	chr19	7276454	TCTTA	T	0.330597	INSR	0.226321	0.0275562	1.32757e-15	INSR	TRUE	reported	INSR	1000	67.3196100644754
rs73001522	chr19	7491138	A	G	0.20597	MCOLN1	0.136196	0.0227712	3.81e-09	MCOLN1	TRUE	reported	MCOLN1	1000	35.701577929969
rs794071	chr19	7649321	T	C	0.365672	STXBP2	0.179369	0.0137875	2.91187e-34	STXBP2	TRUE	reported	STXBP2	1000	168.90957306903
rs3219175	chr19	7668969	G	A	0.0171642	RETN	0.959642	0.0845244	3.39219e-27	RETN	TRUE	reported	RETN	1000	128.642609904808
rs11260012	chr19	7694683	T	C	0.46791	FCER2	-0.169393	0.0228618	4.32825e-13	FCER2	TRUE	reported	FCER2	1000	54.7899139266557
rs140639061	chr19	8307063	G	T	0.0637181	CD320	-0.233909	0.0362582	2.28698e-10	CD320	TRUE	reported	CD320	1000	41.5347810475579
rs561	chr19	8311547	G	A	0.154478	NDUFA7	-0.131747	0.02378	4.52489e-08	NDUFA7	TRUE	reported	NDUFA7	1000	30.6329138935158
rs12462074	chr19	8610229	G	C	0.091791	ADAMTS10	0.291226	0.0290396	5.48846e-22	ADAMTS10	TRUE	reported	ADAMTS10	1000	100.37130522917
rs11085532	chr19	10006348	C	A	0.49403	COL5A3	0.722948	0.0346111	3.15756e-73	COL5A3	TRUE	reported	COL5A3	1000	435.425499013928
rs12460842	chr19	10111519	A	G	0.446269	ANGPTL6	0.231988	0.0296761	2.43246e-14	ANGPTL6	TRUE	reported	ANGPTL6	1000	60.9884970606284
rs281436	chr19	10286455	G	A	0.300746	ICAM1	0.147721	0.0230118	2.78292e-10	ICAM1	TRUE	reported	ICAM1	1000	41.1257506040465
rs2304240	chr19	10338716	A	G	0.153731	ICAM3	-0.157423	0.0179065	1.55541e-17	ICAM3	TRUE	reported	ICAM3	1000	77.1339365225941
rs280497	chr19	10354011	A	G	0.453731	TYK2	0.107488	0.0128757	4.7969e-16	TYK2	TRUE	reported	TYK2	1000	69.5518693769354
rs370630099	chr19	10432131	G	A	0.0186567	PDE4A	0.700297	0.0635002	7.04989e-26	PDE4A	TRUE	reported	PDE4A	1000	121.379372159879
rs9749078	chr19	10526228	C	T	0.347761	S1PR5	0.0890557	0.0137266	1.82325e-10	S1PR5	TRUE	reported	S1PR5	1000	42.0076152903645
rs11672361	chr19	10560702	A	G	0.441791	CDKN2D	0.0901959	0.0148761	2.36177e-09	CDKN2D	TRUE	reported	CDKN2D	1000	36.6881620747001
rs140789286	chr19	10836325	C	T	0.0104478	TMED1	-0.847227	0.0945479	4.04956e-18	TMED1	TRUE	reported	TMED1	1000	80.1357567219821
rs72658867	chr19	11120527	G	A	0.0126866	LDLR	0.754569	0.132045	1.73439e-08	LDLR	TRUE	reported	LDLR	1000	32.5900132952682
rs651774	chr19	11321225	G	A	0.244776	EPOR	0.265769	0.0306986	4.44838e-17	EPOR	TRUE	reported	EPOR	1000	74.8000771427824
rs8101357	chr19	11449938	G	T	0.0835821	PRKCSH	0.194929	0.0257267	1.34748e-13	PRKCSH	TRUE	reported	PRKCSH	1000	57.2948103894659
rs7256770	chr19	11579096	G	A	0.374627	ACP5	0.518732	0.029548	5.45963e-56	ACP5	TRUE	reported	ACP5	1000	307.581662868093
rs10469365	chr19	12621060	A	G	0.1	MAN2B1	-0.300386	0.0276852	3.62929e-25	MAN2B1	TRUE	reported	MAN2B1	1000	117.488290949821
rs28472346	chr19	12677648	A	T	0.0164179	DHPS	-0.468983	0.0755461	1.00248e-09	DHPS	TRUE	reported	DHPS	1000	38.4610063648612
rs4926234	chr19	13203818	T	C	0.379851	CACNA1A	-0.289522	0.0360289	4.95152e-15	CACNA1A	TRUE	reported	CACNA1A	1000	64.4453632482817
rs10416904	chr19	14468001	T	G	0.0992537	PKN1	0.283484	0.0270338	9.74124e-24	PKN1	TRUE	reported	PKN1	1000	109.742146994479
rs112286017	chr19	15522178	A	G	0.0119403	CYP4F22	0.96896	0.140904	1.54155e-11	CYP4F22	TRUE	reported	CYP4F22	1000	47.1949570728813
rs667386	chr19	15584806	T	C	0.10597	CYP4F3	-0.212806	0.0372058	1.68461e-08	CYP4F3	TRUE	reported	CYP4F3	1000	32.6495337781692
rs633553	chr19	15685553	A	G	0.466418	CYP4F12	0.429562	0.034935	3.78439e-31	CYP4F12	TRUE	reported	CYP4F12	1000	150.890103903989
rs62125973	chr19	16954377	T	C	0.203731	CPAMD8	0.496551	0.0405155	5.62838e-31	CPAMD8	TRUE	reported	CPAMD8	1000	149.904909727773
rs8106184	chr19	17048969	A	C	0.276119	MYO9B	-0.0937483	0.0166498	2.76054e-08	MYO9B	TRUE	reported	MYO9B	1000	31.6402059280545
rs373228065	chr19	17236255	G	GGGGAA	0.311194	NR2F6	0.459436	0.0319885	2.02277e-40	NR2F6	TRUE	reported	NR2F6	1000	205.869890852717
rs11671932	chr19	17501862	C	A	0.11791	SLC27A1	0.226944	0.0328366	1.23051e-11	SLC27A1	TRUE	reported	SLC27A1	1000	47.6707062955174
rs10580414	chr19	17824775	CAA	C	0.221642	INSL3	0.388986	0.0225266	1.53802e-54	INSL3	TRUE	reported	INSL3	1000	297.582363128033
rs273506	chr19	18110837	C	T	0.481343	MAST3	-0.121187	0.0151465	6.39668e-15	MAST3	TRUE	reported	MAST3	1000	63.8878145330741
rs393548	chr19	18086934	T	A	0.219403	IL12RB1	-0.307091	0.0211795	4.63439e-41	IL12RB1	TRUE	reported	IL12RB1	1000	209.81344381386
rs7226	chr19	18369799	C	T	0.25	GDF15	0.341031	0.0376608	1.89577e-18	GDF15	TRUE	reported	GDF15	1000	81.8350168133263
rs72999059	chr19	19267436	A	C	0.170165	TSSK6	0.263026	0.03728	4.76356e-12	TSSK6	TRUE	reported	TSSK6	1000	49.6793717150977
rs880090	chr19	19629920	C	G	0.277612	LPAR2	0.230982	0.0152752	5.29104e-44	LPAR2	TRUE	reported	LPAR2	1000	228.198615787193
rs6511291	chr19	21767600	T	C	0.434328	ZNF100	-0.486174	0.028576	2.90539e-53	ZNF100	TRUE	reported	ZNF100	1000	288.87577660659
rs16968074	chr19	33393435	A	G	0.307463	PEPD	0.139035	0.0224753	1.14177e-09	PEPD	TRUE	reported	PEPD	1000	38.1915978731339
rs12610008	chr19	33609521	G	T	0.251493	CHST8	0.420458	0.0470881	5.21381e-18	CHST8	TRUE	reported	CHST8	1000	79.5707492550782
rs4997929	chr19	34999957	C	G	0.289552	SCN1B	-0.167951	0.0249493	3.92723e-11	SCN1B	TRUE	reported	SCN1B	1000	45.2250440967354
rs4997929	chr19	34999957	C	G	0.289552	HPN	-0.199528	0.0302335	9.07516e-11	HPN	TRUE	reported	HPN	1000	43.4671721429805
rs10411704	chr19	35309759	G	T	0.175373	MAG	-0.318556	0.0565299	2.692e-08	MAG	TRUE	reported	MAG	1000	31.6917109152955
rs6510480	chr19	35354837	A	T	0.226866	GPR42	0.279211	0.0339866	1.30538e-15	GPR42	TRUE	reported	GPR42	1000	67.3565987839265
rs3745957	chr19	38403216	G	C	0.0656716	PSMD8	-0.176683	0.0283139	8.26442e-10	PSMD8	TRUE	reported	PSMD8	1000	38.8616005193966
rs72037220	chr19	39160359	CCAGA	C	0.383582	PAK4	-0.247826	0.0248439	8.70051e-22	PAK4	TRUE	reported	PAK4	1000	99.3081132572324
rs1469491614	chr19	39899064	C	CCA	0.279104	FCGBP	0.394313	0.0330364	1.29248e-29	FCGBP	TRUE	reported	FCGBP	1000	142.176330294959
rs3746006	chr19	40213503	C	T	0.281343	MAP3K10	-0.202513	0.0195601	3.18178e-23	MAP3K10	TRUE	reported	MAP3K10	1000	106.977935961048
rs2303728	chr19	40608159	G	T	0.2	LTBP4	-0.119234	0.0171983	1.06847e-11	LTBP4	TRUE	reported	LTBP4	1000	47.9688965147582
rs66599479	chr19	40742950	A	C	0.137313	COQ8B	-0.129314	0.0197967	1.38462e-10	COQ8B	TRUE	reported	COQ8B	1000	42.5829778967221
rs111833532	chr19	40799888	CTCTG	C	0.437313	EGLN2	0.223271	0.0118304	1.02215e-62	EGLN2	TRUE	reported	EGLN2	1000	355.464568771636
rs12977498	chr19	41176369	A	G	0.284328	CYP2S1	-0.405802	0.0308033	5.40839e-35	CYP2S1	TRUE	reported	CYP2S1	1000	173.206591916183
rs10419111	chr19	41811775	T	C	0.422388	CEACAM3	-0.161883	0.0224389	1.64189e-12	CEACAM3	TRUE	reported	CEACAM3	1000	51.9433437746568
rs10422283	chr19	42423369	T	C	0.0835821	LIPE	0.263607	0.0437054	2.84234e-09	LIPE	TRUE	reported	LIPE	1000	36.3056502755553
rs62113729	chr19	43348716	T	C	0.326119	CD177	0.250424	0.0266216	1.07127e-19	CD177	TRUE	reported	CD177	1000	88.3108632976694
rs3213318	chr19	43562442	AT	A	0.212687	XRCC1	0.208714	0.0218689	3.41875e-20	XRCC1	TRUE	reported	XRCC1	1000	90.9033371146183
rs11879798	chr19	43777746	G	A	0.347015	KCNN4	0.503934	0.0269722	9.64775e-62	KCNN4	TRUE	reported	KCNN4	1000	348.373506824076
rs2178063	chr19	44565299	C	G	0.285821	PVR	0.210066	0.0328797	3.35337e-10	PVR	TRUE	reported	PVR	1000	40.7367502396002
rs344808	chr19	45295227	T	C	0.283582	MARK4	-0.596789	0.0211426	3.49634e-112	MARK4	TRUE	reported	MARK4	1000	795.161553971766
rs12151022	chr19	45345352	T	A	0.321642	KLC3	0.136731	0.0235227	9.9885e-09	KLC3	TRUE	reported	KLC3	1000	33.7202031107211
rs116307155	chr19	45717571	G	A	0.011194	DMPK	1.16871	0.126538	4.36998e-19	DMPK	TRUE	reported	DMPK	1000	85.1338217111113
rs2072563	chr19	46023390	G	A	0.290299	PGLYRP1	-0.126865	0.0194184	1.37475e-10	PGLYRP1	TRUE	reported	PGLYRP1	1000	42.5978130405689
rs62136101	chr19	46350798	C	T	0.266418	PPP5C	-0.475054	0.0179963	1.6927e-102	PPP5C	TRUE	reported	PPP5C	1000	695.424602922575
rs3786705	chr19	46721350	C	T	0.445522	PRKD2	-0.204215	0.0139283	7.99377e-42	PRKD2	TRUE	reported	PRKD2	1000	214.540650884588
rs35895334	chr19	46722533	C	CT	0.376866	FKRP	-0.219827	0.0249676	1.4027e-17	FKRP	TRUE	reported	FKRP	1000	77.3640169647591
rs177918	chr19	47131056	T	G	0.0970149	SAE1	-0.147212	0.0238903	1.31771e-09	SAE1	TRUE	reported	SAE1	1000	37.8942887879726
rs3731030	chr19	48120691	G	A	0.0753731	LIG1	-0.173222	0.030512	2.13443e-08	LIG1	TRUE	reported	LIG1	1000	32.1658688670102
rs2241352	chr19	48468898	G	C	0.184328	CYTH2	0.413673	0.0264564	1.76972e-46	CYTH2	TRUE	reported	CYTH2	1000	243.996387685915
rs10401347	chr19	48589294	G	A	0.437313	SULT2B1	-0.408785	0.0483642	2.17038e-16	SULT2B1	TRUE	reported	SULT2B1	1000	71.2971922328854
rs34630951	chr19	48628507	A	AAG	0.310448	SPHK2	0.132968	0.0218157	1.95791e-09	SPHK2	TRUE	reported	SPHK2	1000	37.0754566443071
rs8110220	chr19	48835841	T	C	0.285075	HSD17B14	-0.311225	0.0385235	3.60488e-15	HSD17B14	TRUE	reported	HSD17B14	1000	65.1370397560339
rs10415881	chr19	48907663	G	A	0.154478	NUCB1	-0.445154	0.0265472	4.8455e-52	NUCB1	TRUE	reported	NUCB1	1000	280.616793745839
rs7259013	chr19	48960027	A	C	0.389552	BAX	-0.115258	0.0175593	1.13478e-10	BAX	TRUE	reported	BAX	1000	42.9989947160941
rs3745300	chr19	49155618	T	G	0.457463	TRPM4	0.23249	0.0322499	1.70247e-12	TRPM4	TRUE	reported	TRPM4	1000	51.8659517429675
rs68156101	chr19	49352114	C	G	0.25	SLC6A16	-0.242075	0.0382007	4.60537e-10	SLC6A16	TRUE	reported	SLC6A16	1000	40.0763148712983
rs33974425	chr19	49348489	CCAGCTGCAT	C	0.276119	CD37	-0.142754	0.0193921	6.02477e-13	CD37	TRUE	reported	CD37	1000	54.082583497629
rs2335183	chr19	49453753	C	T	0.260448	ALDH16A1	-0.411533	0.0180857	4.15178e-83	ALDH16A1	TRUE	reported	ALDH16A1	1000	516.736605942387
rs59774409	chr19	49513491	C	T	0.126119	FCGRT	-0.13177	0.0170301	4.3157e-14	FCGRT	TRUE	reported	FCGRT	1000	59.748806824496
rs1811375	chr19	49958987	G	A	0.426866	SIGLEC11	0.438394	0.0293311	3.60663e-43	SIGLEC11	TRUE	reported	SIGLEC11	1000	222.947724132997
rs638294	chr19	50359766	A	G	0.338806	NAPSA	-0.245041	0.0438485	3.48108e-08	NAPSA	TRUE	reported	NAPSA	1000	31.1672561976285
rs55996490	chr19	50388122	G	A	0.0104478	POLD1	0.432465	0.0737937	7.61763e-09	POLD1	TRUE	reported	POLD1	1000	34.2762971326778
rs2387112	chr19	50481596	A	G	0.317164	EMC10	0.12177	0.0174552	8.04637e-12	EMC10	TRUE	reported	EMC10	1000	48.5692609138399
rs573489250	chr19	50719036	G	A	0.0261194	CLEC11A	0.77887	0.061718	1.50478e-32	CLEC11A	TRUE	reported	CLEC11A	1000	158.941316401898
rs2288417	chr19	50804800	A	C	0.111194	KLK1	0.325076	0.0585479	4.23798e-08	KLK1	TRUE	reported	KLK1	1000	30.7664728846687
rs116627088	chr19	51142265	C	A	0.0141791	SIGLEC7	0.868861	0.112054	3.83558e-14	SIGLEC7	TRUE	reported	SIGLEC7	1000	60.0034774723145
rs201074739	chr19	51225847	CCCGG	C	0.0156716	CD33	-0.60517	0.0722885	4.01466e-16	CD33	TRUE	reported	CD33	1000	69.9434252000457
rs148783636	chr19	51407725	T	C	0.0223881	SIGLEC10	-0.730309	0.085477	1.07247e-16	SIGLEC10	TRUE	reported	SIGLEC10	1000	72.852641689512
rs3829658	chr19	51497418	G	A	0.360448	SIGLEC12	-0.828582	0.0320475	1.29439e-99	SIGLEC12	TRUE	reported	SIGLEC12	1000	667.134219933954
rs1106476	chr19	51627384	T	A	0.114925	SIGLEC5	-0.375945	0.0342502	1.13747e-25	SIGLEC5	TRUE	reported	SIGLEC5	1000	120.241100905585
rs4802861	chr19	51755288	C	T	0.337313	FPR1	0.114945	0.0122434	1.24833e-19	FPR1	TRUE	reported	FPR1	1000	87.9643369963568
rs10415777	chr19	54047861	G	T	0.486567	VSTM1	-0.44922	0.0248785	1.5654e-58	VSTM1	TRUE	reported	VSTM1	1000	325.387094942937
rs75622830	chr19	54108427	A	G	0.106716	NDUFA3	0.339272	0.0254058	8.43392e-36	NDUFA3	TRUE	reported	NDUFA3	1000	177.975749026962
rs111410094	chr19	54226640	C	T	0.304478	LILRA6	0.371724	0.0158158	4.31317e-87	LILRA6	TRUE	reported	LILRA6	1000	551.301807075901
rs112224147	chr19	54218226	G	A	0.13209	LILRB5	0.381835	0.0576233	7.66375e-11	LILRB5	TRUE	reported	LILRB5	1000	43.8213505449756
rs452717	chr19	54277224	T	G	0.188623	LILRB2	-0.33555	0.0274475	7.61578e-31	LILRB2	TRUE	reported	LILRB2	1000	149.155557629951
rs759818	chr19	54310548	G	A	0.470896	LILRA5	0.153142	0.013722	2.07048e-26	LILRA5	TRUE	reported	LILRA5	1000	124.303781433182
rs117578514	chr19	54219626	T	C	0.109701	LILRA4	0.92384	0.0666676	4.37961e-38	LILRA4	TRUE	reported	LILRA4	1000	191.643645544843
rs147889088	chr19	54365144	C	T	0.0179104	LAIR1	-0.521839	0.090165	1.15112e-08	LAIR1	TRUE	reported	LAIR1	1000	33.4293270260563
rs73070113	chr19	54502956	A	T	0.136567	LAIR2	-0.731461	0.0505446	6.2558e-41	LAIR2	TRUE	reported	LAIR2	1000	209.008218785933
rs28384500	chr19	54573515	A	G	0.173134	LILRA2	-0.285958	0.0162652	4.0638e-56	LILRA2	TRUE	reported	LILRA2	1000	308.472339704459
rs28706562	chr19	54593456	T	G	0.155224	LILRA1	-0.373555	0.0270836	8.66379e-38	LILRA1	TRUE	reported	LILRA1	1000	189.857110433278
rs103294	chr19	54293995	T	C	0.200746	LILRB1	0.468028	0.0351357	1.1931e-35	LILRB1	TRUE	reported	LILRB1	1000	177.083049457625
rs370156	chr19	54661088	G	A	0.109701	LILRB4	0.307656	0.0361012	1.26959e-16	LILRB4	TRUE	reported	LILRB4	1000	72.4799764717853
rs647211	chr19	54734250	T	C	0.295522	KIR2DL3	-0.241162	0.0281735	9.47987e-17	KIR2DL3	TRUE	reported	KIR2DL3	1000	73.1251364371812
rs597605	chr19	54747326	G	A	0.471304	KIR2DL1	-0.274534	0.0312896	1.78458e-17	KIR2DL1	TRUE	reported	KIR2DL1	1000	76.8285779065514
rs34214154	chr19	54785150	G	A	0.151493	KIR3DL1	0.438104	0.0406749	7.474e-25	KIR3DL1	TRUE	reported	KIR3DL1	1000	115.779585476726
rs670013	chr19	54815265	G	T	0.43806	KIR2DS4	0.66431	0.0217793	4.23813e-124	KIR2DS4	TRUE	reported	KIR2DS4	1000	928.505086067952
rs613238	chr19	54791531	C	T	0.366418	KIR3DL2	0.276225	0.0235086	7.78481e-29	KIR3DL2	TRUE	reported	KIR3DL2	1000	137.785327485337
rs17771979	chr19	54872451	G	A	0.0768657	FCAR	-0.254947	0.0284109	3.65732e-18	FCAR	TRUE	reported	FCAR	1000	80.3637825955669
rs55745930	chr19	54897376	T	C	0.431343	NCR1	-0.323978	0.029809	3.06676e-25	NCR1	TRUE	reported	NCR1	1000	117.887231133042
rs891187	chr19	55160006	C	T	0.223134	TNNT1	0.508277	0.0425798	1.27595e-29	TNNT1	TRUE	reported	TNNT1	1000	142.208063573528
rs73939924	chr19	57640526	G	A	0.157463	ZNF211	0.492377	0.0471653	1.48077e-23	ZNF211	TRUE	reported	ZNF211	1000	108.762919000876
rs3214663	chr19	58346865	GC	G	0.0865672	A1BG	0.4835	0.0526708	6.92426e-19	A1BG	TRUE	reported	A1BG	1000	84.097612901889
rs6076464	chr20	374836	T	C	0.43806	TRIB3	0.411868	0.0313157	6.76917e-35	TRIB3	TRUE	reported	TRIB3	1000	172.632434508569
rs926823	chr20	1017740	T	C	0.208209	RSPO4	-0.60713	0.0544552	2.29678e-26	RSPO4	TRUE	reported	RSPO4	1000	124.055268387814
rs11712	chr20	1369864	A	G	0.496269	FKBP1A	0.0782476	0.0120107	1.5418e-10	FKBP1A	TRUE	reported	FKBP1A	1000	42.3580495503532
rs2254448	chr20	1570451	C	G	0.210448	SIRPB1	-0.53897	0.0174157	2.06303e-126	SIRPB1	TRUE	reported	SIRPB1	1000	955.823834281559
rs6135736	chr20	1706804	G	A	0.213433	SIRPG	0.137571	0.0245097	3.04264e-08	SIRPG	TRUE	reported	SIRPG	1000	31.4418678929498
rs59014889	chr20	1841696	G	T	0.0201493	SIRPA	0.329976	0.051642	3.33784e-10	SIRPA	TRUE	reported	SIRPA	1000	40.7463904000906
rs2326083	chr20	3202702	G	A	0.200746	DDRGK1	-0.214337	0.0257724	6.09425e-16	DDRGK1	TRUE	reported	DDRGK1	1000	69.0263819789743
rs144598771	chr20	3212640	AG	A	0.11791	ITPA	-0.475056	0.0275898	2.72256e-54	ITPA	TRUE	reported	ITPA	1000	295.885070200287
rs2281479	chr20	3781448	T	C	0.243284	CDC25B	0.107684	0.0139761	5.44672e-14	CDC25B	TRUE	reported	CDC25B	1000	59.2462546932427
rs13041190	chr20	5980812	T	C	0.211194	MCM8	-0.383782	0.0291102	4.89037e-35	MCM8	TRUE	reported	MCM8	1000	173.464003800783
rs2719795	chr20	8427897	A	G	0.297761	PLCB1	0.288329	0.0250993	9.55314e-28	PLCB1	TRUE	reported	PLCB1	1000	131.69945377183
rs844884	chr20	23124488	A	G	0.1	THBD	0.366892	0.0418546	1.90163e-17	THBD	TRUE	reported	THBD	1000	76.6868032179581
rs844884	chr20	23124488	A	G	0.1	CD93	0.539386	0.0314948	7.91303e-54	CD93	TRUE	reported	CD93	1000	292.719848414416
rs911119	chr20	23632100	C	T	0.243284	CST3	0.202097	0.0207561	6.72026e-21	CST3	TRUE	reported	CST3	1000	94.6147325278638
rs227646	chr20	24943437	G	A	0.130597	CST7	-0.511506	0.033014	8.63645e-46	CST7	TRUE	reported	CST7	1000	239.571808955352
rs6132821	chr20	25245556	A	G	0.453731	PYGB	0.512525	0.0196204	4.91649e-101	PYGB	TRUE	reported	PYGB	1000	680.996587669156
rs17122844	chr20	34864797	C	T	0.222388	GGT7	-0.140034	0.0206602	2.91943e-11	GGT7	TRUE	reported	GGT7	1000	45.8488542589288
rs7353271	chr20	35139628	C	T	0.154478	EDEM2	-0.142126	0.0198849	2.57754e-12	EDEM2	TRUE	reported	EDEM2	1000	50.9836337356939
rs4810362	chr20	36950277	A	G	0.178358	SAMHD1	0.166745	0.0184131	1.8892e-18	SAMHD1	TRUE	reported	SAMHD1	1000	81.8431540705694
rs142680289	chr20	38313235	T	C	0.0574627	BPI	-0.341966	0.042805	6.98879e-15	BPI	TRUE	reported	BPI	1000	63.6953011640794
rs2902940	chr20	40462847	A	G	0.312687	MAFB	0.150299	0.0242333	1.03726e-09	MAFB	TRUE	reported	MAFB	1000	38.3899552511494
rs6103379	chr20	43547767	G	C	0.224627	SGK2	-0.319299	0.0478323	5.6213e-11	SGK2	TRUE	reported	SGK2	1000	44.4716383723522
rs406383	chr20	44642751	C	G	0.20852	ADA	0.148464	0.0209278	3.68246e-12	ADA	TRUE	reported	ADA	1000	50.2256659146651
rs6017469	chr20	45021828	A	G	0.16194	STK4	0.100509	0.0168634	4.29825e-09	STK4	TRUE	reported	STK4	1000	35.4527691023696
rs34916007	chr20	45154311	T	G	0.176866	PI3	-0.261917	0.0352988	4.02425e-13	PI3	TRUE	reported	PI3	1000	54.9462469212806
rs13038434	chr20	45259465	G	A	0.179851	SEMG1	-0.291888	0.0435363	4.67178e-11	SEMG1	TRUE	reported	SEMG1	1000	44.8600743149935
rs6104050	chr20	45177289	G	A	0.0276119	SLPI	0.475237	0.0754827	5.90389e-10	SLPI	TRUE	reported	SLPI	1000	39.5599906109777
rs117579430	chr20	45219120	T	C	0.0171642	PIGT	-0.372308	0.0663011	3.00138e-08	PIGT	TRUE	reported	PIGT	1000	31.4697874847842
rs11569668	chr20	45914193	C	T	0.019403	CTSA	-0.341095	0.059471	1.54243e-08	CTSA	TRUE	reported	CTSA	1000	32.8299911351839
rs441346	chr20	45910853	G	C	0.430597	PLTP	-0.190184	0.0267744	3.46513e-12	PLTP	TRUE	reported	PLTP	1000	50.3545827190527
rs745307	chr20	46118447	G	A	0.223881	CD40	0.42016	0.0257152	6.4869e-50	CD40	TRUE	reported	CD40	1000	266.428167261757
rs2425962	chr20	47543827	A	G	0.124627	NCOA3	0.429155	0.0284165	6.52354e-44	NCOA3	TRUE	reported	NCOA3	1000	227.623828325798
rs3787334	chr20	50511483	T	C	0.467164	PTPN1	0.129102	0.0171302	1.78891e-13	PTPN1	TRUE	reported	PTPN1	1000	56.6854521030135
rs2296527	chr20	58698900	C	A	0.177612	NPEPL1	-0.160908	0.0237244	2.83799e-11	NPEPL1	TRUE	reported	NPEPL1	1000	45.9087364109442
rs7121	chr20	58903752	C	T	0.485075	GNAS	-0.125253	0.0193701	2.08301e-10	GNAS	TRUE	reported	GNAS	1000	41.7294911565526
rs17851253	chr20	58989640	C	T	0.0992537	NELFCD	-0.478309	0.0225747	8.28151e-75	NELFCD	TRUE	reported	NELFCD	1000	448.026468111539
rs141888952	chr20	59007902	G	A	0.0134328	CTSZ	-0.362118	0.0622282	9.62973e-09	CTSZ	TRUE	reported	CTSZ	1000	33.7952987317139
rs259964	chr20	59249254	A	G	0.481343	EDN3	0.348375	0.0458225	1.1234e-13	EDN3	TRUE	reported	EDN3	1000	57.6855376743863
rs11204471	chr20	62339617	G	GT	0.121642	LAMA5	0.351624	0.0395234	6.75888e-18	LAMA5	TRUE	reported	LAMA5	1000	78.9912462944408
rs2427373	chr20	62677212	C	A	0.317164	NTSR1	-0.419135	0.02506	7.93915e-52	NTSR1	TRUE	reported	NTSR1	1000	279.174832641963
rs741759	chr20	62814091	G	T	0.392537	OGFR	-0.132311	0.0179336	5.38356e-13	OGFR	TRUE	reported	OGFR	1000	54.3234679859077
rs2294994	chr20	62833145	G	A	0.238416	COL9A3	-0.799846	0.0299866	5.78449e-104	COL9A3	TRUE	reported	COL9A3	1000	710.049854505599
rs1054866	chr20	62939856	C	A	0.361194	SLC17A9	-0.153996	0.0175741	1.95021e-17	SLC17A9	TRUE	reported	SLC17A9	1000	76.630778096108
rs6089871	chr20	63267276	A	C	0.467164	BIRC7	0.492286	0.0402216	6.62149e-31	BIRC7	TRUE	reported	BIRC7	1000	149.501939299101
rs72629024	chr20	63521166	C	G	0.162687	PTK6	-0.299127	0.0532693	3.00171e-08	PTK6	TRUE	reported	PTK6	1000	31.4693514265101
rs2236511	chr20	63737808	C	G	0.118657	TNFRSF6B	-0.215538	0.0389874	4.82618e-08	TNFRSF6B	TRUE	reported	TNFRSF6B	1000	30.5020965174599
rs8126001	chr20	64080106	C	T	0.443284	OPRL1	-0.211598	0.0167921	1.81615e-32	OPRL1	TRUE	reported	OPRL1	1000	158.468750821908
rs2830101	chr21	26162498	G	A	0.343284	APP	0.200056	0.0241332	7.46545e-16	APP	TRUE	reported	APP	1000	68.5810104180089
rs73190119	chr21	28931363	C	A	0.147761	N6AMT1	-0.236996	0.0423809	3.41148e-08	N6AMT1	TRUE	reported	N6AMT1	1000	31.2084516998164
rs1131964	chr21	33238182	T	C	0.418657	IFNAR2	-0.0940295	0.0169484	4.33919e-08	IFNAR2	TRUE	reported	IFNAR2	1000	30.7185975569352
rs2239573	chr21	33266554	G	A	0.3	IL10RB	-0.102068	0.0140821	1.30726e-12	IL10RB	TRUE	reported	IL10RB	1000	52.4294018677236
rs8178576	chr21	33298609	A	T	0.168657	IFNAR1	0.147511	0.0173949	1.75269e-16	IFNAR1	TRUE	reported	IFNAR1	1000	71.768766629521
rs8133431	chr21	33424249	C	T	0.149254	IFNGR2	0.162079	0.0198564	1.93654e-15	IFNGR2	TRUE	reported	IFNGR2	1000	66.4940847181953
rs11702354	chr21	34512227	G	A	0.25597	KCNE1	-0.168674	0.0163828	5.29173e-23	KCNE1	TRUE	reported	KCNE1	1000	105.791450203198
rs7283305	chr21	36063278	T	C	0.0350746	CBR1	-0.900511	0.0559593	1.05879e-48	CBR1	TRUE	reported	CBR1	1000	258.442562968837
rs2835281	chr21	36117592	T	C	0.403731	CBR3	-0.37535	0.0398079	8.90897e-20	CBR3	TRUE	reported	CBR3	1000	88.7288486832571
rs13046468	chr21	36967155	C	T	0.435821	HLCS	-0.407073	0.0262637	8.09368e-46	HLCS	TRUE	reported	HLCS	1000	239.752596346855
rs4817928	chr21	38231260	C	A	0.423493	KCNJ15	0.217397	0.0169209	1.50835e-33	KCNJ15	TRUE	reported	KCNJ15	1000	164.736834649879
rs2836875	chr21	39079686	G	A	0.301493	ETS2	-0.177905	0.0182105	5.09194e-21	ETS2	TRUE	reported	ETS2	1000	95.2495886755557
rs746063	chr21	41209498	C	T	0.395522	BACE2	0.263048	0.0291354	2.35357e-18	BACE2	TRUE	reported	BACE2	1000	81.3501915258312
rs66817580	chr21	41317710	G	T	0.141045	FAM3B	1.3912	0.0462889	9.01975e-122	FAM3B	TRUE	reported	FAM3B	1000	901.479714412037
rs6586237	chr21	41765185	A	G	0.306716	RIPK4	-0.271519	0.0405604	4.988e-11	RIPK4	TRUE	reported	RIPK4	1000	44.7225474653557
rs2839503	chr21	42386147	G	A	0.491045	TFF3	-0.180772	0.0269967	4.92819e-11	TFF3	TRUE	reported	TFF3	1000	44.7477812336687
rs2839581	chr21	42738295	C	A	0.30597	PDE9A	-0.343701	0.0354241	8.98854e-21	PDE9A	TRUE	reported	PDE9A	1000	93.9495019974461
rs4148974	chr21	42903610	C	T	0.0574627	NDUFV3	-0.585456	0.0459638	4.61179e-33	NDUFV3	TRUE	reported	NDUFV3	1000	161.915047341133
rs747568	chr21	43034905	C	G	0.308209	CBS	0.541513	0.0389344	2.55697e-38	CBS	TRUE	reported	CBS	1000	193.055128340327
rs73223085	chr21	43588779	T	C	0.0298507	SIK1	0.737577	0.117018	5.65365e-10	SIK1	TRUE	reported	SIK1	1000	39.6497022335328
rs1454651	chr21	43592595	A	G	0.391045	RRP1B	-0.0848932	0.0147345	1.33283e-08	RRP1B	TRUE	reported	RRP1B	1000	33.1287877019845
rs55708341	chr21	44207698	A	T	0.152239	ICOSLG	0.87369	0.0581297	1.44295e-43	ICOSLG	TRUE	reported	ICOSLG	1000	225.449412496019
rs9975520	chr21	44353556	C	T	0.0477612	TRPM2	0.952131	0.0539651	1.96218e-56	TRPM2	TRUE	reported	TRPM2	1000	310.669043085691
rs760462	chr21	44908184	T	C	0.158209	ITGB2	0.305524	0.0181488	2.27276e-52	ITGB2	TRUE	reported	ITGB2	1000	282.829935452379
rs9979601	chr21	45479764	G	C	0.213433	COL18A1	-0.723495	0.0272696	3.29302e-103	COL18A1	TRUE	reported	COL18A1	1000	702.49635353133
rs4819124	chr21	45496036	T	C	0.473134	SLC19A1	-0.093863	0.0130955	2.25082e-12	SLC19A1	TRUE	reported	SLC19A1	1000	51.2714067016266
rs2481872	chr21	45975261	G	A	0.255224	COL6A1	-0.189079	0.0291866	1.93441e-10	COL6A1	TRUE	reported	COL6A1	1000	41.8841901337304
rs73382426	chr21	46099360	G	T	0.147015	COL6A2	-0.244335	0.0280924	3.25089e-17	COL6A2	TRUE	reported	COL6A2	1000	75.496048114853
rs11379216	chr21	46236382	A	AC	0.143284	LSS	0.49058	0.0362157	1.14816e-36	LSS	TRUE	reported	LSS	1000	183.128716338417
rs9306156	chr21	46540580	T	C	0.364179	S100B	0.758301	0.0385497	7.46827e-67	S100B	TRUE	reported	S100B	1000	386.164008018659
rs2241047	chr22	17105693	C	G	0.491045	IL17RA	0.110339	0.0118774	2.81357e-19	IL17RA	TRUE	reported	IL17RA	1000	86.1282976414383
rs8136533	chr22	17219394	C	T	0.462687	CECR1	0.192398	0.0188355	1.0818e-22	CECR1	TRUE	reported	CECR1	1000	104.130353094173
rs368263953	chr22	18940813	T	C	0.103731	DGCR6	-0.477346	0.0663915	1.93726e-12	DGCR6	TRUE	reported	DGCR6	1000	51.5907872291329
rs807667	chr22	19173814	G	A	0.305224	SLC25A1	-0.164976	0.0230261	2.2944e-12	SLC25A1	TRUE	reported	SLC25A1	1000	51.2308200252906
rs174680	chr22	19947476	T	C	0.31194	COMT	-0.14009	0.0220572	4.22141e-10	COMT	TRUE	reported	COMT	1000	40.2572449061077
rs7284106	chr22	19870026	T	C	0.210448	TXNRD2	-0.160075	0.0283433	2.51194e-08	TXNRD2	TRUE	reported	TXNRD2	1000	31.8329388562738
rs67968729	chr22	20739202	CG	C	0.374627	SNAP29	0.268341	0.0174432	2.92418e-45	SNAP29	TRUE	reported	SNAP29	1000	236.184986974994
rs4315628	chr22	20697695	C	A	0.382836	PI4KA	-0.0943016	0.0145965	2.15869e-10	PI4KA	TRUE	reported	PI4KA	1000	41.6553896114404
rs5999098	chr22	21694573	C	T	0.36791	PPIL2	0.179729	0.0198865	2.18438e-18	PPIL2	TRUE	reported	PPIL2	1000	81.517367842528
rs2856886	chr22	22898651	T	C	0.252985	IGLV4-69	0.16507	0.0293542	2.87266e-08	IGLV4-69	TRUE	reported	IGLV4-69	1000	31.5592261890891
rs9611014	chr22	22099103	C	T	0.20122	IGLV8-61	-0.654151	0.0369701	1.08778e-56	IGLV8-61	TRUE	reported	IGLV8-61	1000	312.453439651915
rs9611098	chr22	22138633	C	T	0.364925	IGLV4-60	-0.666112	0.0340134	2.11695e-66	IGLV4-60	TRUE	reported	IGLV4-60	1000	382.758605347391
rs5750741	chr22	22215058	T	A	0.374627	IGLV10-54	0.615523	0.033089	2.52842e-61	IGLV10-54	TRUE	reported	IGLV10-54	1000	345.343930838312
rs2330113	chr22	22368809	T	G	0.0992537	IGLV7-46	0.611028	0.044391	1.1629e-37	IGLV7-46	TRUE	reported	IGLV7-46	1000	189.087538448112
rs10618613	chr22	22381363	CAA	C	0.164925	IGLV1-44	-0.279432	0.0283365	2.32335e-21	IGLV1-44	TRUE	reported	IGLV1-44	1000	97.0488526772367
rs165704	chr22	22428058	G	A	0.282836	IGLV5-37	-0.567907	0.0407373	1.81597e-38	IGLV5-37	TRUE	reported	IGLV5-37	1000	193.954786734461
rs3205084	chr22	22687062	G	C	0.160448	IGLV3-25	-0.259135	0.0325904	9.20545e-15	IGLV3-25	TRUE	reported	IGLV3-25	1000	63.0962152288747
rs4822296	chr22	22735067	T	C	0.376866	IGLV2-18	0.279229	0.0305221	8.92574e-19	IGLV2-18	TRUE	reported	IGLV2-18	1000	83.5262072529808
rs4822300	chr22	22753809	G	A	0.408955	IGLV3-16	0.22175	0.0367089	2.69187e-09	IGLV3-16	TRUE	reported	IGLV3-16	1000	36.4179132106951
rs4134484	chr22	22759070	G	T	0.394776	IGLV3-12	-0.630925	0.0312526	1.4911e-69	IGLV3-12	TRUE	reported	IGLV3-12	1000	406.737024407287
rs200917631	chr22	22792536	GC	G	0.0328358	IGLV2-11	-0.591743	0.0570824	2.83191e-23	IGLV2-11	TRUE	reported	IGLV2-11	1000	107.248777526276
rs457529	chr22	22902993	A	C	0.292537	IGLC2	-0.160763	0.019445	8.81552e-16	IGLC2	TRUE	reported	IGLC2	1000	68.2160942885621
rs2854095	chr22	22906870	C	T	0.477612	IGLC3	-0.422472	0.0179701	3.99445e-87	IGLC3	TRUE	reported	IGLC3	1000	551.601470023256
rs463185	chr22	22914293	C	G	0.0940299	IGLC7	-0.391807	0.0565366	1.08797e-11	IGLC7	TRUE	reported	IGLC7	1000	47.9308960739942
rs13053509	chr22	23321585	G	C	0.277612	BCR	0.240171	0.0245881	5.16132e-21	BCR	TRUE	reported	BCR	1000	95.2185870132501
rs5751704	chr22	23659788	A	T	0.484328	RGL4	-0.176291	0.0132611	1.57394e-35	RGL4	TRUE	reported	RGL4	1000	176.372846387894
rs35370296	chr22	23815350	T	C	0.15	SMARCB1	-0.276084	0.0213766	7.61443e-34	SMARCB1	TRUE	reported	SMARCB1	1000	166.469914626864
rs5760119	chr22	23924644	G	C	0.435075	MIF	0.881332	0.0378624	6.90011e-86	MIF	TRUE	reported	MIF	1000	540.74603142535
rs4822485	chr22	24336077	A	G	0.216418	SPECC1L	0.178661	0.0259001	1.34131e-11	SPECC1L	TRUE	reported	SPECC1L	1000	47.4883609740064
rs4822503	chr22	24488688	T	C	0.452985	ADORA2A	0.152589	0.0205633	4.01081e-13	ADORA2A	TRUE	reported	ADORA2A	1000	54.9529956335079
rs4822492	chr22	24447626	C	G	0.462687	ADORA2A-AS1	0.185296	0.0233884	1.13492e-14	ADORA2A-AS1	TRUE	reported	ADORA2A-AS1	1000	62.6414214819059
rs73152527	chr22	24601390	G	A	0.0283582	GGT1	-0.830907	0.082603	4.21309e-22	GGT1	TRUE	reported	GGT1	1000	100.981946045648
rs148659786	chr22	31276452	T	TCGG	0.454704	PIK3IP1	0.155746	0.0222634	7.07678e-12	PIK3IP1	TRUE	reported	PIK3IP1	1000	48.8406422182806
rs136150	chr22	36258099	T	A	0.199254	APOL1	0.161107	0.0279089	1.25248e-08	APOL1	TRUE	reported	APOL1	1000	33.2562995598503
rs713802	chr22	36525141	T	C	0.030597	TXN2	0.321029	0.0483741	7.19646e-11	TXN2	TRUE	reported	TXN2	1000	43.9534811362397
rs4821544	chr22	36862461	T	C	0.360448	PVALB	-0.602525	0.0351937	8.47478e-54	PVALB	TRUE	reported	PVALB	1000	292.516810045963
rs1243403554	chr22	37019732	GC	G	0.0179104	MPST	0.664864	0.073192	1.50626e-18	MPST	TRUE	reported	MPST	1000	82.3510134774717
rs5750394	chr22	37193388	C	T	0.221642	C1QTNF6	0.42131	0.0309391	5.44899e-37	C1QTNF6	TRUE	reported	C1QTNF6	1000	185.062627444727
rs55708166	chr22	37217956	G	A	0.391045	SSTR3	-0.455693	0.0309687	4.50889e-42	SSTR3	TRUE	reported	SSTR3	1000	216.087331326823
rs4610160	chr22	37220597	G	A	0.266418	RAC2	0.102704	0.0143152	2.14926e-12	RAC2	TRUE	reported	RAC2	1000	51.3701008068715
rs5756692	chr22	37485404	C	T	0.0686567	MFNG	0.327358	0.0290865	8.58011e-27	MFNG	TRUE	reported	MFNG	1000	126.413520988473
rs5756738	chr22	37574419	G	C	0.426119	LGALS2	-0.831768	0.0258044	4.81757e-133	LGALS2	TRUE	reported	LGALS2	1000	1036.92519416111
rs710187	chr22	37808082	C	T	0.437313	H1F0	-0.336346	0.0206301	9.6846e-50	H1F0	TRUE	reported	H1F0	1000	265.277495947379
rs5845364	chr22	38057198	AG	A	0.319403	PICK1	-0.385559	0.0214002	2.50072e-58	PICK1	TRUE	reported	PICK1	1000	323.948943095744
rs3788533	chr22	38127239	C	G	0.497015	PLA2G6	0.182481	0.0203802	4.28199e-18	PLA2G6	TRUE	reported	PLA2G6	1000	80.0109
rs9607582	chr22	38845651	A	T	0.170149	NPTXR	0.42464	0.0296851	3.75722e-40	NPTXR	TRUE	reported	NPTXR	1000	204.218607764758
rs12628403	chr22	38962032	A	C	0.0858209	APOBEC3A	-0.495204	0.0292226	6.312e-53	APOBEC3A	TRUE	reported	APOBEC3A	1000	286.590059356924
rs4365560	chr22	38959104	T	C	0.250746	APOBEC3B	1.17661	0.0402228	1.41666e-117	APOBEC3B	TRUE	reported	APOBEC3B	1000	853.986514084275
rs28583464	chr22	39090588	T	C	0.109701	APOBEC3G	-0.396673	0.0377194	7.43808e-24	APOBEC3G	TRUE	reported	APOBEC3G	1000	110.373870194307
rs3985946	chr22	39239853	G	GCA	0.391239	PDGFB	0.296024	0.0372618	9.67546e-15	PDGFB	TRUE	reported	PDGFB	1000	62.9878414680322
rs10854721	chr22	39512739	T	C	0.383582	ATF4	0.143195	0.0199212	1.96122e-12	ATF4	TRUE	reported	ATF4	1000	51.5650279678938
rs59098711	chr22	40481000	T	C	0.186567	MCHR1	-0.363599	0.061648	6.14826e-09	MCHR1	TRUE	reported	MCHR1	1000	34.7166585628214
rs103197	chr22	40860798	A	G	0.430597	XPNPEP3	0.262437	0.0274238	2.75368e-20	XPNPEP3	TRUE	reported	XPNPEP3	1000	91.3956244494812
rs7287486	chr22	41926850	G	T	0.0223881	TNFRSF13C	-0.390197	0.0467361	4.76761e-16	TNFRSF13C	TRUE	reported	TNFRSF13C	1000	69.5654270595894
rs117518412	chr22	42241017	G	A	0.0380597	NDUFA6	0.779128	0.0436203	1.53715e-57	NDUFA6	TRUE	reported	NDUFA6	1000	318.39839459655
rs3021083	chr22	42142093	C	T	0.433582	CYP2D6	0.769005	0.0295399	1.46475e-100	CYP2D6	TRUE	reported	CYP2D6	1000	676.348960417034
rs549556464	chr22	42509765	T	TTCAAG	0.117164	RRP7A	-0.573682	0.0433162	2.62864e-35	RRP7A	TRUE	reported	RRP7A	1000	175.054100352601
rs8190363	chr22	42649614	CG	C	0.110448	CYB5R3	-0.288212	0.031665	1.30142e-18	CYB5R3	TRUE	reported	CYB5R3	1000	82.6790875055026
rs2068944	chr22	42960436	T	G	0.414051	PACSIN2	0.175396	0.0144627	1.98911e-30	PACSIN2	TRUE	reported	PACSIN2	1000	146.781443874683
rs138923	chr22	43165976	C	T	0.344776	TSPO	0.0984382	0.0107007	5.90382e-19	TSPO	TRUE	reported	TSPO	1000	84.4566
rs2090213	chr22	45157140	T	C	0.0432836	NUP50	-0.488762	0.0472723	3.60327e-23	NUP50	TRUE	reported	NUP50	1000	106.687107719416
rs2673096	chr22	45280564	C	G	0.329851	UPK3A	0.436404	0.0369044	3.7663e-29	UPK3A	TRUE	reported	UPK3A	1000	139.557020480206
rs113355543	chr22	46280307	G	A	0.038806	CELSR1	0.605181	0.0714644	1.91923e-16	CELSR1	TRUE	reported	CELSR1	1000	71.5684492413098
rs5769126	chr22	46739308	A	C	0.425373	CERK	0.296525	0.0234445	1.13422e-32	CERK	TRUE	reported	CERK	1000	159.650844612781
rs4823961	chr22	49778578	G	A	0.0962687	BRD1	-0.138867	0.0245843	2.49988e-08	BRD1	TRUE	reported	BRD1	1000	31.8429250143061
rs9616381	chr22	49918734	G	A	0.201493	CRELD2	0.489539	0.0367031	9.98388e-36	CRELD2	TRUE	reported	CRELD2	1000	177.541399950731
rs28645887	chr22	49962626	C	T	0.485821	PIM3	-0.25892	0.0239853	6.00336e-25	PIM3	TRUE	reported	PIM3	1000	116.297780990763
rs5771359	chr22	50073317	C	T	0.112687	MLC1	-0.18237	0.0291288	7.29862e-10	MLC1	TRUE	reported	MLC1	1000	39.1193968549911
rs730559	chr22	50194619	T	G	0.232836	PANX2	0.117988	0.019783	4.20308e-09	PANX2	TRUE	reported	PANX2	1000	35.4994740186547
rs5771258	chr22	50237219	C	A	0.234328	HDAC10	-0.380913	0.0226988	4.18459e-52	HDAC10	TRUE	reported	HDAC10	1000	281.045304751421
rs361725	chr22	50532618	T	C	0.402985	TYMP	0.265078	0.0157723	3.12782e-52	TYMP	TRUE	reported	TYMP	1000	281.895312053054
rs10627369	chr22	50578780	C	CCTT	0.0783582	CPT1B	-0.943411	0.0520903	8.2538e-59	CPT1B	TRUE	reported	CPT1B	1000	327.354786516138
rs6151429	chr22	50625049	T	C	0.0664179	ARSA	-0.984789	0.0408318	2.29382e-90	ARSA	TRUE	reported	ARSA	1000	580.52358448936
rs201017614	chrX	1265934	ATCT	A	0.45	CSF2RA	-0.102133	0.0150044	2.42342e-11	CSF2RA	TRUE	reported	CSF2RA	1000	46.2408120320518
rs28835337	chrX	1332530	C	T	0.215672	IL3RA	0.553896	0.0485315	1.93219e-27	IL3RA	TRUE	reported	IL3RA	1000	129.998867776172
rs5948947	chrX	1545920	C	T	0.112687	P2RY8	0.237825	0.034633	1.64201e-11	P2RY8	TRUE	reported	P2RY8	1000	47.0614524216298
rs34046710	chrX	2224448	G	A	0.496988	DHRSX	0.159628	0.0210297	1.22355e-13	DHRSX	TRUE	reported	DHRSX	1000	57.5019445345337
rs6641874	chrX	3744023	C	T	0.310448	PRKX	0.0747714	0.0117224	3.57368e-10	PRKX	TRUE	reported	PRKX	1000	40.6039694889984
rs5934787	chrX	10169345	C	A	0.249254	CLCN4	-0.428186	0.0274852	3.35005e-46	CLCN4	TRUE	reported	CLCN4	1000	242.213120688511
rs2897827	chrX	12865427	C	T	0.0776119	TLR7	0.245808	0.0274411	4.15405e-18	TLR7	TRUE	reported	TLR7	1000	80.0791647750367
rs5934279	chrX	15802333	C	A	0.239552	ZRSR2	-0.352761	0.0167116	2.16524e-74	ZRSR2	TRUE	reported	ZRSR2	1000	444.688201945397
rs5955816	chrX	19559865	A	G	0.235075	MAP3K15	-0.24585	0.0345504	3.18752e-12	MAP3K15	TRUE	reported	MAP3K15	1000	50.5318044888394
rs2013191	chrX	21953359	G	A	0.15	SMS	-0.20863	0.0263164	1.09268e-14	SMS	TRUE	reported	SMS	1000	62.723617768688
rs5944658	chrX	24625842	G	A	0.444776	PCYT1B	-0.139668	0.0225221	1.04227e-09	PCYT1B	TRUE	reported	PCYT1B	1000	38.3801444437656
rs12014060	chrX	37794883	T	C	0.18209	CYBB	0.109989	0.0178055	1.20379e-09	CYBB	TRUE	reported	CYBB	1000	38.0820835021628
rs199748193	chrX	41335422	GCCAGAATCC	G	0.0925373	DDX3X	-0.111816	0.0164004	2.2575e-11	DDX3X	TRUE	reported	DDX3X	1000	46.3905546132844
rs1023064	chrX	41686990	T	C	0.407463	GPR34	0.280779	0.0182661	3.34382e-45	GPR34	TRUE	reported	GPR34	1000	235.813207403553
rs2072744	chrX	43740189	T	C	0.397015	MAOA	0.258137	0.0174188	1.44209e-42	MAOA	TRUE	reported	MAOA	1000	219.176805550102
rs73200263	chrX	46626726	G	A	0.294776	CHST7	0.245522	0.0205108	9.22881e-30	CHST7	TRUE	reported	CHST7	1000	143.003335686094
rs112633495	chrX	47113320	G	A	0.14403	NDUFB11	-0.110417	0.0152627	1.43361e-12	NDUFB11	TRUE	reported	NDUFB11	1000	52.2323651921811
rs760581	chrX	47607519	C	T	0.404478	TIMP1	0.136696	0.0175765	3.24668e-14	TIMP1	TRUE	reported	TIMP1	1000	60.3639091970783
rs8177072	chrX	47628517	T	A	0.254478	CFP	0.0893242	0.0132598	3.80953e-11	CFP	TRUE	reported	CFP	1000	45.2892224682196
rs60331197	chrX	48521653	G	C	0.0880597	EBP	0.196445	0.020619	3.92522e-20	EBP	TRUE	reported	EBP	1000	90.5893832523629
rs188678718	chrX	49267259	G	A	0.0156716	PCSK1N	0.552405	0.0930767	4.97298e-09	PCSK1N	TRUE	reported	PCSK1N	1000	35.1531128819583
rs3817678	chrX	49190868	G	A	0.395522	SYP	0.298001	0.0222327	5.04475e-36	SYP	TRUE	reported	SYP	1000	179.300528029585
rs6609854	chrX	49228030	T	C	0.291045	CACNA1F	-0.389681	0.0245525	1.27168e-47	CACNA1F	TRUE	reported	CACNA1F	1000	251.395537307463
rs7063709	chrX	49936024	C	G	0.0567164	CLCN5	0.368517	0.0622509	5.42298e-09	CLCN5	TRUE	reported	CLCN5	1000	34.974726416412
rs1886888	chrX	53227398	A	G	0.0835821	KDM5C	-0.297682	0.0236414	1.99772e-32	KDM5C	TRUE	reported	KDM5C	1000	158.23017515959
rs1264013	chrX	53430674	C	T	0.447015	HSD17B10	0.0690787	0.0107556	2.72772e-10	HSD17B10	TRUE	reported	HSD17B10	1000	41.1670330628335
rs9887450	chrX	71093814	G	T	0.302239	IL2RG	-0.135474	0.0162179	4.61013e-16	IL2RG	TRUE	reported	IL2RG	1000	69.6391101024452
rs11795613	chrX	71147478	A	G	0.482836	NLGN3	0.119825	0.0168578	3.3563e-12	NLGN3	TRUE	reported	NLGN3	1000	50.4224126677406
rs2071223	chrX	101354559	G	A	0.284328	BTK	-0.0953496	0.011879	5.293e-15	BTK	TRUE	reported	BTK	1000	64.2996379537365
rs3027580	chrX	101408672	C	G	0.0597015	GLA	-0.704315	0.0396422	4.65461e-57	GLA	TRUE	reported	GLA	1000	315.027829023261
rs5962935	chrX	108056302	C	G	0.0507463	PSMD10	0.250423	0.0314548	8.55107e-15	PSMD10	TRUE	reported	PSMD10	1000	63.2564933495167
rs28473009	chrX	125294004	G	A	0.435821	TENM1	-0.463417	0.0185572	6.45607e-95	TENM1	TRUE	reported	TENM1	1000	622.371314268352
rs1771605	chrX	129751153	A	G	0.35	XPNPEP2	0.152598	0.0216455	4.94268e-12	XPNPEP2	TRUE	reported	XPNPEP2	1000	49.6012909811531
rs55812039	chrX	153785130	C	T	0.0298507	SRPK3	-0.753485	0.0859896	1.95251e-17	SRPK3	TRUE	reported	SRPK3	1000	76.6280732752748
rs6655287	chrX	154396528	A	G	0.192537	RPL10	-0.107962	0.00939729	9.45066e-28	RPL10	TRUE	reported	RPL10	1000	131.724671777847

## Sheet: Table S5
Table S5 The instrumental variants and F statistics for kidney eQTLs.
SNP	chr.exposure	pos.exposure	other_allele.exposure	effect_allele.exposure	eaf.exposure	gene.exposure	beta.exposure	se.exposure	pval.exposure	exposure	mr_keep.exposure	pval_origin.exposure	id.exposure	samplesize.exposure	F_statistics
rs4646066	chr1	15502731	T	C	0.438356	CASP9	0.648033	0.0979953	2.88618e-08	CASP9	TRUE	reported	CASP9	1000	43.6429694387959
rs55794721	chr1	25235176	G	A	0.369863	RHD	-1.04543	0.0840444	1.2558e-16	RHD	TRUE	reported	RHD	1000	154.419768250837
rs2889683	chr1	39023076	A	G	0.315068	NDUFS5	-0.57482	0.084316	1.40096e-08	NDUFS5	TRUE	reported	NDUFS5	1000	46.3846508229336
rs1046988	chr1	39753393	C	T	0.321918	PPIE	0.884708	0.123166	3.8553e-09	PPIE	TRUE	reported	PPIE	1000	51.493068865772
rs12089784	chr1	52602758	G	A	0.465753	GPX7	-0.747887	0.109484	1.33553e-08	GPX7	TRUE	reported	GPX7	1000	46.5694595445403
rs1332018	chr1	109740350	G	T	0.424658	GSTM3	0.759109	0.0680505	6.2708e-15	GSTM3	TRUE	reported	GSTM3	1000	124.18701293695
rs1344	chr1	147647471	G	A	0.479452	ACP6	0.913101	0.13794	2.81892e-08	ACP6	TRUE	reported	ACP6	1000	43.7308314674809
rs952089	chr1	163318876	G	A	0.178082	RGS5	-0.869246	0.126921	1.25439e-08	RGS5	TRUE	reported	RGS5	1000	46.8111135814951
rs2223477	chr1	171339693	A	G	0.376712	FMO4	0.394936	0.0528341	1.38025e-09	FMO4	TRUE	reported	FMO4	1000	55.7641850912211
rs663135	chr1	207409689	G	C	0.315068	CR2	-0.861582	0.111752	6.06164e-10	CR2	TRUE	reported	CR2	1000	59.321642458715
rs3768543	chr1	226066225	T	C	0.260274	H3F3A	0.704333	0.10806	4.03622e-08	H3F3A	TRUE	reported	H3F3A	1000	42.3991049299171
rs10865489	chr2	88147373	G	T	0.30137	THNSL2	1.02036	0.136512	1.38269e-09	THNSL2	TRUE	reported	THNSL2	1000	55.7565293575217
rs62161993	chr2	127648067	C	T	0.0547945	GPR17	1.81284	0.235965	6.66454e-10	GPR17	TRUE	reported	GPR17	1000	58.9052917827145
rs925411	chr2	159889274	G	T	0.438356	LY75	0.746027	0.109826	1.52852e-08	LY75	TRUE	reported	LY75	1000	46.0499645117625
rs6754769	chr2	200885129	G	C	0.171233	PPIL3	-0.773555	0.102692	1.12713e-09	PPIL3	TRUE	reported	PPIL3	1000	56.6291068770374
rs28406139	chr2	239911508	G	C	0.164384	NDUFA10	-0.679576	0.101063	1.94726e-08	NDUFA10	TRUE	reported	NDUFA10	1000	45.1255216356159
rs9682509	chr3	46554774	G	C	0.308219	TDGF1	0.988693	0.116903	4.52342e-11	TDGF1	TRUE	reported	TDGF1	1000	71.3842083175453
rs9828075	chr3	195715811	A	G	0.191781	MUC4	1.3658	0.164003	7.06839e-11	MUC4	TRUE	reported	MUC4	1000	69.2151514124061
[truncated: 63 more rows]

## Sheet: Table S6
Table S6 The instrumental variants and F statistics for intestine eQTLs.
[truncated: 449 more rows]

## Sheet: Table S7
Table S7 MR results of blood eQTLs and serum UA levels.
[truncated: 1,510 more rows]

[truncated: 6 more sheets: Table S8, Table S9, Table S10, Table S11, Table S12, Table S13]
